# Supplementary material for: An epigenomic roadmap to induced pluripotency reveals DNA methylation as a reprogramming modulator
Source: Nat Commun. 2014 Dec 10;5:5619. doi: 10.1038/ncomms6619 (PMC4284806; doi:10.1038/ncomms6619)
Supplement: Supplementary Data 1 — MethylC-Seq data set details and alignment summary. [file ncomms6619-s2.xlsx]

## Sheet: Suppl_Data 1
Supplementary Data 1. MethylC-Seq data set details and alignment summary.
Sample ID	Sequences analysed in total	Number of paired-end alignments with a unique best hit	Mapping efficiency	Total number of C analysed	Total methylated C in CpG context	Total methylated C in CHG context	Total methylated C in CHH context	Total C to T conversions in CpG context	Total C to T conversions in CHG context	Total C to T conversions in CHH context	C methylated in CpG context	C methylated in CHG context	C methylated in CHH context	bisulfite conversion rate
2°MEF	467089952	352259270	0.754157	13150218266	439825482	4726039	37437558	201039072	3009142302	9458047813	0.6863	0.0015681	0.00394267	99.667
D2H	663400122	452228584	0.6817	17315823185	480932349	4635253	42464217	311503846	3825228622	12651058898	0.6069	0.0012	0.0033	98.9625
D5H	567252618	398255465	0.7021	15279864265	444287068	4309734	40434576	275768157	3395441370	11119623360	0.617	0.0013	0.0036	99.2918
D8H	599734156	452445424	0.75441	16706008973	545699906	5170538	48456632	246548329	3845896311	12014237257	0.688799	0.00134262	0.00401707	99.5811
D11H	648489386	447804812	0.6905	17036561615	476600931	4994705	45849467	300699423	3787302481	12421114608	0.6131	0.0013	0.0037	98.6748
D16H	660521178	450305056	0.6817	17295870388	471032795	4899535	45009484	286204989	3835321604	12653401981	0.622	0.0013	0.0035	98.5661
D18H	661652631	449051525	0.6787	17226243272	473155217	5994978	48782843	304714369	3843619363	12549976502	0.6083	0.0016	0.0039	98.2743
D16L	832786393	529326147	0.6356	20302203194	552223868	6124752	44208260	366468101	4528759821	14804418392	0.6011	0.0014	0.003	98.7788
D21L	854377111	561688751	0.6574	21515786904	634523160	24789039	73090494	341893392	4824511488	15616979331	0.6498	0.0051	0.0047	99.1185
D21Ø	1094176862	595174609	0.5439	21927946687	693833566	32013168	93729438	287264670	4861045022	15960060823	0.7072	0.0065	0.0058	96.9689
1°iPSC	1460269112	878469116	0.6016	33138040183	1033694646	58775778	163737386	478008184	7287844374	24115979815	0.6838	0.008	0.0067	98.0252
2°iPSC	444920341	341071940	0.766591	12687325436	420611840	24162827	64044181	175740365	2843232561	9159533662	0.705308	0.00842675	0.00694353	99.6935
ESC	452304202	345817067	0.764567	12992250819	414609494	20867163	66918909	198997550	2925328531	9365529172	0.675692	0.00708275	0.00709454	99.5774
