# Supplementary material for: An epigenomic roadmap to induced pluripotency reveals DNA methylation as a reprogramming modulator
Source: Nat Commun. 2014 Dec 10;5:5619. doi: 10.1038/ncomms6619 (PMC4284806; doi:10.1038/ncomms6619)
Supplement: Supplementary Data 2 — Number of Transcription factor binding sites [file ncomms6619-s3.xlsx]

## Sheet: Suppl_Data2
Supplementary Data 2. CG-DMRs identified during reprogramming and features
Index	region	size	CpG_counts	Group	Genomic features	Ensembl_v65_TSS-5kb+1kb	Average CpG methylation level of DMRs														Number of Transcription factor binding sites																			K4me3 peak width within DMR
							2°MEF	D2H	D5H	D8H	D11H	D16H	D18H	D16L	D21L	D21Ø	1°iPSC	2°iPSC	ESC	anova_Pvalue	Nanog	Oct4	Sox2	Klf4	c-Myc	Smad1	STAT3	CTCF	Zfx	E2f1	Esrrb	Tcfcp2l1	n-Myc	p300	Suz12	Suz12_Ku	EZH2_Ku	RING1B_Ku	Tet1	2°MEF	D2H	D5H	D8H	D11H	D16H	D18H	D16L	D21L	D21Ø
DMR_1	chr1:4483753-4486516	2765	43	DMR_1a	CpGi,CpG_shore,LINE/L1Md_A,CpG_shore,LINE/L1Md_A	Sox17	0.01764	0.0145165	0.036574	0.0431239	0.032309	0.0657687	0.0736576	0.0928905	0.146805	0.169273	0.240203	0.206626	0.25107	2.21408e-26	0	0	0	0	0	0	0	0	0	0	0	1	0	0	1	0	0	0	2	3084	3346	4665	4896	4760	4231	4698	4729	6888	7245
DMR_2	chr1:4549975-4550570	597	36	DMR_3	N/A	N/A	0.898109	0.787544	0.796344	0.899494	0.818196	0.815119	0.835723	0.828846	0.850901	0.753118	0.506906	0.5091	0.17014	8.55981e-62	0	0	0	0	0	0	0	0	0	0	0	0	0	0	0	0	0	0	0	0	0	0	0	0	0	0	0	1080	0
DMR_3	chr1:5006688-5015025	8339	243	DMR_1a	intron/Rgs20_intron1,intron/Rgs20_intron2,CpG_shore,Simple_repeat/(CAAA)n,SINE/B3,LTR/ORR1C2,SINE/B3,LTR/ORR1A2,SINE/B1_Mm,Simple_repeat/(CAAA)n,LTR/ORR1A2,CpGi,LTR/RMER15,LTR/RLTR34C_MM,CpG_shore,LTR/RLTR34C_MM,LTR/RMER15,Simple_repeat/(CA)n,LINE/L1MEd,Simple_repeat/(CAAAA)n,LINE/L1MEd,SINE/ID_B1,Simple_repeat/(TTTC)n,Low_complexity/AT_rich,SINE/ID_B1,LTR/ORR1D2,LTR/ORR1D2-int,LINE/L1MEd,LTR/RLT…	Rgs20	0.0452872	0.045988	0.0504189	0.0665547	0.0708381	0.07406	0.0889387	0.118942	0.13412	0.195976	0.323037	0.202005	0.135858	2.1549e-90	0	0	0	0	0	0	0	1	1	0	0	0	0	0	1	1	1	0	3	4331	3358	4990	5870	3754	3672	3519	3393	4888	5053
DMR_4	chr1:5576474-5579385	2913	35	DMR_1a	TSS-5kb+1kb/Oprk1|NM_011011,LINE/L1Md_F2,SINE/B3,Simple_repeat/(GA)n,LTR/MTD	Oprk1	0.198864	0.16574	0.202688	0.198439	0.206866	0.225655	0.216295	0.223963	0.270607	0.378983	0.398474	0.466789	0.474649	4.18771e-08	0	0	0	0	0	0	0	0	0	0	0	0	0	0	0	0	1	0	0	0	0	801	0	892	1142	1132	1107	1341	1811
DMR_5	chr1:6431529-6432281	754	33	DMR_2b	LTR/IAPEz-int,CpGi,CpG_shore	N/A	0.178998	0.145408	0.158198	0.168188	0.164461	0.201326	0.335705	0.325592	0.391184	0.285398	0.195516	0.128732	0.0901768	0.000244484	0	0	0	0	0	0	0	0	0	0	0	0	0	0	0	0	1	0	0	1430	1371	1376	1402	1286	1524	1332	821	0	0
DMR_6	chr1:7259811-7262703	2894	38	DMR_3	LINE/L1VL2,LINE/L1VL4,Simple_repeat/(TTA)n,LINE/L1VL4,LINE/L1_Mur3,LINE/Lx8	N/A	0.780629	0.742345	0.807097	0.802752	0.769562	0.798659	0.774759	0.74899	0.67681	0.649081	0.486872	0.446141	0.274038	5.26825e-43	0	0	0	0	0	0	0	0	0	0	0	0	0	0	0	0	0	0	0	0	0	0	0	0	0	0	0	956	815
DMR_7	chr1:8924692-8929204	4514	51	DMR_3	intron/Sntg1_intron3,Simple_repeat/(TC)n,LTR/RMER17B,LTR/RMER10A,Simple_repeat/(TTTC)n,LINE/Lx8b,LTR/RMER17C,LINE/Lx8b,SINE/B1_Mus1,Simple_repeat/(CAAA)n,LINE/Lx8b,Low_complexity/A-rich,Low_complexity/T-rich,SINE/B1_Mus1	N/A	0.584459	0.578008	0.541298	0.634181	0.576313	0.617964	0.637845	0.592604	0.506697	0.590011	0.427159	0.502741	0.131936	2.18351e-13	0	0	0	1	0	0	0	0	0	1	1	1	0	0	0	0	0	0	0	0	0	0	0	0	0	0	0	0	761
DMR_8	chr1:9998961-9999787	828	30	DMR_2b	intron/Ppp1r42_intron4,intron/Ppp1r42_intron4,exon/Ppp1r42_exon4,exon/Ppp1r42_exon4,intron/Ppp1r42_intron3,intron/Ppp1r42_intron3,SINE/B4	Lrrc67,U6	0.170061	0.173985	0.199293	0.219583	0.204066	0.332238	0.383478	0.380092	0.479276	0.332146	0.24701	0.213818	0.11792	1.58501e-12	0	0	0	0	0	0	0	0	0	0	0	1	0	0	0	0	0	0	0	1096	1194	1177	1379	953	1270	0	0	1640	1785
DMR_9	chr1:11319260-11321309	2051	33	DMR_2b	SINE/B2_Mm1t,LTR/MRLTR33,LTR/RLTR31D_MM,Simple_repeat/(TCTG)n,LTR/MRLTR33	N/A	0.297235	0.268193	0.327402	0.349743	0.317861	0.433662	0.488278	0.486261	0.427428	0.333233	0.286486	0.323091	0.127382	0.00156966	1	0	0	0	0	0	0	0	0	0	0	1	1	0	0	0	0	0	0	1319	0	0	0	0	0	0	0	1751	2079
DMR_10	chr1:12707354-12710419	3067	42	DMR_2b	intron/Sulf1_intron1,intron/Sulf1_intron1,TSS-5kb+1kb/Sulf1|NM_172294,SINE/B1_Mm,Low_complexity/AT_rich,SINE/RSINE1,SINE/B2_Mm1a,Simple_repeat/(TTTA)n,SINE/B2_Mm1a,Simple_repeat/(CA)n,Simple_repeat/(GA)n,DNA/Tigger5,SINE/RSINE1	Sulf1	0.395446	0.424595	0.457943	0.505306	0.48339	0.587388	0.60242	0.566927	0.599277	0.593239	0.407899	0.404601	0.195417	1.64234e-09	0	0	0	0	0	0	0	0	0	1	1	1	0	0	0	0	0	0	0	1782	1453	0	1153	941	0	0	0	1484	1780
DMR_11	chr1:12824668-12827614	2948	62	DMR_3	intron/Sulf1_intron11,intron/Sulf1_intron12,intron/Sulf1_intron12,LTR/MTA_Mm,DNA/MER5A1,DNA/MER5A,Simple_repeat/(TTTG)n,Simple_repeat/(TCCC)n,Simple_repeat/(CAAA)n	N/A	0.469996	0.4296	0.503604	0.563475	0.534796	0.632421	0.65298	0.649197	0.502015	0.297845	0.170533	0.208931	0.150522	2.74598e-53	0	0	0	0	0	0	0	1	0	1	1	1	0	0	0	0	0	0	0	643	0	0	1145	0	0	0	0	2006	2359
DMR_12	chr1:13083294-13086963	3671	38	DMR_3	SINE/B1_Mus2,LTR/RLTR51A_Mm,Simple_repeat/(TTTTG)n,SINE/B1_Mus2,SINE/PB1D9,SINE/ID_B1,SINE/RSINE1,SINE/PB1D9,Simple_repeat/(CCCTAA)n,DNA/MER45R,SINE/B1_Mur4,Low_complexity/T-rich,SINE/B1F1,Simple_repeat/(TC)n	N/A	0.580452	0.556927	0.584648	0.557831	0.617237	0.615169	0.563233	0.641976	0.642116	0.606569	0.468939	0.339572	0.181413	3.4518e-13	0	0	0	0	0	0	1	0	0	2	0	1	0	0	0	0	0	0	0	0	0	0	0	0	0	0	0	1289	0
DMR_13	chr1:13092465-13095366	2903	58	DMR_3	LINE/Lx9,SINE/PB1D10,SINE/ID_B1,LINE/L1Md_A,LINE/Lx9,Low_complexity/T-rich,LTR/RLTR24,SINE/B1_Mus2,LTR/RLTR24,SINE/PB1D10,SINE/B1_Mur1	N/A	0.46002	0.403789	0.429062	0.480058	0.411142	0.413111	0.359308	0.413824	0.482783	0.552534	0.384498	0.316626	0.133317	1.13872e-13	1	0	0	1	0	1	0	0	0	2	1	0	1	0	0	0	0	0	0	1204	0	1097	1441	1644	1811	1967	1798	1929	1510
DMR_14	chr1:13113884-13119825	5943	179	DMR_1b	exon/Prdm14_exon8,SINE/B3,CpG_shore,intron/Prdm14_intron7,SINE/B1_Mur4,SINE/B2_Mm1t,SINE/MIR,SINE/B1_Mm,SINE/PB1D9,exon/Prdm14_exon7,intron/Prdm14_intron6,CpGi,SINE/B4A,CpG_shore,LTR/MTA_Mm,SINE/B4A,Simple_repeat/(CAA)n,SINE/B3,Simple_repeat/(A)n,SINE/B3A,SINE/B2_Mm1t,exon/Prdm14_exon6,intron/Prdm14_intron5,SINE/B1F,SINE/ID_B1,SINE/PB1D10,LTR/MTC-int,SINE/B1_Mus1	Prdm14	0.0880011	0.0741113	0.114269	0.190354	0.25741	0.456274	0.506814	0.568808	0.554393	0.436515	0.303193	0.271796	0.13687	1.0871e-220	0	0	0	1	0	0	0	0	0	3	1	1	0	0	1	1	1	0	2	0	854	2856	3519	2173	766	1096	754	4130	4036
DMR_15	chr1:14745852-14748395	2545	53	DMR_2b	CpGi,LINE/L1MA4,CpG_shore,Simple_repeat/(TCTA)n,SINE/RSINE1,SINE/PB1,Simple_repeat/(TC)n	Gm9947,Msc	0.110899	0.154133	0.245918	0.319776	0.287836	0.394624	0.398433	0.479318	0.390292	0.244195	0.105616	0.0909526	0.139213	1.23133e-20	0	0	0	0	0	0	0	0	0	1	0	0	0	0	0	1	0	0	0	1887	4136	4768	4149	2622	2001	1849	1656	3271	3383
DMR_16	chr1:14907497-14909397	1902	40	DMR_1b	intron/Trpa1_intron3,SINE/B1F,Simple_repeat/(TTTG)n	Trpa1	0.15042	0.122536	0.18223	0.205759	0.188201	0.278857	0.280892	0.290441	0.440901	0.321113	0.315688	0.244514	0.317368	0.000104652	0	0	0	0	0	0	0	0	0	0	0	0	0	0	0	0	0	0	0	829	913	974	1129	1012	1068	1083	702	883	999
DMR_17	chr1:15072974-15074353	1381	52	DMR_3	LTR/RLTR10A,LTR/RLTR10-int,LTR/RLTR10-int,LTR/RLTR10-int	N/A	0.808532	0.826633	0.870579	0.859051	0.816733	0.809482	0.799544	0.845454	0.707512	0.686064	0.586338	0.519727	0.222553	1.09349e-78	0	0	0	0	0	0	0	0	0	0	0	0	0	0	0	0	0	0	0	0	0	0	0	0	0	0	0	1298	904
DMR_18	chr1:15802913-15806649	3738	37	DMR_3	LTR/ORR1A2,LTR/RLTR11D,LTR/RLTR11A2,LTR/RMER17A,LTR/RLTR11A2,LTR/LTRIS2,DNA/MER5A,SINE/ID_B1,exon/Terf1_exon1,intron/Terf1_intron1,SINE/B4,SINE/B3	N/A	0.810292	0.782645	0.765248	0.761737	0.741271	0.756077	0.750474	0.761426	0.697365	0.708368	0.579488	0.463541	0.24712	1.09471e-27	0	0	0	0	0	0	0	0	0	0	0	0	0	0	0	0	0	0	0	3655	3214	2923	3379	3072	3247	2996	3541	4481	3223
DMR_19	chr1:15882225-15882807	584	30	DMR_2a	intron/Gm106_intron2,CpG_shore,Simple_repeat/(TTTG)n,CpGi	Gm106	0.0991481	0.102559	0.0891156	0.0594259	0.0776357	0.113514	0.113133	0.177702	0.330947	0.361801	0.351683	0.279363	0.18984	6.46173e-10	0	0	0	0	0	0	0	0	0	0	0	0	0	0	0	0	0	0	0	1556	2949	9271	10861	8853	6043	3971	1447	1655	1693
DMR_20	chr1:16082680-16083883	1205	59	DMR_1b	intron/4930444P10Rik_intron1,CpG_shore,SINE/B1_Mur3,SINE/RSINE1,CpGi,LINE/L1M2,CpG_shore	4930444P10Rik	0.100892	0.116044	0.106428	0.146681	0.131316	0.16228	0.162569	0.298295	0.425527	0.270929	0.279022	0.229466	0.125024	4.94015e-14	0	0	0	0	0	0	0	0	0	0	0	1	0	0	0	0	0	0	0	1582	1474	1564	1585	1468	1660	1224	1119	1437	1505
DMR_21	chr1:16091964-16094145	2183	39	DMR_3	TSS-5kb+1kb/Rdh10|NM_133832,CpG_shore,exon/4930444P10Rik_exon1,SINE/B1_Mm,SINE/ID_B1	Rdh10,Rpl7	0.497424	0.446817	0.388432	0.370973	0.341743	0.338217	0.39048	0.351688	0.328913	0.417448	0.288948	0.238971	0.122238	0.000169611	0	0	0	0	0	0	0	0	0	1	0	0	0	0	0	0	0	0	0	8273	7437	6846	6777	6080	6369	6457	7181	6933	7666
DMR_22	chr1:17379070-17380382	1314	61	DMR_3	Simple_repeat/(TA)n	N/A	0.841485	0.827561	0.821749	0.877868	0.786256	0.809407	0.812693	0.771462	0.766475	0.70842	0.596917	0.62095	0.188392	2.97213e-107	0	0	0	0	0	0	0	0	0	0	0	0	0	0	0	0	0	0	0	0	0	0	0	0	0	0	0	0	1362
DMR_23	chr1:17456992-17457512	522	32	DMR_3	LTR/MLT1A0,LTR/MLT1J-int	N/A	0.80466	0.82919	0.805496	0.876377	0.802678	0.812159	0.833995	0.854711	0.868884	0.809105	0.578619	0.534268	0.189257	6.74973e-54	0	0	0	0	0	0	0	0	0	0	0	0	0	0	0	0	0	0	0	0	0	0	0	0	0	0	0	1043	1098
DMR_24	chr1:17715732-17719281	3551	42	DMR_1b	TSS-5kb+1kb/Crispld1|NM_031402,LINE/L1Md_F2,Low_complexity/AT_rich,SINE/B4A,Low_complexity/AT_rich	Crispld1,Gm16070	0.220486	0.176865	0.245212	0.316945	0.327155	0.432073	0.466176	0.422949	0.600436	0.539681	0.54498	0.544904	0.404986	7.88401e-18	0	0	0	0	0	0	0	0	0	0	0	1	0	0	0	0	0	0	0	1324	1636	1175	1354	1241	1059	748	833	1363	1889
DMR_25	chr1:18046915-18048145	1232	36	DMR_1b	CpG_shore,LINE/L1M5,LTR/IAPEY2_LTR,Simple_repeat/(TAAA)n,CpGi	N/A	0.0916261	0.0773413	0.114724	0.131251	0.116279	0.157494	0.181132	0.15194	0.339068	0.311147	0.365677	0.307292	0.185295	4.54913e-14	0	0	0	0	0	0	0	0	0	0	0	0	0	0	1	0	0	0	0	2281	2241	2199	2619	2004	2506	2090	1795	2789	2665
DMR_26	chr1:18527399-18528419	1022	66	DMR_3	LINE/L1Md_F2,LINE/L1_Mus3	N/A	0.858583	0.797442	0.827196	0.861231	0.810362	0.77047	0.818448	0.813805	0.759712	0.699108	0.444783	0.405384	0.185012	2.90265e-142	0	0	0	0	0	0	0	0	0	0	0	0	0	0	0	0	0	0	0	0	0	0	0	0	0	0	0	1684	1326
DMR_27	chr1:19085082-19104521	19441	273	DMR_1b	Simple_repeat/(TG)n,SINE/B3A,SINE/B4A,Simple_repeat/(CATA)n,Low_complexity/AT_rich,TSS-5kb+1kb/Tfap2d|NM_153154,Simple_repeat/(T)n,SINE/B3A,Simple_repeat/(CA)n,LINE/Lx5c,SINE/B3,SINE/B3,LTR/MER90,SINE/B1_Mur2,SINE/B3,SINE/PB1D10,LTR/ORR1B1,CpG_shore,SINE/ID4,LINE/X1_LINE,CpGi,Simple_repeat/(CA)n,CpG_shore,Simple_repeat/(CA)n,LTR/RLTR20A4,Simple_repeat/(CA)n,SINE/MIRb,Simple_repeat/(A)n,Low_comple…	Tcfap2d,Gm15825	0.0372614	0.0353939	0.0397028	0.0742597	0.13432	0.228004	0.299671	0.299783	0.274499	0.286021	0.31965	0.294911	0.356247	2.80781e-165	0	0	0	0	0	0	0	0	0	0	0	0	0	0	1	1	1	1	1	0	875	2262	5936	8646	8255	8839	7139	4872	4731
DMR_28	chr1:19196498-19231547	35051	546	DMR_1b	TSS-5kb+1kb/Tfap2b|NM_009334,SINE/B3,LINE/L1Md_F2,SINE/B3,LTR/MLT1J,TSS-5kb+1kb/Tfap2b|NM_001025305,SINE/ID,SINE/PB1D10,LINE/Lx9,LTR/RLTR20C1_MM,Simple_repeat/(GA)n,LTR/RLTR20C1_MM,CpG_shore,LTR/ORR1E,Low_complexity/AT_rich,SINE/B4A,Simple_repeat/(CA)n,CpGi,CpG_shore,Low_complexity/AT_rich,LTR/ORR1B2,SINE/B2_Mm2,LTR/ORR1B2,Low_complexity/AT_rich,CpG_shore,LINE/Lx7,LINE/Lx7,Low_complexity/AT_rich,…	Tcfap2b	0.070895	0.0649434	0.114663	0.185979	0.205072	0.308288	0.313185	0.26806	0.204687	0.269006	0.324381	0.271277	0.353088	8.64741e-220	0	0	0	0	0	0	0	0	0	0	0	0	0	0	6	1	2	1	6	9263	7483	10500	11549	7830	10425	7503	7471	13543	13848
DMR_29	chr1:20467521-20469010	1491	35	DMR_1a	intron/Pkhd1_intron35,SINE/B3,LTR/MTEa	N/A	0.166539	0.153224	0.167655	0.169706	0.158098	0.21241	0.2078	0.172029	0.338887	0.383855	0.449409	0.389464	0.285505	8.80596e-10	0	0	0	0	0	0	0	0	0	0	0	0	0	0	0	0	0	0	0	0	1088	1234	1226	1365	1367	1241	1343	1163	1106
DMR_30	chr1:21191454-21192884	1432	51	DMR_3	LTR/ORR1E,LTR/RMER10A	N/A	0.861488	0.790668	0.793325	0.846502	0.804619	0.80434	0.78476	0.800686	0.759675	0.781247	0.547227	0.576032	0.214816	6.85423e-83	0	0	0	0	0	0	0	0	0	0	0	0	0	0	0	0	0	0	0	0	0	0	0	0	0	0	0	1296	1067
DMR_31	chr1:21948106-21951058	2954	36	DMR_1a	intron/Kcnq5_intron1,intron/Kcnq5_intron1,CpG_shore,Simple_repeat/(TG)n,LTR/RMER17C2	Gm16705,Kcnq5	0.109007	0.0897205	0.11994	0.103464	0.103337	0.11143	0.127575	0.119187	0.285687	0.296583	0.382245	0.369753	0.327164	9.96058e-11	0	0	0	0	0	0	0	0	0	0	0	0	0	0	0	0	1	0	0	3510	4179	4623	3828	3608	4053	3835	3941	3107	3330
DMR_32	chr1:23770083-23772131	2050	32	DMR_1a	intron/B3gat2_intron1,SINE/B4,CpG_shore,Simple_repeat/(GA)n,Simple_repeat/(CATA)n	N/A	0.159611	0.0839668	0.154208	0.133677	0.130065	0.157086	0.170576	0.185279	0.296131	0.317527	0.395764	0.383548	0.302184	7.3969e-08	0	0	0	0	0	0	0	0	0	0	0	0	0	0	0	0	0	0	0	2558	2569	2668	3045	2983	2976	2911	2624	3181	3128
DMR_33	chr1:24082462-24083825	1365	38	DMR_3	intron/Fam135a_intron3,SINE/B1F,LTR/ORR1D1,LTR/MLTR31D_MM	N/A	0.864609	0.795831	0.836187	0.868054	0.811637	0.855688	0.801735	0.794377	0.751166	0.739818	0.537843	0.499776	0.255867	4.64344e-83	0	0	0	0	0	0	0	0	0	0	0	0	0	0	0	0	0	0	0	0	0	0	0	0	0	0	0	1086	876
DMR_34	chr1:24113275-24117035	3762	39	DMR_1a	LTR/MTB_Mm,SINE/B1_Mus2,LINE/Lx2B,SINE/ID4_,LINE/Lx9,DNA/URR1B,LINE/Lx9	N/A	0.49554	0.407488	0.340612	0.2764	0.237759	0.279833	0.266198	0.273753	0.519312	0.604294	0.735993	0.68777	0.659481	2.78545e-30	0	0	0	0	0	0	0	0	0	0	0	0	0	0	0	0	0	0	0	1251	1791	2095	3275	2632	2519	2198	2216	1603	1315
DMR_35	chr1:24503186-24503715	531	33	DMR_3	intron/Col19a1_intron11,Low_complexity/T-rich	N/A	0.848445	0.824341	0.87324	0.890824	0.814781	0.82314	0.843226	0.882121	0.846616	0.816573	0.685917	0.861698	0.228095	1.83983e-80	0	0	0	0	0	0	0	0	0	0	0	0	0	0	0	0	0	0	0	0	0	0	0	0	0	0	0	0	0
DMR_36	chr1:25176466-25177266	802	43	DMR_3	intron/Bai3_intron19	N/A	0.858314	0.825661	0.86869	0.856772	0.844159	0.837206	0.859654	0.862105	0.770709	0.663092	0.502715	0.410281	0.226895	2.06338e-75	0	0	0	0	0	0	0	0	0	0	0	0	0	0	0	0	0	0	0	0	0	0	0	0	0	0	0	1062	1019
DMR_37	chr1:25887450-25889495	2047	33	DMR_1a	CpGi,LINE/Lx5,CpG_shore,LTR/RLTR9E,LINE/Lx4B,LINE/Lx4B	Bai3,Gm9884	0.220967	0.18115	0.188176	0.170151	0.123588	0.0981682	0.134276	0.160636	0.275952	0.323144	0.406595	0.375083	0.315704	2.6963e-07	0	0	0	0	0	0	0	0	0	0	0	0	0	0	0	0	0	0	0	1749	1724	2538	2553	2561	2647	2925	2939	3487	2902
DMR_38	chr1:28344991-28345651	662	41	DMR_3	LTR/MTA_Mm,LTR/RLTR23,Low_complexity/T-rich,LINE/Lx2B2	N/A	0.87299	0.788149	0.838537	0.8351	0.756596	0.836802	0.820073	0.836713	0.781745	0.718996	0.491309	0.514264	0.189896	8.14038e-65	0	0	0	0	0	0	0	0	0	0	0	0	0	0	0	0	0	0	0	0	0	0	0	0	0	0	0	1314	1407
DMR_39	chr1:32130235-32131116	883	53	DMR_3	LINE/L1_Mus1,LINE/L1_Mus1,LTR/RMER20A,LINE/Lx7	N/A	0.816601	0.801602	0.819228	0.821001	0.784056	0.825915	0.777958	0.764208	0.7384	0.678023	0.582029	0.519036	0.195879	1.79643e-62	0	0	0	0	0	0	0	0	0	0	0	0	0	0	0	0	0	0	0	0	0	0	0	0	0	0	0	945	1170
DMR_40	chr1:33464842-33465709	869	51	DMR_3	intron/Prim2_intron12,Low_complexity/AT_rich	N/A	0.84664	0.79335	0.786636	0.829494	0.801337	0.772302	0.850847	0.818991	0.680277	0.721377	0.583462	0.451961	0.197338	3.04058e-67	0	0	0	0	0	0	0	0	0	0	0	0	0	0	0	0	0	0	0	0	0	0	0	0	0	0	0	1721	1267
DMR_41	chr1:33694391-33695314	925	30	DMR_3	LTR/MTC,Simple_repeat/(TG)n,Simple_repeat/(TG)n,Simple_repeat/(GA)n	N/A	0.929561	0.878165	0.893115	0.932673	0.891048	0.910325	0.900399	0.916025	0.825271	0.833564	0.607484	0.538277	0.228092	1.49615e-132	0	0	0	0	0	0	0	0	0	1	0	0	0	0	0	0	0	0	0	0	0	0	0	0	0	0	0	0	1172
DMR_42	chr1:33812405-33814348	1945	48	DMR_2a	intron/Zfp451_intron2,CpG_shore,DNA/MER5A,exon/Zfp451_exon2,intron/Zfp451_intron1,exon/Zfp451_exon1	Bag2	0.201199	0.198701	0.191039	0.15288	0.0833967	0.0740999	0.0678427	0.0744203	0.225052	0.333432	0.408466	0.401701	0.267246	5.00858e-21	0	0	0	0	0	0	0	0	0	0	0	0	0	0	0	0	0	0	0	4744	3561	3360	3542	3549	3492	3415	3626	3222	3299
DMR_43	chr1:34000907-34002835	1930	33	DMR_3	LTR/ORR1A2,LINE/L1M2,SINE/B1F1,Simple_repeat/(TC)n,LTR/RLTR20C1_MM,Low_complexity/AT_rich,SINE/B2_Mm1t	N/A	0.643093	0.506028	0.591664	0.61495	0.601507	0.645928	0.64695	0.71061	0.67813	0.713502	0.579025	0.460814	0.210722	2.72501e-18	0	0	0	1	0	0	2	1	0	1	1	0	0	0	0	0	0	0	0	1035	0	0	0	0	0	0	0	0	932
DMR_44	chr1:34130770-34135535	4767	66	DMR_3	intron/Dst_intron5,intron/Dst_intron5,LTR/RLTR18B,Simple_repeat/(TGAG)n,Simple_repeat/(TC)n,Simple_repeat/(CA)n,exon/Dst_exon6,exon/Dst_exon6,intron/Dst_intron6,intron/Dst_intron6,Simple_repeat/(CA)n,Simple_repeat/(GA)n	N/A	0.447506	0.367384	0.372956	0.339624	0.288899	0.319408	0.321	0.349289	0.371836	0.320382	0.190013	0.181113	0.0905843	1.36874e-10	1	0	0	2	0	0	1	0	0	3	0	2	1	0	0	0	0	0	0	4362	3653	4135	6607	5463	5220	6840	6803	5918	5458
DMR_45	chr1:34162308-34166957	4651	63	DMR_3	intron/Dst_intron13,intron/Dst_intron13,exon/Dst_exon14,exon/Dst_exon14,intron/Dst_intron14,intron/Dst_intron14,Low_complexity/CT-rich,exon/Dst_exon15,exon/Dst_exon15,intron/Dst_intron15,intron/Dst_intron15,exon/Dst_exon16,exon/Dst_exon16,intron/Dst_intron16,intron/Dst_intron16,exon/Dst_exon17,exon/Dst_exon17,intron/Dst_intron17,intron/Dst_intron17,exon/Dst_exon18,exon/Dst_exon18,intron/Dst_intro…	N/A	0.621801	0.604965	0.643121	0.596062	0.572659	0.621228	0.593541	0.595084	0.538452	0.512308	0.251493	0.320941	0.148359	6.06209e-54	0	0	0	0	0	0	0	0	0	2	0	0	0	0	0	0	0	0	0	3463	0	0	2890	1746	2478	2131	2229	4031	5897
DMR_46	chr1:34234181-34235669	1490	63	DMR_3	intron/Dst_intron52,intron/Dst_intron57,CpG_shore,CpGi,CpG_shore	Gm16750	0.862554	0.830799	0.831633	0.86573	0.83502	0.840022	0.832872	0.833924	0.80698	0.805012	0.563669	0.520124	0.192304	5.20561e-97	0	0	0	0	0	0	0	0	0	0	0	0	0	0	0	0	0	0	0	0	0	0	0	0	0	0	0	0	0
DMR_47	chr1:34292443-34294195	1754	54	DMR_1b	intron/Dst_intron83,intron/Dst_intron88,exon/Dst_exon84,exon/Dst_exon89,intron/Dst_intron84,intron/Dst_intron89	N/A	0.158429	0.15384	0.211813	0.260914	0.281893	0.351547	0.345751	0.387578	0.595663	0.431385	0.427171	0.368463	0.350901	3.57307e-13	0	0	0	0	0	0	0	0	0	0	0	1	0	0	0	0	0	0	0	6184	1570	1498	1537	1414	1471	1362	1439	2201	2058
DMR_48	chr1:34489697-34491679	1984	66	DMR_1b	LINE/L1Md_F2,LTR/ORR1C2,Simple_repeat/(TC)n,LTR/ORR1C2,LTR/RLTR48A,LTR/ORR1C2,LTR/RMER6A,TSS-5kb+1kb/Imp4|NM_178601	AC106841.1	0.151615	0.0838428	0.115665	0.168365	0.148443	0.197683	0.159539	0.163695	0.343565	0.374878	0.324308	0.24841	0.105727	3.63685e-45	0	0	0	0	0	0	0	0	1	0	0	0	0	0	0	0	0	0	0	4201	3846	3670	3962	3813	4169	4024	4223	4137	4612
DMR_49	chr1:34592016-34593648	1634	34	DMR_1b	TSS-5kb+1kb/Cfc1|NM_007685,Satellite/IMPB_01,SINE/B4,SINE/B3A,LTR/ORR1C2,LINE/L1Md_F3,LTR/ORR1C2	Cfc1	0.102979	0.119589	0.205863	0.267301	0.269537	0.3382	0.367386	0.378186	0.434568	0.426961	0.432458	0.373262	0.363236	2.39062e-08	0	0	0	0	0	0	0	0	0	0	0	0	0	0	0	0	0	0	0	1134	2075	1986	2084	2017	1736	1976	1501	3011	3097
DMR_50	chr1:34805768-34807177	1411	31	DMR_1a	intron/Arhgef4_intron2,CpG_shore,exon/Arhgef4_exon3,intron/Arhgef4_intron3,exon/Arhgef4_exon4,intron/Arhgef4_intron4,exon/Arhgef4_exon5,CpGi	Arhgef4	0.0810461	0.0935761	0.0930203	0.0985149	0.0777287	0.0992971	0.109879	0.132998	0.26261	0.316608	0.373809	0.27482	0.224597	9.90997e-13	0	0	0	0	0	0	0	0	0	0	0	0	0	0	0	0	1	0	0	2574	899	2389	3062	2921	3087	2622	2729	3227	2923
DMR_51	chr1:36069690-36073150	3462	43	DMR_3	intron/Hs6st1_intron1,SINE/ID_B1,Satellite/IMPB_01,SINE/RSINE1	N/A	0.702231	0.709553	0.704745	0.689951	0.678814	0.672263	0.709548	0.735315	0.622326	0.614463	0.398026	0.371613	0.215681	1.18555e-29	1	1	0	1	0	1	0	0	2	1	1	2	0	0	0	0	0	0	0	880	0	0	0	0	0	0	997	2387	2456
DMR_52	chr1:36116247-36119187	2942	36	DMR_3	LTR/RMER17C,LTR/RLTR14-int,LTR/RLTR14_RN,Simple_repeat/(TTG)n,Other/RMER1B,LINE/Lx9,Simple_repeat/(TG)n,LINE/Lx9,LTR/RMER20B	N/A	0.732343	0.632584	0.529427	0.43937	0.331241	0.360655	0.312353	0.347508	0.441067	0.446844	0.384424	0.32354	0.207304	3.84052e-13	1	1	1	2	0	1	1	0	1	2	1	2	0	0	0	0	0	0	0	1765	1592	2277	5346	5576	6774	6984	5624	4544	4257
DMR_53	chr1:36326110-36326642	534	49	DMR_3	CpGi,DNA/MER117,SINE/RSINE1,CpG_shore	N/A	0.4234	0.312306	0.386325	0.423639	0.346413	0.418238	0.377532	0.41666	0.472062	0.460935	0.336147	0.261663	0.137331	5.3077e-27	0	0	0	0	0	0	0	0	0	0	1	0	0	0	1	1	1	0	0	0	0	0	0	0	0	0	0	993	1133
DMR_54	chr1:36528746-36529405	661	34	DMR_1b	TSS-5kb+1kb/Cnnm4|NM_033570,CpGi,SINE/B1_Mur4,SINE/B1_Mm,SINE/B1F,CpG_shore,LTR/RLTR17B_Mm,LINE/L1MD1,SINE/B2_Mm2	Cnnm4	0.094014	0.0831322	0.0962147	0.119161	0.116047	0.154776	0.151977	0.205462	0.351585	0.35631	0.386205	0.341064	0.178079	7.56544e-12	0	0	0	0	0	0	0	0	0	0	0	0	0	0	0	0	1	0	0	6989	6244	6648	7021	6100	6490	5442	5631	4731	4902
DMR_55	chr1:36602753-36603848	1097	32	DMR_3	intron/Fam178b_intron7,intron/Fam178b_intron7,CpG_shore,SINE/B1_Mm,SINE/ID_B1,CpGi	Ankrd39	0.172749	0.194802	0.462542	0.172387	0.277278	0.0977346	0.188108	0.251666	0.222352	0.239107	0.192351	0.186664	0.168488	0.0208412	0	0	0	0	0	0	0	1	1	0	0	0	0	0	0	0	0	0	0	1839	1286	1182	1363	1783	1868	1669	1384	1672	1562
DMR_56	chr1:36739131-36740388	1259	61	DMR_3	intron/4933424G06Rik_intron5,CpG_shore,SINE/B4,SINE/B2_Mm2,CpGi,SINE/MIRb,CpG_shore,SINE/MIRc	Fam178b	0.889168	0.874706	0.901969	0.918865	0.882097	0.892495	0.891635	0.899099	0.829983	0.834271	0.551333	0.437604	0.219726	5.85477e-283	0	0	0	0	0	0	0	0	1	0	0	0	1	0	0	0	0	0	0	0	0	0	0	0	0	0	0	1895	2315
DMR_57	chr1:36823141-36826314	3175	38	DMR_2a	exon/Tmem131_exon19,intron/Tmem131_intron18,SINE/B3,SINE/B1F,exon/Tmem131_exon18,intron/Tmem131_intron17,exon/Tmem131_exon17,intron/Tmem131_intron16,exon/Tmem131_exon16,intron/Tmem131_intron15,CpG_shore,DNA/Tigger7	N/A	0.533372	0.46818	0.456017	0.37881	0.319258	0.267465	0.245371	0.303343	0.52754	0.735171	0.647394	0.577142	0.477679	3.77743e-24	0	0	0	0	0	0	0	0	0	0	0	0	0	0	0	0	0	0	0	0	0	0	1067	1909	2360	2330	2311	0	0
DMR_58	chr1:36827203-36828636	1435	61	DMR_3	CpG_shore,intron/Tmem131_intron14,exon/Tmem131_exon14,intron/Tmem131_intron13,CpGi,CpG_shore,exon/Tmem131_exon13,intron/Tmem131_intron12,SINE/RSINE1	N/A	0.453217	0.39157	0.460431	0.462301	0.59385	0.571178	0.679736	0.632432	0.479531	0.448085	0.319426	0.253338	0.158792	3.62669e-38	0	0	0	0	0	0	0	0	1	1	0	0	0	0	0	0	0	0	0	0	0	0	0	0	0	0	0	1251	1167
DMR_59	chr1:36841830-36842955	1127	44	DMR_1b	intron/Tmem131_intron5,LINE/L1M5	N/A	0.0909059	0.0838755	0.0962859	0.118107	0.131931	0.163041	0.169726	0.190188	0.306091	0.385522	0.381291	0.281615	0.204216	7.63795e-16	0	0	0	0	0	0	0	0	0	0	0	0	0	0	0	0	0	0	0	1611	1304	1247	1498	0	1455	869	799	0	1554
DMR_60	chr1:37040174-37045956	5784	77	DMR_3	LINE/MusHAL1,LTR/MYSERV16_I-int,SINE/B2_Mm2,LTR/MYSERV16_I-int,SINE/PB1D10,Simple_repeat/(TTTA)n,SINE/B1_Mus1,SINE/B1_Mus2,LTR/MT2A,DNA/MER2,SINE/ID4,Simple_repeat/(TTTTA)n	N/A	0.508135	0.479634	0.490564	0.548668	0.50084	0.48573	0.518382	0.493147	0.484225	0.385728	0.274474	0.255889	0.119782	2.27015e-26	3	1	2	1	0	1	2	0	0	5	3	3	0	1	0	0	0	0	1	0	976	0	1389	889	1100	1089	2342	2655	4281
DMR_61	chr1:37273618-37276294	2678	34	DMR_1a	TSS-5kb+1kb/Cnga3|NM_009918,LTR/MLT1A1,SINE/PB1D7,LTR/ORR1A2,SINE/B1_Mur1,LTR/MLT1A1,LTR/ORR1A2,SINE/B1_Mus1,Simple_repeat/(GA)n	Cnga3	0.245482	0.219094	0.236303	0.239673	0.184298	0.18898	0.219695	0.22383	0.330338	0.4282	0.583323	0.519325	0.429029	1.10911e-13	0	0	0	0	0	0	0	0	0	0	0	0	0	0	0	0	0	0	0	0	0	0	0	0	0	0	0	0	0
DMR_62	chr1:37357113-37358147	1036	36	DMR_1b	TSS-5kb+1kb/Inpp4a|NM_030266,CpGi,exon/Inpp4a_exon2,CpG_shore,intron/Inpp4a_intron2,exon/Inpp4a_exon3,intron/Inpp4a_intron3	Inpp4a	0.0974855	0.108279	0.157168	0.209679	0.231717	0.275642	0.304678	0.349553	0.431126	0.281354	0.232365	0.23629	0.192387	9.28837e-05	0	0	0	0	0	0	0	0	0	0	0	0	0	0	0	0	1	0	0	2860	2054	1617	1702	1750	1551	1603	1870	2369	2504
DMR_63	chr1:37722464-37724378	1916	40	DMR_1a	LTR/MTD,SINE/B4A,SINE/RSINE1,Low_complexity/AT_rich,Simple_repeat/(C)n,Low_complexity/T-rich	N/A	0.346732	0.320508	0.333525	0.291115	0.252959	0.179498	0.21462	0.218491	0.455111	0.574581	0.601977	0.523059	0.497348	3.7165e-19	0	0	0	0	0	0	0	0	0	0	0	1	0	0	0	0	0	0	0	0	828	1164	1389	1866	3244	1575	1854	0	0
DMR_64	chr1:37775751-37776427	678	32	DMR_1b	intron/Tsga10_intron16,CpG_shore,LTR/IAPEz-int,CpGi	2010300C02Rik	0.15149	0.0982993	0.149362	0.189689	0.149717	0.150455	0.200129	0.225664	0.360662	0.404118	0.349062	0.289471	0.208934	3.08967e-07	0	0	0	0	0	0	0	0	0	0	0	0	0	0	1	0	1	0	0	2621	1869	2049	1712	1950	2228	2108	1836	2296	2350
DMR_65	chr1:39248688-39249925	1239	38	DMR_2b	intron/Npas2_intron1,TSS-5kb+1kb/Npas2|NM_008719,CpG_shore,LINE/L1MA4	Npas2	0.0501447	0.105281	0.0632975	0.122268	0.114896	0.255563	0.313889	0.330405	0.153334	0.19649	0.087583	0.0800662	0.0496167	5.51644e-14	0	0	0	0	0	0	0	0	0	0	0	0	0	0	0	0	0	0	0	3064	2813	3139	3316	3311	3277	3098	2668	3542	3601
DMR_66	chr1:39776359-39778459	2102	57	DMR_1b	LTR/MTC,LINE/L1MEc,LTR/ORR1E,Simple_repeat/(T)n,LTR/MTD,Low_complexity/CT-rich,Simple_repeat/(TTA)n	Rfx8	0.0837719	0.0954694	0.106206	0.175043	0.195412	0.264378	0.321165	0.393909	0.415231	0.273446	0.236906	0.211953	0.186198	1.89683e-15	0	0	0	0	0	0	0	0	0	0	0	1	0	0	0	0	0	0	0	1318	1131	1338	1203	989	1068	846	978	1290	1308
DMR_67	chr1:39993145-39995739	2596	35	DMR_2a	intron/Map4k4_intron12,intron/Map4k4_intron12,intron/Map4k4_intron12,intron/Map4k4_intron12,LTR/RMER5,LTR/MTA_Mm	N/A	0.320145	0.309794	0.199705	0.200326	0.126822	0.104272	0.0955371	0.112053	0.353351	0.354569	0.416439	0.413417	0.38455	9.6701e-09	0	0	0	0	0	0	0	1	0	0	0	1	0	0	0	0	0	0	0	2759	3739	3984	5103	4122	4969	4635	4282	2703	2656
DMR_68	chr1:40141474-40143312	1840	36	DMR_1a	TSS-5kb+1kb/Il1r2|NM_010555,Low_complexity/G-rich,Simple_repeat/(GGGAGA)n,LINE/L1Md_F2	Il1r2,Gm16894	0.202236	0.151685	0.160276	0.184451	0.16646	0.163095	0.148997	0.173128	0.297871	0.306353	0.477604	0.31629	0.368882	5.89436e-07	0	0	0	0	0	0	0	0	0	0	0	0	0	0	0	0	0	0	0	1624	1411	1522	1425	1433	1576	1586	1592	1373	1522
DMR_69	chr1:40381447-40382795	1350	46	DMR_1b	TSS-5kb+1kb/Il1rl2|NM_133193,CpG_shore,CpGi	Il1rl2	0.0863754	0.10556	0.153525	0.213033	0.189848	0.220098	0.275066	0.301539	0.40833	0.403342	0.340135	0.291816	0.296152	7.24567e-16	0	0	0	0	0	0	0	0	0	0	0	0	0	0	0	1	1	0	0	3102	2564	2496	2136	1806	1324	0	0	2363	2193
DMR_70	chr1:41091081-41093296	2217	42	DMR_1a	LTR/IAPLTR2_Mm,Simple_repeat/(TAAAAA)n,LINE/L1MDa,LINE/L1MDa,LINE/Lx5	N/A	0.232301	0.242303	0.274256	0.336894	0.307332	0.400166	0.297539	0.334028	0.567618	0.715536	0.820869	0.815695	0.813275	1.56385e-98	0	0	0	0	0	0	0	0	0	0	0	0	0	0	0	0	0	0	0	2286	1241	0	0	0	0	0	0	0	0
DMR_71	chr1:42548646-42549453	809	33	DMR_2a	CpGi,LINE/Lx4B,CpG_shore,Low_complexity/AT_rich,LTR/MTC	N/A	0.275188	0.182623	0.21653	0.189364	0.154124	0.116285	0.0983788	0.167456	0.400822	0.327316	0.314682	0.359295	0.202385	7.50407e-07	0	0	0	0	0	0	0	0	0	0	0	0	0	0	0	0	0	0	0	1016	1149	1312	1600	1736	2426	3626	2378	1897	1386
DMR_72	chr1:42760320-42761633	1315	38	DMR_1a	LINE/L1M4c,LINE/Lx8b,SINE/B2_Mm2,LINE/L1M4c	N/A	0.247534	0.150768	0.189958	0.18032	0.240082	0.298674	0.376189	0.419503	0.372333	0.494996	0.558354	0.548644	0.509118	2.74272e-37	0	0	0	0	0	0	0	0	0	0	1	0	0	0	0	0	0	0	0	0	0	0	0	0	0	0	0	811	821
DMR_73	chr1:44255181-44256454	1275	55	DMR_1b	LINE/L1_Mus1,LINE/L1_Mus4	N/A	0.235142	0.141988	0.211586	0.228504	0.242579	0.288785	0.300183	0.333324	0.464054	0.453498	0.521434	0.436744	0.270929	6.20358e-24	0	0	0	0	0	0	0	0	0	0	0	0	0	0	0	0	1	0	0	1600	1427	1293	1424	935	1297	1224	972	994	1195
DMR_74	chr1:44609132-44611527	2397	34	DMR_1b	intron/Gulp1_intron1,LINE/L1Md_A,TSS-5kb+1kb/Gulp1|NM_028450,CpGi,LINE/Lx2,CpG_shore,LINE/L1_Mus3	Gulp1	0.119733	0.0872847	0.121802	0.150403	0.241866	0.261593	0.310096	0.323115	0.309736	0.394632	0.391152	0.415577	0.316885	5.35228e-06	0	0	0	0	0	0	0	0	0	0	0	0	0	0	0	1	0	0	0	4798	3211	3263	3185	2598	2378	2429	2347	3320	2979
DMR_75	chr1:44665167-44665772	607	37	DMR_3	LINE/Lx3A	N/A	0.896722	0.743796	0.83885	0.818983	0.800616	0.824571	0.74984	0.773423	0.729936	0.811165	0.656494	0.933117	0.177153	9.29138e-46	0	0	0	0	0	0	0	0	0	0	0	0	0	0	0	0	0	0	0	0	0	0	0	0	0	0	0	0	0
DMR_76	chr1:45367088-45374235	7149	40	DMR_1a	TSS-5kb+1kb/Col3a1|NM_009930,LINE/Lx2B2,Simple_repeat/(TG)n,LINE/Lx2B2,SINE/B1_Mm,LINE/Lx2B2,LINE/L1_Mur1,LINE/L1_Mur1,LINE/Lx2,LTR/MTC,Low_complexity/AT_rich,LINE/L1Md_F3,Simple_repeat/(TA)n,LINE/L1Md_F3	Col3a1	0.157614	0.160376	0.217353	0.283024	0.301794	0.362743	0.388001	0.373876	0.525689	0.56444	0.639932	0.565525	0.527736	4.44481e-21	0	0	0	0	0	0	0	1	0	0	0	0	0	0	0	0	0	0	0	7487	6100	3795	3925	757	881	1108	2441	3174	3262
DMR_77	chr1:45557434-45562503	5071	52	DMR_1a	LTR/RLTR45,LTR/RLTR45-int,LTR/RLTR45-int,LTR/RLTR45-int,LTR/RLTR45-int,LTR/RLTR45-int,LTR/RLTR45-int,LTR/RLTR45-int	Col5a2	0.166197	0.133142	0.174437	0.162784	0.184673	0.155646	0.186477	0.172523	0.398408	0.482568	0.554964	0.561917	0.508596	1.29986e-35	0	0	0	0	0	0	0	0	0	0	0	0	0	0	0	0	0	0	0	15223	4892	3526	3635	3484	3615	3606	3828	3720	3573
DMR_78	chr1:45821962-45825108	3148	35	DMR_1a	intron/Wdr75_intron18,exon/Wdr75_exon19,intron/Wdr75_intron19,exon/Wdr75_exon20,intron/Wdr75_intron20,exon/Wdr75_exon21,SINE/PB1D11,SINE/B3,LINE/L1MB8,LTR/ORR1F	RNaseP_nuc	0.14424	0.179542	0.23121	0.292837	0.260983	0.280386	0.290026	0.299608	0.428744	0.461436	0.51088	0.541421	0.51564	8.89824e-09	0	0	0	0	0	0	0	1	0	0	0	0	0	0	0	0	0	0	0	1038	0	0	0	0	0	0	0	0	0
DMR_79	chr1:46506295-46506893	600	39	DMR_3	LINE/L1Md_F2	N/A	0.867984	0.847206	0.827855	0.824528	0.789929	0.803843	0.79934	0.827646	0.760705	0.737581	0.478919	0.445577	0.20916	3.37349e-66	0	0	0	0	0	0	0	0	0	0	0	0	0	0	0	0	0	0	0	0	0	0	0	0	0	0	0	0	0
DMR_80	chr1:48602398-48603633	1237	79	DMR_3	LINE/Lx2	N/A	0.862888	0.764947	0.832554	0.822437	0.800051	0.796733	0.770307	0.769621	0.821359	0.765671	0.48921	0.546448	0.225546	7.20878e-77	0	0	0	0	0	0	0	0	0	0	0	0	0	0	0	0	0	0	0	0	0	0	0	0	0	0	0	1854	1418
DMR_81	chr1:52064167-52067173	3008	44	DMR_3	intron/Stat4_intron3,TSS-5kb+1kb/Stat4|NM_011487,exon/Stat4_exon4,intron/Stat4_intron4,SINE/ID_B1,Low_complexity/AT_rich,Low_complexity/CT-rich,Low_complexity/AT_rich	Stat4	0.333742	0.320954	0.400211	0.481917	0.472438	0.547376	0.53587	0.545294	0.49988	0.373834	0.227764	0.21674	0.166371	1.98359e-17	0	0	0	0	0	0	0	0	0	0	0	0	0	0	0	0	0	0	1	1078	1007	0	1130	0	0	0	0	2342	2144
DMR_82	chr1:52653108-52655673	2567	36	DMR_2a	LINE/MusHAL1,LINE/L1Md_F2	N/A	0.460189	0.283359	0.267634	0.195946	0.175918	0.178419	0.238469	0.249471	0.48217	0.454701	0.479915	0.441851	0.504506	1.76809e-09	0	0	0	1	0	0	0	0	0	1	0	1	0	0	0	0	0	0	0	1559	1079	893	1939	2309	2150	1870	1269	1084	1310
DMR_83	chr1:53763037-53763706	671	31	DMR_2b	CpG_shore,intron/Stk17b_intron5,CpGi	N/A	0.0718059	0.0552604	0.0729341	0.0826564	0.17466	0.193637	0.228383	0.219369	0.327417	0.123533	0.182407	0.0579442	0.0261112	1.20268e-15	0	0	0	0	0	0	0	1	0	0	0	0	0	0	0	0	0	0	0	1531	1533	1564	1385	1425	1435	1367	1448	1782	1872
DMR_84	chr1:53804572-53810403	5833	45	DMR_3	LINE/L1MC3,SINE/B3,LTR/MLT1A0,SINE/B1_Mur4,exon/Hecw2_exon29	N/A	0.680354	0.644591	0.704841	0.71804	0.657154	0.708347	0.678031	0.711967	0.619027	0.580645	0.314665	0.338935	0.206987	7.99435e-37	1	0	0	0	0	0	0	0	1	3	0	0	0	0	0	0	0	0	0	0	0	0	0	0	0	0	0	2633	2230
DMR_85	chr1:54981604-54982654	1052	32	DMR_1b	CpG_shore,LTR/MTA_Mm-int,LTR/MTA_Mm,SINE/B1_Mus2,CpGi,SINE/MIRb	Ankrd44	0.0841654	0.101583	0.12955	0.142847	0.175554	0.2412	0.24934	0.290152	0.379403	0.266302	0.224232	0.218985	0.238569	0.00133993	0	0	0	0	0	0	0	0	0	0	0	0	0	0	0	1	1	0	0	3616	2514	2374	2379	2270	2438	2520	2236	2498	2844
DMR_86	chr1:55280890-55283502	2614	48	DMR_1b	SINE/ID,SINE/B3,Low_complexity/AT_rich,LTR/RMER19B,LTR/RMER19B,LTR/MTE2b,LTR/MTD,LTR/MTE2b,LINE/Lx4A,Low_complexity/AT_rich,LTR/MTE-int	Gm10561,Rftn2	0.110542	0.148749	0.270366	0.330294	0.337522	0.41753	0.410994	0.442624	0.52301	0.546922	0.504637	0.499811	0.455486	1.09237e-14	0	0	0	0	0	0	0	0	0	0	0	0	0	0	0	0	0	0	0	5417	4068	2660	2554	2456	2785	2696	2719	3403	4355
DMR_87	chr1:55418999-55419954	957	82	DMR_3	intron/Plcl1_intron1,CpG_shore,CpGi,LTR/MLT1D	Boll	0.422693	0.335622	0.405498	0.434496	0.441029	0.471898	0.470051	0.522691	0.443243	0.451429	0.288235	0.245018	0.0950992	3.56477e-42	0	0	0	0	0	0	0	0	1	0	0	0	0	0	1	0	1	0	0	1262	1140	1656	1691	1725	1846	1850	1245	2262	2623
DMR_88	chr1:56771281-56772352	1073	51	DMR_3	LINE/L1Md_F2,DNA/MER3,SINE/B4,SINE/B3,SINE/B4,LTR/IAPLTR1_Mm	N/A	0.884076	0.845435	0.843161	0.837548	0.853755	0.813636	0.802585	0.829207	0.751869	0.787889	0.518575	0.519155	0.156704	1.26874e-108	0	0	0	0	0	0	0	0	0	0	0	0	0	0	0	0	0	0	0	0	0	0	0	0	0	0	0	1059	0
DMR_89	chr1:57025220-57027703	2485	67	DMR_3	TSS-5kb+1kb/9130024F11Rik|NR_024325,CpG_shore,LINE/L1M2,CpG_shore,SINE/B1_Mur2,Low_complexity/A-rich,CpG_shore,SINE/RSINE1,CpGi,LINE/L1M2,CpG_shore,LINE/Lx8b,CpGi	9130024F11Rik,Satb2	0.337288	0.369055	0.418368	0.425015	0.410023	0.385161	0.349416	0.479135	0.185273	0.159867	0.103509	0.10267	0.106771	2.19731e-43	0	0	0	0	0	0	0	0	0	0	0	0	0	0	1	1	1	0	0	8845	7889	7609	8786	8240	8968	8531	9117	13488	9291
DMR_90	chr1:57031333-57039362	8031	198	DMR_2b	CpG_shore,LTR/MTD,CpG_shore,DNA/MER102b,LINE/L2b,Simple_repeat/(CA)n,CpGi,CpG_shore,Low_complexity/AT_rich,Simple_repeat/(CA)n,Low_complexity/C-rich,Simple_repeat/(TTC)n,Simple_repeat/(TC)n,SINE/PB1D10,LTR/MER34A,LTR/MLT1A0,Simple_repeat/(GA)n,Simple_repeat/(TTTTA)n	Satb2	0.200448	0.191484	0.28477	0.374946	0.401276	0.495394	0.53019	0.582679	0.432152	0.311119	0.23794	0.196802	0.22262	2.69573e-121	0	0	0	0	0	0	0	1	0	0	0	1	0	0	4	1	1	1	0	10807	9634	9415	10694	9532	10209	8531	9117	17359	13331
DMR_91	chr1:57492023-57494522	2501	33	DMR_1a	LTR/MTC,Simple_repeat/(A)n,Low_complexity/G-rich	N/A	0.267066	0.238812	0.263149	0.370288	0.40336	0.525324	0.479491	0.488917	0.59794	0.785994	0.809362	0.789074	0.776	3.40557e-44	0	0	0	0	0	0	0	0	0	0	0	0	0	0	0	0	0	0	0	1750	1730	1576	1595	1517	1404	1299	1607	1905	0
DMR_92	chr1:58053207-58055663	2458	32	DMR_2a	TSS-5kb+1kb/Sgol2|NM_199007,intron/Aox1_intron5,CpG_shore,exon/Aox1_exon6,intron/Aox1_intron6,Simple_repeat/(TG)n,exon/Aox1_exon7,intron/Aox1_intron7,LINE/L1MA6,DNA/Tigger7	Sgol2	0.38026	0.334036	0.259849	0.14453	0.0904922	0.0841068	0.0750059	0.0943921	0.230412	0.282066	0.263102	0.260103	0.103733	6.80613e-08	0	0	0	1	0	0	0	0	0	0	0	0	0	0	0	0	0	0	0	3275	3420	3789	4281	4272	4506	4253	4196	3353	3989
DMR_93	chr1:59309577-59310786	1211	30	DMR_2b	intron/Cdk15_intron9,TSS-5kb+1kb/Cdk15|NM_001033373,SINE/RSINE1	Cdk15	0.133609	0.110007	0.191069	0.270663	0.305694	0.3932	0.388747	0.425451	0.453497	0.256273	0.179915	0.210212	0.166159	6.92487e-13	0	0	0	0	0	0	0	0	0	0	0	0	0	0	0	0	0	0	0	0	0	0	0	0	0	0	0	1766	1879
DMR_94	chr1:59326058-59327714	1658	33	DMR_1b	LINE/L2b,LTR/MLT1B,exon/Cdk15_exon11,intron/Cdk15_intron11	N/A	0.249341	0.208063	0.330428	0.367223	0.455215	0.505778	0.495011	0.541015	0.641806	0.818086	0.737739	0.709068	0.642854	5.88282e-40	0	0	0	0	0	0	0	0	0	0	0	0	0	0	0	0	0	0	0	2452	1322	952	986	0	0	0	621	1076	0
DMR_95	chr1:59432098-59435115	3019	39	DMR_3	LTR/RLTR20C2_MM,Simple_repeat/(TG)n,LTR/RLTR20C2_MM,SINE/ID4_,SINE/ID4,SINE/ID4_,SINE/PB1D11,Simple_repeat/(CA)n,DNA?/MER124	N/A	0.544095	0.516561	0.536838	0.570257	0.502886	0.579408	0.551987	0.589708	0.547545	0.440701	0.270369	0.272843	0.186973	2.69808e-12	0	1	0	1	1	0	1	0	1	2	2	2	1	0	0	0	0	0	1	0	0	0	0	0	0	0	0	1335	2201
DMR_96	chr1:60906883-60911616	4735	49	DMR_3	Simple_repeat/(CA)n,SINE/PB1D9,Low_complexity/AT_rich,SINE/ID4_,LTR/RLTR20A4,exon/Ctla4_exon1,intron/Ctla4_intron1,LINE/Lx9,Low_complexity/GA-rich,SINE/ID4_,SINE/PB1D10,Simple_repeat/(CAA)n	N/A	0.703129	0.680527	0.631819	0.57082	0.52447	0.498274	0.472779	0.513306	0.58699	0.57996	0.466654	0.384947	0.191657	4.86283e-18	2	1	1	2	0	1	0	0	0	3	1	1	0	0	0	0	0	0	0	1505	0	1082	1405	1292	2159	2823	2725	2809	3121
DMR_97	chr1:61554663-61555739	1078	81	DMR_3	LTR/RLTR20A4	N/A	0.832708	0.772039	0.773822	0.814018	0.7705	0.792101	0.774442	0.801089	0.74656	0.719286	0.433831	0.454038	0.163682	2.59797e-125	0	0	0	0	0	0	0	0	0	0	0	0	0	0	0	0	0	0	0	0	0	0	0	0	0	0	0	1681	1742
DMR_98	chr1:62782743-62785246	2505	36	DMR_2a	intron/Nrp2_intron12,intron/Nrp2_intron12,intron/Nrp2_intron12,intron/Nrp2_intron12,intron/Nrp2_intron12,intron/Nrp2_intron12,LTR/MT2B,SINE/ID,SINE/PB1D10,exon/Nrp2_exon13,exon/Nrp2_exon13,exon/Nrp2_exon13,exon/Nrp2_exon13,exon/Nrp2_exon13,exon/Nrp2_exon13,intron/Nrp2_intron13,intron/Nrp2_intron13,intron/Nrp2_intron13,intron/Nrp2_intron13,intron/Nrp2_intron13,intron/Nrp2_intron13,LINE/L2c,exon/Nr…	N/A	0.694049	0.655673	0.552148	0.380656	0.24505	0.203063	0.173149	0.191254	0.477583	0.569249	0.436717	0.418839	0.331619	2.5568e-30	2	0	1	1	1	1	0	1	1	3	0	1	1	0	0	0	0	0	0	0	0	845	2708	3058	3344	2503	2471	2176	0
DMR_99	chr1:62812862-62815125	2265	42	DMR_2a	intron/Nrp2_intron15,intron/Nrp2_intron15,intron/Nrp2_intron16,intron/Nrp2_intron16,LTR/MLT1C,Low_complexity/C-rich,LTR/MLT1C,scRNA/BC1_Mm,Simple_repeat/(TCTA)n,SINE/ID4_,SINE/ID_B1,SINE/B1_Mus2,Simple_repeat/(TA)n,Simple_repeat/(GA)n,SINE/B1_Mus2,SINE/MIRb	N/A	0.48801	0.405135	0.300924	0.277146	0.207994	0.301456	0.295621	0.294514	0.659584	0.669597	0.554211	0.491491	0.29932	2.66582e-24	1	0	0	1	0	1	0	0	0	1	1	2	0	0	0	0	0	0	0	1735	781	0	3056	3067	1700	1736	839	0	0
DMR_100	chr1:62841178-62843619	2443	49	DMR_3	Simple_repeat/(TTAA)n,SINE/B1F2,LTR/MTE2b	N/A	0.540913	0.40557	0.460236	0.467452	0.394862	0.367432	0.421134	0.467951	0.555186	0.513763	0.392262	0.304491	0.156261	2.66167e-16	0	0	0	0	0	0	0	1	0	0	0	0	0	0	0	0	0	0	0	0	0	0	1190	1830	2860	1897	980	2113	2051
DMR_101	chr1:63245036-63252551	7517	93	DMR_3	SINE/B2_Mm2,SINE/B2_Mm1t,SINE/ID_B1,LTR/LTR31,LTR/MER21C,Simple_repeat/(TTTTG)n,Simple_repeat/(TC)n,Simple_repeat/(CA)n,Simple_repeat/(TTC)n,SINE/PB1D10,Simple_repeat/(CA)n,LTR/MER21B	AL645950.1,Gm11607	0.722097	0.721819	0.716005	0.737347	0.735435	0.770969	0.749442	0.795068	0.717514	0.746144	0.579206	0.628836	0.145293	1.47268e-98	0	1	1	1	1	0	0	0	1	1	2	1	1	0	0	0	0	0	0	0	0	0	0	0	0	0	0	1750	2828
DMR_102	chr1:63356158-63356659	503	32	DMR_3	LINE/L1M2,Simple_repeat/(CA)n	N/A	0.531059	0.638557	0.579569	0.727917	0.717369	0.673383	0.718869	0.708726	0.782092	0.66781	0.325122	0.356405	0.180973	7.32692e-35	0	0	0	0	0	0	0	0	0	0	0	0	0	0	0	0	0	0	0	0	0	0	0	0	0	0	0	0	696
DMR_103	chr1:64164858-64167200	2344	38	DMR_1b	SINE/MIRb,CpG_shore,LTR/ORR1D2,LINE/L1_Mus1	Klf7	0.0834011	0.0945973	0.138691	0.181333	0.225735	0.362314	0.362967	0.329393	0.393784	0.296745	0.242651	0.312714	0.195466	2.82713e-08	0	0	0	0	0	0	0	0	0	0	0	0	0	0	0	0	0	0	0	6717	5688	4354	4844	4607	4350	4126	4394	5524	5656
DMR_104	chr1:64777419-64783175	5758	189	DMR_2b	LTR/RLTR17B_Mm,LTR/RLTR17B_Mm,SINE/ID_B1,Simple_repeat/(CAG)n,CpG_shore,DNA/URR1B,SINE/B1_Mus2,LINE/L1_Mus3,Simple_repeat/(GAAA)n,CpGi,Low_complexity/GC_rich,LTR/MTEa,DNA/MER5A,SINE/ID_B1	N/A	0.360862	0.346025	0.373145	0.344719	0.303085	0.337015	0.326318	0.475514	0.527915	0.38808	0.202826	0.206512	0.0691368	4.47984e-62	1	0	0	2	0	0	1	1	0	5	1	1	1	0	0	0	1	0	0	7141	7314	7458	8460	8409	9737	9531	9574	8540	8567
DMR_105	chr1:65155539-65160371	4834	82	DMR_3	SINE/ID_B1,SINE/PB1,SINE/B1_Mur4,Simple_repeat/(TTTTG)n,SINE/B1_Mus1,SINE/RSINE1,Low_complexity/CT-rich,Simple_repeat/(TTTC)n,SINE/B4,SINE/B2_Mm1a,SINE/B1_Mus1,LTR/MTE2a,exon/Idh1_exon9,exon/Idh1_exon9,intron/Idh1_intron8,intron/Idh1_intron8,LINE/Lx10	N/A	0.569683	0.485077	0.539257	0.604211	0.545958	0.559858	0.618039	0.587772	0.550832	0.647575	0.527257	0.489931	0.230564	3.54698e-13	0	0	0	0	0	0	1	1	1	1	0	0	1	0	0	0	0	0	0	1210	905	1050	1028	1113	1109	1107	877	1117	996
DMR_106	chr1:69731016-69732799	1785	31	DMR_1b	Low_complexity/AT_rich,SINE/B4,LTR/RMER13B,SINE/B4,Simple_repeat/(GA)n,Low_complexity/AT_rich,LINE/L1Md_F2	Ikzf2	0.115827	0.0988487	0.143344	0.197452	0.226742	0.324151	0.324074	0.313582	0.331202	0.324605	0.289736	0.292125	0.403238	9.60856e-05	0	0	0	0	0	0	0	0	0	0	0	0	0	0	0	0	0	0	0	8472	4861	4753	4781	4347	3883	3700	3977	5563	5013
DMR_107	chr1:69872915-69874202	1289	45	DMR_1b	TSS-5kb+1kb/Spag16|NM_029160,intron/Spag16_intron6,CpG_shore,exon/Spag16_exon7,intron/Spag16_intron7,Satellite/IMPB_01,SINE/B4,CpGi,CpG_shore,SINE/B2_Mm2	Spag16	0.167834	0.165458	0.224703	0.301647	0.33629	0.51969	0.535073	0.504233	0.541225	0.493322	0.295395	0.283248	0.192242	1.39111e-27	0	0	0	0	0	0	0	0	1	1	0	0	0	0	0	0	0	0	0	877	1180	1116	1119	959	0	0	0	1378	1468
DMR_108	chr1:71691306-71702063	10759	202	DMR_3	SINE/B1F1,Simple_repeat/(TAAG)n,LINE/Lx8,Low_complexity/T-rich,SINE/PB1D11,Simple_repeat/(GA)n,Low_complexity/AT_rich,Simple_repeat/(GAAA)n,SINE/B1_Mur1,Simple_repeat/(GA)n,TSS-5kb+1kb/Apol7d|NR_040308,SINE/B4,DNA/Arthur1B,SINE/ID4,DNA/Arthur1B,Simple_repeat/(CA)n,LTR/RMER15,LINE/Lx8,CpG_shore,LTR/RLTR11A2,LINE/Lx8,SINE/B4A,SINE/B1_Mus1,Low_complexity/AT_rich,LINE/L1_Mus2,Low_complexity/AT_rich,C…	Apol7d,Fn1	0.330988	0.326055	0.356534	0.375446	0.377665	0.393004	0.397739	0.41763	0.425887	0.425879	0.26351	0.261783	0.137896	1.24452e-19	1	0	1	1	0	0	1	0	0	4	1	4	1	0	0	0	0	0	0	15480	5102	4870	4568	4503	4419	4085	3848	5702	8749
DMR_109	chr1:72256478-72258485	2009	38	DMR_2b	CpG_shore,DNA/URR1B,LTR/LTR41,SINE/PB1D10,SINE/ID_B1,CpGi,SINE/B2_Mm2	Mreg	0.267104	0.264592	0.271716	0.311477	0.275819	0.352237	0.336829	0.366751	0.441068	0.426635	0.312215	0.287141	0.0988295	0.00319395	0	0	0	0	0	0	0	0	0	1	0	0	0	0	0	0	0	0	0	2268	2653	2674	2907	3001	2583	2617	2934	2727	2320
DMR_110	chr1:72687373-72688459	1088	49	DMR_3	intron/Ankar_intron5,LINE/L1_Mus3,CpGi,exon/Ankar_exon5,intron/Ankar_intron4,CpG_shore,SINE/PB1D10	N/A	0.443621	0.378743	0.425184	0.451147	0.431339	0.453182	0.447082	0.477627	0.484454	0.626242	0.480348	0.408569	0.173654	8.18646e-14	0	0	0	0	0	0	0	0	0	1	0	0	0	0	0	0	0	0	0	1393	1185	1139	1354	923	1362	1369	1016	1372	1234
DMR_111	chr1:72851304-72853438	2136	30	DMR_3	intron/Igfbp2_intron3,SINE/B1_Mur4,SINE/MIRb,exon/Igfbp2_exon4,SINE/PB1D10,LTR/ORR1B2,LINE/L1_Mus4	N/A	0.440983	0.403138	0.431129	0.405971	0.350794	0.342541	0.320371	0.348798	0.414939	0.365916	0.271651	0.302498	0.109799	0.00499408	0	0	0	0	0	0	0	0	0	1	1	0	0	0	0	0	0	0	0	0	0	0	622	1563	2113	2138	2306	1944	1710
DMR_112	chr1:72869190-72875532	6344	181	DMR_3	intron/Igfbp5_intron1,TSS-5kb+1kb/Igfbp2|NM_008342,CpG_shore,SINE/MIR3,CpG_shore,Simple_repeat/(T)n,CpGi,Low_complexity/AT_rich,CpG_shore,Simple_repeat/(CGTG)n,CpGi,CpG_shore,Low_complexity/AT_rich,exon/Igfbp5_exon1	Igfbp2	0.199423	0.176742	0.193257	0.195542	0.184855	0.18029	0.191725	0.165746	0.124695	0.10305	0.0686068	0.067428	0.0428594	5.31745e-17	1	0	0	0	1	0	0	0	0	2	3	1	1	0	0	0	0	0	0	2466	2251	2305	4752	4491	5654	4744	5280	6179	6061
DMR_113	chr1:72924002-72926492	2492	43	DMR_1a	LINE/L1Md_F2,Low_complexity/AT_rich,SINE/RSINE1,SINE/B2_Mm2,Simple_repeat/(TTC)n,LTR/MLT1A1,Simple_repeat/(CAA)n,LTR/MLT1A1	Igfbp5	0.247607	0.221252	0.219305	0.272988	0.275536	0.309881	0.358115	0.372836	0.593708	0.615358	0.666951	0.605444	0.707245	2.20861e-34	0	0	0	0	0	0	0	2	0	0	0	0	0	0	0	0	0	0	0	1771	1014	1162	1208	1129	1064	967	749	0	656
DMR_114	chr1:74082196-74083780	1586	38	DMR_2b	intron/Tns1_intron1,CpG_shore,LTR/RLTR25B,LINE/L1MC4,CpGi	N/A	0.0808941	0.0859601	0.132017	0.212777	0.231753	0.268325	0.303396	0.361235	0.380144	0.246163	0.178739	0.18457	0.148067	2.40405e-08	0	0	0	0	0	0	0	0	0	0	0	0	0	0	0	0	1	0	0	13972	2644	1897	2868	2239	1430	2520	2122	2513	2293
DMR_115	chr1:74113762-74116534	2774	77	DMR_1b	CpG_shore,SINE/B2_Mm2,LINE/L1_Rod,Simple_repeat/(CA)n,SINE/B4A,LINE/L1ME4c,CpGi,SINE/B1_Mus1,SINE/B3,LINE/L1ME4c,CpG_shore,SINE/B3,LINE/L1ME4c,SINE/ID_B1,SINE/B3,SINE/RSINE1,Simple_repeat/(TC)n,Simple_repeat/(TG)n	N/A	0.226699	0.18846	0.190404	0.196725	0.183063	0.252936	0.315117	0.40056	0.512225	0.469822	0.349338	0.366225	0.147009	5.56899e-23	0	0	0	0	0	0	0	0	0	0	1	0	0	0	0	0	0	0	0	4909	5909	4672	7868	5681	8006	5121	4263	1663	2188
DMR_116	chr1:74136447-74140191	3746	52	DMR_2a	Simple_repeat/(TCTA)n,SINE/RSINE1,LINE/L2a,Simple_repeat/(TG)n,LINE/L1MB8,LTR/MTD,SINE/B1_Mus1,LTR/MTD,Simple_repeat/(TTTCC)n,SINE/B1_Mur3,LTR/MTD,LINE/L2a,SINE/MIRb,SINE/ID	N/A	0.330056	0.237641	0.240511	0.243158	0.186668	0.206857	0.181733	0.244722	0.479157	0.647954	0.601523	0.553662	0.401646	3.05038e-39	0	0	0	1	0	0	0	0	0	0	2	1	0	0	0	0	0	0	0	3708	5263	4193	5726	6334	5695	5378	4914	2717	1920
DMR_117	chr1:74435859-74436832	975	45	DMR_2b	TSS-5kb+1kb/Ctdsp1|NM_153088,exon/Usp37_exon26,TSS-5kb+1kb/Mir26b|NR_029743,CpG_shore	Ctdsp1,Mir26b	0.222599	0.230373	0.265849	0.269342	0.294758	0.311151	0.331688	0.369536	0.477518	0.389578	0.278214	0.261958	0.10438	4.78934e-06	0	0	0	0	0	0	0	0	0	1	0	0	0	0	0	0	0	0	0	6881	6745	6327	6323	6377	6427	6521	6329	7211	7104
DMR_118	chr1:74759883-74761273	1392	42	DMR_1a	TSS-5kb+1kb/Cyp27a1|NM_024264,CpG_shore,CpGi,CpG_shore,DNA/MER113A,SINE/B3,SINE/ID_B1,SINE/B1_Mur2	Cyp27a1	0.0816836	0.107351	0.110918	0.0906386	0.130344	0.116963	0.128293	0.188843	0.331626	0.386917	0.392865	0.395349	0.233462	2.35179e-29	0	0	0	0	0	0	0	0	0	0	0	1	0	0	0	0	1	0	0	2547	2319	2239	2241	2515	2180	2082	1513	1886	2355
DMR_119	chr1:74863105-74863674	571	31	DMR_2a	CpG_shore,LTR/ORR1A0,CpGi,LTR/ORR1A0-int	N/A	0.103574	0.127855	0.118843	0.128103	0.0944092	0.09649	0.0813334	0.0924883	0.210933	0.231566	0.37343	0.265287	0.137177	8.38376e-07	0	0	0	0	0	0	0	0	1	1	0	1	0	0	0	0	0	0	0	2416	1991	2205	2258	2243	2240	2400	2554	2126	2128
DMR_120	chr1:74936651-74946971	10322	177	DMR_1a	Simple_repeat/(TGAA)n,CpG_shore,SINE/MIRb,SINE/PB1D7,LTR/MTEa,Simple_repeat/(TTGG)n,SINE/B1_Mur3,LINE/L1_Mus2,LINE/L1_Mus1,CpGi,Simple_repeat/(CAAAA)n,CpG_shore,LTR/MTE2b,SINE/B3,LINE/L1MC4,SINE/B4,SINE/MIRb,LTR/MLT1A1,LINE/L2,Low_complexity/C-rich,SINE/PB1D7,SINE/PB1D10,LTR/ORR1E,Simple_repeat/(TTTTG)n,DNA/MER5A,CpG_shore,exon/Ihh_exon3,intron/Ihh_intron2	Fev,Cryba2,Gm15841,Mir375	0.126442	0.112815	0.112794	0.114845	0.105112	0.10128	0.109031	0.124362	0.234631	0.273496	0.346913	0.317049	0.302294	3.31556e-57	0	0	0	0	0	0	0	2	0	0	0	1	0	0	0	2	1	1	0	2928	2511	3226	3389	3241	2793	3181	3091	6678	7032
DMR_121	chr1:74994733-74999475	4744	268	DMR_1a	LINE/L2,SINE/RSINE1,SINE/B3A,LINE/L2,CpG_shore,SINE/B1_Mus1,Simple_repeat/(GGAA)n,LINE/L2,DNA/MER20,LINE/L2,Simple_repeat/(TG)n,SINE/RSINE1,CpGi,LTR/MTC,SINE/B3A,LINE/Lx8,CpG_shore,SINE/B4A,SINE/PB1D11,SINE/B1F2	Ihh	0.0197169	0.0152073	0.0185381	0.0206327	0.0226338	0.0207985	0.0251816	0.0434515	0.114445	0.146871	0.18848	0.174731	0.125357	9.6692e-116	0	0	0	0	0	0	0	1	0	0	0	0	0	0	2	1	1	1	0	4727	2246	4388	3795	3908	3619	3084	3470	4515	5078
DMR_122	chr1:75205025-75206700	1677	46	DMR_1b	TSS-5kb+1kb/Stk16|NM_011494,intron/Glb1l_intron5,SINE/B1_Mur4,LTR/MT2B,SINE/B1_Mur3,Low_complexity/AT_rich,SINE/RSINE1,CpG_shore,SINE/B1_Mur1,LINE/L2a,LINE/L2a,SINE/B1_Mus2,LINE/L2a	Stk16,Glb1l	0.147227	0.135938	0.166229	0.193348	0.181337	0.218071	0.201584	0.241448	0.412169	0.450102	0.422637	0.350216	0.216095	1.49189e-15	0	0	0	0	0	0	0	0	0	1	0	0	0	0	0	0	0	0	0	4655	4726	5058	5630	4907	4508	4412	4650	4065	4184
DMR_123	chr1:75340142-75342824	2684	46	DMR_3	DNA/MER33,SINE/B2_Mm2,SINE/PB1D10,SINE/PB1D9,Simple_repeat/(CAAA)n,LTR/RMER17C,LINE/L2a,LTR/RLTR24	N/A	0.408838	0.408133	0.479151	0.482576	0.51762	0.505779	0.524443	0.569257	0.469262	0.391184	0.217791	0.228713	0.148975	1.51786e-23	0	0	0	0	0	0	0	0	1	2	2	2	0	0	0	0	0	0	2	2326	0	0	0	0	0	0	0	4167	3656
DMR_124	chr1:75356750-75357887	1139	86	DMR_2b	SINE/B1_Mur3,CpGi,SINE/PB1D10,CpG_shore	Des	0.195524	0.116813	0.148659	0.199066	0.185476	0.238025	0.267581	0.385918	0.421507	0.396979	0.239136	0.230309	0.104914	3.12707e-45	0	0	0	0	0	0	0	0	0	0	1	0	0	0	1	0	1	0	0	1027	0	0	992	880	0	0	0	2603	3184
DMR_125	chr1:75371471-75372731	1262	63	DMR_2b	CpG_shore,intron/Gm15179_intron2,Low_complexity/AT_rich,LINE/L2a,CpGi,SINE/PB1D10,SINE/B2_Mm2,CpG_shore,LINE/L2a,SINE/MIRc	Gm15179,Speg	0.296923	0.281097	0.343334	0.475004	0.591742	0.717577	0.761487	0.790798	0.649805	0.527121	0.29389	0.311904	0.190674	2.01303e-99	0	0	0	0	0	0	0	0	1	0	1	0	0	0	0	0	1	0	1	0	0	0	0	0	0	0	0	1492	1708
DMR_126	chr1:75384192-75385968	1778	122	DMR_2b	intron/Speg_intron1,CpG_shore,intron/Speg_intron2,CpGi,exon/Speg_exon2,exon/Speg_exon3,intron/Speg_intron2,intron/Speg_intron3,exon/Speg_exon3,exon/Speg_exon4,intron/Speg_intron3,intron/Speg_intron4,exon/Speg_exon1,intron/Speg_intron1,CpG_shore,Low_complexity/G-rich	N/A	0.47337	0.41186	0.422559	0.455261	0.469853	0.619144	0.616208	0.740354	0.588057	0.420758	0.210369	0.254694	0.100269	1.12016e-176	0	0	0	0	0	0	0	0	0	0	1	0	0	0	1	1	1	1	1	3663	0	0	0	0	0	0	0	2587	2182
DMR_127	chr1:75418388-75419085	699	41	DMR_3	intron/Speg_intron23,intron/Speg_intron25,exon/Speg_exon24,exon/Speg_exon26,intron/Speg_intron24,intron/Speg_intron26,CpGi,exon/Speg_exon25,exon/Speg_exon27	Speg	0.477886	0.387365	0.361327	0.351948	0.272971	0.384946	0.330521	0.465298	0.476341	0.338854	0.229632	0.207281	0.122608	3.85238e-18	0	0	0	0	0	0	0	0	0	0	1	0	0	0	1	0	0	0	0	965	827	935	1265	1216	1672	1492	1430	2386	2652
DMR_128	chr1:75476342-75477808	1468	35	DMR_2a	CpGi,intron/Chpf_intron3,intron/Chpf_intron4,CpG_shore,exon/Chpf_exon3,exon/Chpf_exon4,intron/Chpf_intron2,intron/Chpf_intron3,SINE/MIRb,CpG_shore,exon/Chpf_exon2,exon/Chpf_exon3	Tmem198,Chpf	0.285841	0.277689	0.235954	0.20348	0.145555	0.122719	0.10055	0.13657	0.261816	0.361232	0.432576	0.334719	0.267831	2.689e-11	0	0	0	0	0	0	0	0	0	0	0	1	0	0	0	0	0	0	0	3705	3555	3547	3599	3772	4732	3849	3682	3460	3365
DMR_129	chr1:75505486-75507239	1755	39	DMR_3	exon/Obsl1_exon1,Simple_repeat/(TG)n,exon/Inha_exon1	Obsl1	0.73118	0.667847	0.667515	0.698617	0.676472	0.713531	0.671199	0.695126	0.674633	0.699495	0.409434	0.401958	0.189829	1.08353e-52	0	0	0	0	0	0	0	0	1	1	1	1	0	0	0	0	0	0	0	0	0	0	0	0	0	0	0	2067	1207
DMR_130	chr1:75711127-75712060	935	60	DMR_3	LINE/L1Md_T	N/A	0.872406	0.795477	0.839271	0.858693	0.812102	0.849933	0.790594	0.795473	0.729102	0.763913	0.571182	0.539271	0.21121	6.12648e-109	0	0	0	0	0	0	0	0	0	0	0	0	0	0	0	0	0	0	0	0	0	0	0	0	0	0	0	2161	2046
DMR_131	chr1:77508438-77511010	2574	82	DMR_2b	intron/Epha4_intron2,CpG_shore,Simple_repeat/(CA)n,Simple_repeat/(TATG)n,Simple_repeat/(TAA)n,CpGi	Epha4	0.107069	0.110946	0.130223	0.162393	0.204829	0.333008	0.340179	0.457662	0.375372	0.234567	0.109518	0.141501	0.0598309	8.44879e-38	0	0	0	0	0	0	0	0	0	0	0	0	0	0	0	1	1	1	0	6576	5135	5151	4748	4876	4944	5053	4577	5035	5459
DMR_132	chr1:77513050-77513816	768	33	DMR_1b	intron/Epha4_intron1,CpG_shore,Low_complexity/GC_rich,Simple_repeat/(T)n,Low_complexity/A-rich,Simple_repeat/(TGGA)n	Epha4	0.0984705	0.0950664	0.101513	0.137273	0.130563	0.165079	0.167446	0.215066	0.395121	0.370719	0.354394	0.352057	0.25354	4.99586e-11	0	0	0	0	0	0	0	0	0	0	0	0	0	0	0	0	0	0	0	6576	5135	5151	4748	4876	4944	5053	4577	5035	5459
DMR_133	chr1:78135766-78138574	2810	51	DMR_1b	intron/Pax3_intron4,intron/Pax3_intron4,LINE/L2b,Simple_repeat/(TG)n,Simple_repeat/(TCC)n,Simple_repeat/(TC)n,Satellite/IMPB_01,Simple_repeat/(TTTTG)n,Simple_repeat/(CATA)n	N/A	0.152424	0.1145	0.171846	0.27594	0.350528	0.40427	0.428905	0.467651	0.386458	0.417137	0.330782	0.370205	0.418553	2.50541e-29	0	0	0	0	0	0	0	0	0	0	0	0	0	0	0	0	0	0	0	0	0	0	0	0	0	0	1090	2569	2622
DMR_134	chr1:78182820-78216418	33600	851	DMR_1b	Simple_repeat/(TG)n,CpG_shore,Simple_repeat/(T)n,snRNA/U2,DNA/URR1B,DNA/URR1A,SINE/B2_Mm2,DNA/URR1A,CpGi,Low_complexity/AT_rich,CpG_shore,Simple_repeat/(T)n,Low_complexity/AT_rich,Simple_repeat/(CA)n,Low_complexity/AT_rich,Low_complexity/GA-rich,Low_complexity/polypurine,Low_complexity/GC_rich,Simple_repeat/(TG)n,CpG_shore,exon/Pax3_exon4,exon/Pax3_exon4,intron/Pax3_intron3,intron/Pax3_intron3,Cp…	Pax3	0.0671036	0.0536887	0.0754027	0.125887	0.130986	0.196633	0.222304	0.300964	0.291577	0.242069	0.262618	0.199644	0.235065	1.31959e-237	0	0	0	0	0	0	0	0	0	0	0	0	0	0	14	1	4	2	1	9846	10020	11664	11547	9886	11443	9577	11708	20502	16195
DMR_135	chr1:78304965-78309179	4216	124	DMR_2b	TSS-5kb+1kb/Sgpp2|NM_001004173,CpG_shore,LINE/Lx2,CpGi,LTR/MLT1F2,CpG_shore,SINE/B1_Mur4,Simple_repeat/(CA)n,SINE/PB1D9,SINE/B3A,Simple_repeat/(TC)n,SINE/B2_Mm2	Sgpp2	0.0700909	0.0596095	0.0920896	0.122244	0.132704	0.236469	0.267431	0.290735	0.35525	0.165808	0.118195	0.116512	0.134541	1.41018e-32	0	0	0	0	0	0	0	0	0	0	0	0	0	0	1	1	1	1	0	1796	2020	2121	3473	2481	3451	3291	3186	3341	3206
DMR_136	chr1:82280012-82283800	3790	65	DMR_1b	intron/Irs1_intron1,CpGi,CpG_shore,SINE/B1_Mur3,Low_complexity/A-rich,Simple_repeat/(GGA)n,Simple_repeat/(GAAA)n,SINE/MIRb,Simple_repeat/(TTTG)n	N/A	0.206157	0.112373	0.178233	0.219815	0.264126	0.385894	0.37798	0.431079	0.549567	0.497495	0.427723	0.426827	0.442398	1.75843e-25	0	0	0	0	0	0	0	0	1	0	1	0	0	0	0	0	0	0	0	11957	10057	9440	9959	8966	6304	5949	7704	10155	11198
DMR_137	chr1:82286005-82286971	968	52	DMR_2b	CpG_shore,CpGi,exon/Irs1_exon1	N/A	0.2746	0.257591	0.3115	0.354488	0.336703	0.415491	0.413684	0.441907	0.513391	0.331033	0.242265	0.241307	0.101587	4.65145e-08	0	0	0	0	0	0	0	0	0	0	0	0	0	0	1	0	1	1	0	11957	10057	9440	9959	8966	6304	5949	7704	10155	11198
DMR_138	chr1:84260461-84261161	702	44	DMR_3	intron/Pid1_intron1	N/A	0.918699	0.882035	0.862902	0.881432	0.856249	0.836815	0.835995	0.820329	0.855973	0.835371	0.710694	0.789517	0.18009	3.08996e-123	0	0	0	0	0	0	0	0	0	0	0	0	0	0	0	0	0	0	0	0	0	0	0	0	0	0	0	0	0
DMR_139	chr1:84691010-84692121	1113	36	DMR_1a	intron/Dner_intron1,TSS-5kb+1kb/Mir5126|NR_039588,CpG_shore,SINE/PB1D10,SINE/RSINE1,CpGi,Simple_repeat/(A)n	AC123882.1,Dner	0.141951	0.122452	0.136291	0.141984	0.0969223	0.176257	0.149101	0.200859	0.404045	0.327287	0.431859	0.396929	0.29965	7.15307e-15	0	0	0	0	0	0	0	0	0	0	0	0	0	0	0	0	0	0	0	2050	1684	1537	1750	1948	2015	2051	2100	1998	2351
DMR_140	chr1:84706131-84707686	1557	33	DMR_1a	LINE/L1Md_A,LINE/L1Md_A	N/A	0.174197	0.185027	0.178174	0.211131	0.218302	0.347838	0.339445	0.299153	0.515269	0.634945	0.635675	0.540125	0.4661	3.40114e-55	0	0	0	0	0	0	0	0	0	0	0	0	0	0	0	0	0	0	0	1376	1289	1450	1532	1610	1319	1450	1420	0	1329
DMR_141	chr1:84844017-84848207	4192	51	DMR_3	intron/Fbxo36_intron1,LINE/L2a,SINE/PB1D10,SINE/B3,SINE/B1_Mur2,SINE/B3A,SINE/B1_Mus2,SINE/B4,Simple_repeat/(GA)n,SINE/B4,SINE/ID_B1,SINE/MIR3,SINE/B1_Mus2,SINE/B1F	N/A	0.891469	0.865812	0.864859	0.869883	0.836274	0.812291	0.836544	0.845379	0.818996	0.863885	0.581671	0.521904	0.227511	5.5707e-193	1	0	0	1	0	0	1	0	1	3	0	1	1	0	0	0	0	0	0	0	0	0	0	0	0	0	0	0	0
DMR_142	chr1:84865638-84868828	3192	35	DMR_3	Simple_repeat/(TG)n,LINE/L2,SINE/B2_Mm2,LTR/MT2B,SINE/B1_Mur3,SINE/PB1D7,SINE/ID_B1,SINE/ID_B1,SINE/B1_Mur4,SINE/PB1D9,SINE/B1_Mm,Simple_repeat/(TTTC)n,SINE/ID4_,SINE/B2_Mm2,SINE/PB1D11	Fbxo36	0.646589	0.644115	0.667123	0.685433	0.617153	0.643558	0.657609	0.671295	0.725277	0.699035	0.521782	0.434222	0.17	3.0122e-30	1	0	0	0	0	0	0	1	1	1	0	1	0	0	0	0	0	0	0	0	0	0	0	0	0	0	0	1195	1465
DMR_143	chr1:87829440-87831734	2296	34	DMR_1a	intron/Sag_intron10,LTR/MTEa,Simple_repeat/(GA)n,SINE/B1_Mur4,Simple_repeat/(GA)n,Low_complexity/GA-rich,SINE/B1_Mur2,SINE/B4,SINE/PB1D10,Simple_repeat/(TG)n,SINE/B3,SINE/B4A	N/A	0.214643	0.195432	0.225007	0.210177	0.18945	0.196336	0.167255	0.220382	0.462804	0.538082	0.615997	0.543765	0.569692	4.87815e-35	0	0	0	0	0	0	0	0	0	0	0	1	0	0	0	0	0	0	0	1171	0	0	1349	1016	0	0	1172	1474	1441
DMR_144	chr1:87943030-87944417	1389	44	DMR_1b	TSS-5kb+1kb/2810459M11Rik|NM_001144992,exon/Dgkd_exon30,CpGi,CpG_shore	2810459M11Rik	0.152821	0.10589	0.160713	0.246381	0.277607	0.371178	0.395883	0.442215	0.445509	0.418209	0.33733	0.349292	0.266294	6.85707e-13	0	0	0	0	0	0	0	0	0	0	0	0	0	0	0	1	1	0	0	1960	1395	1712	1907	1936	3498	3611	1852	2327	2542
DMR_145	chr1:88131815-88134356	2543	40	DMR_2a	intron/Ugt1a10_intron1,intron/Ugt1a9_intron1,intron/Ugt1a7c_intron1,intron/Ugt1a6b_intron2,Simple_repeat/(TCCA)n,Satellite/IMPB_01,SINE/B4A,LTR/MLTR11A,LTR/MTE2a,Other/RMER1A	N/A	0.844104	0.655282	0.530494	0.406024	0.335717	0.292633	0.290685	0.331466	0.587541	0.759598	0.634257	0.6014	0.440445	3.45183e-35	0	0	0	0	0	0	0	0	0	0	1	0	0	0	0	0	0	0	2	0	595	861	2653	3443	2432	3305	3004	1454	0
DMR_146	chr1:88196007-88211169	15164	279	DMR_3	TSS-5kb+1kb/B3gnt7|NM_145222,Simple_repeat/(CCCCCT)n,LINE/L1_Mus1,CpG_shore,CpGi,CpG_shore,exon/Ugt1a2_exon1,intron/Ugt1a2_intron1,DNA/MER33,Low_complexity/GA-rich,SINE/RSINE1,SINE/B1_Mur1,SINE/B4A,LTR/MLT1D,exon/Dnajb3_exon1,Low_complexity/CT-rich,SINE/PB1D7,DNA/Charlie1b,LTR/MT2_Mm,SINE/B4,LTR/RLTR20A4,LINE/L1Md_F3	B3gnt7,Gm16341	0.396325	0.383114	0.415902	0.436735	0.431642	0.447618	0.43411	0.441263	0.434891	0.361251	0.230344	0.229438	0.0990931	6.66181e-64	2	2	3	3	0	1	2	3	3	6	3	7	1	1	0	0	0	0	0	1938	2154	2746	3485	3327	3836	4007	3743	9125	9719
DMR_147	chr1:88331352-88332591	1241	30	DMR_1a	intron/Trpm8_intron8,CpGi,CpG_shore,SINE/B2_Mm2,DNA/Chap1_Mam	N/A	0.245773	0.178559	0.139415	0.155699	0.159671	0.10491	0.142489	0.117086	0.258696	0.420343	0.341775	0.381421	0.254684	4.54288e-11	0	0	0	0	0	0	0	0	1	0	0	0	0	0	0	0	0	0	1	2086	2045	2025	2355	2587	3528	2243	4930	2560	2250
DMR_148	chr1:88367186-88370799	3615	92	DMR_3	intron/Trpm8_intron22,LTR/ORR1E,SINE/B3A,SINE/B3,Low_complexity/AT_rich,Simple_repeat/(TG)n,SINE/B4,Low_complexity/GA-rich,Simple_repeat/(CA)n,Simple_repeat/(GA)n	Rpl30-ps6	0.517011	0.462641	0.411871	0.375694	0.343002	0.34061	0.352459	0.351408	0.41029	0.501632	0.321146	0.333158	0.114876	5.08639e-14	0	0	0	2	0	0	0	1	1	2	0	0	1	0	0	0	0	0	0	2533	1591	2437	2890	3042	3269	2088	3220	1887	2672
DMR_149	chr1:88384561-88386441	1882	34	DMR_3	CpGi,Simple_repeat/(CA)n,CpG_shore,exon/Trpm8_exon26,intron/Trpm8_intron26	N/A	0.430328	0.412483	0.357382	0.358311	0.302642	0.276938	0.294281	0.275241	0.289713	0.320583	0.237708	0.229991	0.105323	0.0281402	0	0	0	0	0	0	0	0	1	1	0	0	0	0	0	0	0	0	0	2875	2839	2601	3114	3103	3097	2944	2797	2873	3033
DMR_150	chr1:88398018-88400456	2440	48	DMR_3	CpG_shore,Simple_repeat/(TCCC)n,DNA/URR1B,Simple_repeat/(TG)n,CpGi	N/A	0.300466	0.246274	0.186951	0.166158	0.12823	0.187429	0.184759	0.144054	0.266835	0.100924	0.048968	0.0766026	0.026691	5.84168e-16	0	0	0	0	1	0	0	1	1	1	0	2	2	0	0	0	0	0	0	2857	3393	4784	5046	5379	5956	7153	6172	7470	6669
DMR_151	chr1:88425269-88428613	3346	48	DMR_2a	intron/Spp2_intron7,CpG_shore,exon/Spp2_exon8,LINE/L1MC2,SINE/B4A,SINE/B4A,Simple_repeat/(TG)n,SINE/B1F1	N/A	0.188732	0.11075	0.139724	0.126277	0.118274	0.119377	0.0809596	0.114932	0.231897	0.330289	0.198594	0.184911	0.0861032	4.89143e-07	0	0	0	0	0	1	0	0	0	1	1	0	0	0	0	0	1	0	0	7986	8540	8395	9031	8727	9029	8959	8685	8698	8879
DMR_152	chr1:89023701-89025046	1347	53	DMR_1b	LINE/Lx10,SINE/B3A,LINE/L1MA5	N/A	0.164245	0.138564	0.175096	0.186492	0.180329	0.300307	0.2547	0.340039	0.51406	0.456734	0.461114	0.405296	0.303966	1.64507e-30	0	0	0	0	0	0	0	0	0	0	1	0	0	0	0	0	1	0	0	0	0	0	0	842	0	0	0	1418	1290
DMR_153	chr1:89049586-89050513	929	31	DMR_1a	CpG_shore,CpG_shore,CpGi	Ecel1	0.0935603	0.0987915	0.119393	0.124955	0.102286	0.0996137	0.122787	0.118048	0.278656	0.263763	0.411447	0.380242	0.28999	6.87774e-13	0	0	0	0	0	0	0	0	0	0	0	0	0	0	0	0	0	0	0	3274	2262	3054	3132	3011	3364	3177	3453	3798	3746
DMR_154	chr1:89065930-89067598	1670	46	DMR_1a	LTR/ORR1E,Simple_repeat/(TTTA)n,SINE/B1_Mm,SINE/PB1D7,SINE/ID_B1	N/A	0.250977	0.175139	0.204911	0.255099	0.241402	0.252854	0.260483	0.291826	0.475214	0.619733	0.639881	0.636025	0.570921	5.39821e-46	0	0	0	0	0	0	0	0	0	0	0	0	0	0	0	0	0	0	0	0	0	0	0	0	0	0	0	0	0
DMR_155	chr1:89082707-89083411	706	37	DMR_2b	CpG_shore,TSS-5kb+1kb/Chrnd|NM_021600,CpGi	1700027L20Rik,Chrnd	0.146057	0.107597	0.187929	0.174044	0.231985	0.268033	0.272378	0.416677	0.401591	0.259668	0.175026	0.169818	0.0895191	2.47939e-11	0	0	0	0	0	0	0	0	0	0	0	0	0	0	0	0	0	0	0	1755	1624	1896	2837	2728	2901	2496	1697	3243	3478
DMR_156	chr1:89161853-89164324	2473	41	DMR_1b	CpG_shore,SINE/B4A,Simple_repeat/(CA)n,SINE/PB1D10,Simple_repeat/(TATG)n,SINE/B3A,LTR/MLT1A1	Efhd1,Gm16535	0.0938924	0.132088	0.12148	0.165786	0.145757	0.313071	0.263507	0.350199	0.382358	0.316867	0.339458	0.307635	0.374471	3.9142e-12	0	0	0	0	0	0	0	0	0	0	0	1	0	0	0	0	0	0	0	2746	2489	2377	2465	2906	2872	2938	2906	2945	3002
DMR_157	chr1:89371988-89372694	708	35	DMR_1b	intron/C030007H22Rik_intron1,DNA/Tigger7,CpGi,LTR/MLTR31FA_MM,CpG_shore	N/A	0.0954632	0.053723	0.0924843	0.15257	0.120291	0.169636	0.119796	0.261309	0.259797	0.367921	0.262812	0.192128	0.128845	1.86349e-09	0	0	0	0	0	0	0	0	0	0	1	0	1	0	1	0	0	0	0	0	1177	853	1299	896	1225	939	695	1475	1208
DMR_158	chr1:90101738-90102219	483	45	DMR_2b	intron/Iqca_intron7,CpG_shore,SINE/ID_B1,Simple_repeat/(CA)n,DNA/MER58B,CpGi	Dnajb3	0.159295	0.129912	0.166983	0.226443	0.290445	0.276607	0.283952	0.402815	0.293241	0.396913	0.210286	0.127421	0.0762848	3.97683e-16	0	0	0	1	0	0	0	0	0	0	0	1	0	0	0	1	1	0	0	1805	1303	1169	1370	1245	1302	1216	1068	1673	1421
DMR_159	chr1:90369981-90373162	3183	39	DMR_1a	Simple_repeat/(T)n,SINE/B1_Mus1,SINE/B4A,DNA/Arthur1,DNA/Arthur1,LTR/MTD,SINE/B3	N/A	0.264881	0.328307	0.444734	0.517996	0.4832	0.549653	0.522471	0.548731	0.709218	0.745503	0.799284	0.78245	0.752445	1.68678e-38	0	0	0	0	0	0	0	1	0	0	0	1	0	0	0	0	0	0	0	3171	0	0	0	0	0	0	0	0	0
DMR_160	chr1:90563646-90567539	3895	41	DMR_3	LINE/L2a,LTR/MTE2a,LTR/RMER21B,SINE/PB1D10,Simple_repeat/(CAAA)n,DNA/URR1B	N/A	0.336726	0.341574	0.425164	0.375558	0.420463	0.408799	0.365423	0.447386	0.341433	0.286711	0.144322	0.215461	0.147424	5.91156e-05	1	0	1	0	0	0	0	0	0	0	0	1	0	0	0	0	0	0	0	0	0	0	0	0	1035	950	1053	1600	1686
DMR_161	chr1:90595167-90597233	2068	34	DMR_1a	LTR/ORR1B2,LTR/RLTR13D3,CpG_shore,LTR/ORR1B2,LTR/RMER4A	N/A	0.096164	0.103364	0.131252	0.244008	0.236909	0.200895	0.233689	0.285907	0.290919	0.302124	0.313389	0.388456	0.367067	4.90012e-06	0	0	0	0	0	0	0	0	0	0	0	0	0	0	0	0	0	0	0	6126	4903	4854	4600	4524	4984	4825	5131	5730	6141
DMR_162	chr1:91477855-91478707	854	65	DMR_2b	LTR/IAPEz-int,CpGi,LTR/IAPLTR1a_Mm,CpG_shore	N/A	0.063932	0.0533664	0.0686251	0.0887237	0.139208	0.186632	0.261569	0.280092	0.416408	0.0987108	0.10521	0.127396	0.086669	3.94058e-27	0	0	0	0	0	0	0	1	0	0	0	0	0	0	0	0	0	0	1	2865	1368	2359	2300	2650	2833	2797	2319	3304	3633
DMR_163	chr1:91817448-91820920	3474	92	DMR_1b	intron/Twist2_intron1,LINE/L1_Mus2,CpG_shore,Low_complexity/AT_rich,SINE/MIRb,LTR/MTEa,CpGi,CpG_shore	N/A	0.0763713	0.0751418	0.0668035	0.0911755	0.0671766	0.125929	0.131187	0.176632	0.292056	0.273806	0.239599	0.259739	0.198306	1.1629e-25	0	0	0	0	0	0	0	0	0	0	0	1	0	0	0	0	0	0	0	4885	6019	5670	9525	6885	9087	8925	7498	12030	12630
DMR_164	chr1:91822907-91840030	17125	633	DMR_2b	CpG_shore,Simple_repeat/(GAAA)n,SINE/B4A,SINE/B1F,SINE/B3A,CpG_shore,Simple_repeat/(CATA)n,CpGi,CpG_shore,SINE/B4,Simple_repeat/(TGG)n,SINE/B4,CpGi,CpG_shore,Simple_repeat/(TTCA)n,TSS-5kb+1kb/Gbx2|NM_010262,SINE/ID4,LTR/MLT1J1,LTR/RLTR17B_Mm,Simple_repeat/(CATATA)n,DNA/MER2B,CpG_shore,SINE/B1_Mus2,Simple_repeat/(CAAA)n,Simple_repeat/(TCTCCC)n,CpGi,CpG_shore,Low_complexity/C-rich	D130058E05Rik,Gbx2	0.118241	0.0910687	0.110255	0.142675	0.163828	0.272973	0.303303	0.35637	0.319635	0.235636	0.126258	0.136946	0.0861493	6.11629e-227	0	0	0	2	0	0	0	3	1	3	2	1	0	0	2	1	2	0	1	8311	9688	9314	13805	11065	12809	12168	10502	16555	17130
DMR_165	chr1:92098065-92100466	2403	56	DMR_3	intron/Hdac4_intron1,TSS-5kb+1kb/Cxcr7|NM_007722,SINE/B4,SINE/PB1D11	Cxcr7	0.389576	0.322602	0.33706	0.247156	0.208462	0.258798	0.288212	0.396126	0.384673	0.350501	0.165512	0.169412	0.103993	6.38139e-14	0	0	0	2	0	0	0	0	0	0	1	3	0	0	0	0	0	0	0	5796	7834	7047	7932	5748	7614	6720	8056	4763	4737
DMR_166	chr1:92733964-92735937	1975	35	DMR_1b	Low_complexity/C-rich,SINE/B1_Mus1	N/A	0.265433	0.246819	0.323812	0.495148	0.53411	0.67375	0.684379	0.678639	0.774257	0.774279	0.710942	0.71257	0.598095	5.66835e-43	0	0	0	0	0	0	0	0	0	0	0	0	0	0	0	0	0	0	0	7391	5569	2326	1121	0	0	0	0	0	0
DMR_167	chr1:92895607-92896687	1082	38	DMR_1a	intron/Ankmy1_intron4,TSS-5kb+1kb/Lrrfip1|NM_001111312,CpGi,SINE/B1_Mus2,CpG_shore,exon/Ankmy1_exon4,intron/Ankmy1_intron3	Lrrfip1	0.178167	0.161056	0.125211	0.147326	0.100133	0.0958493	0.116478	0.130173	0.28896	0.374349	0.423624	0.365145	0.396957	9.2675e-13	0	0	0	0	0	0	0	0	0	0	0	1	0	0	0	1	1	0	0	2858	3474	3703	4531	3132	3697	2846	2919	2578	2446
DMR_168	chr1:92948614-92950916	2304	107	DMR_2a	intron/9430060I03Rik_intron1,TSS-5kb+1kb/Lrrfip1|NM_001111311,CpG_shore,CpGi,CpG_shore,LTR/MTEa,LTR/MLT1A0,exon/9430060I03Rik_exon1	Lrrfip1	0.101098	0.0955434	0.0949388	0.0773393	0.0755807	0.066743	0.108579	0.139583	0.287723	0.17165	0.182573	0.20948	0.0807974	3.27757e-14	0	0	0	1	0	0	0	0	0	0	1	3	1	0	0	0	0	0	0	7687	6904	7258	8287	6204	6368	5564	5161	3867	5674
DMR_169	chr1:93075628-93076647	1021	36	DMR_1a	TSS-5kb+1kb/Ramp1|NM_016894,intron/Kif1a_intron6,intron/Kif1a_intron6,exon/Kif1a_exon6,exon/Kif1a_exon6,intron/Kif1a_intron5,intron/Kif1a_intron5	Ramp1	0.0697662	0.0811827	0.0870202	0.0931915	0.071059	0.0950765	0.066812	0.0987079	0.227421	0.328421	0.366472	0.292521	0.215304	2.17059e-18	0	0	0	0	0	0	0	1	0	0	0	0	0	0	0	0	0	0	0	1703	1306	1174	1623	1523	1343	1168	1059	1459	1461
DMR_170	chr1:93194195-93195818	1625	82	DMR_2b	TSS-5kb+1kb/Scly|NM_016717,CpG_shore,CpGi,SINE/B4A,SINE/B4,SINE/B3,SINE/B4,CpG_shore	Scly	0.128198	0.134835	0.148573	0.157459	0.146329	0.221541	0.200581	0.220816	0.300817	0.167594	0.144849	0.121685	0.0583827	7.67299e-06	0	0	0	0	0	0	0	0	0	1	0	0	0	0	0	0	0	0	0	2603	2401	1971	2244	2180	2290	2049	1788	2294	2613
DMR_171	chr1:93241417-93242592	1177	91	DMR_1a	intron/Sned1_intron1,CpGi,SINE/RSINE1,LINE/Lx6,LINE/Lx7,CpG_shore	N/A	0.142646	0.10753	0.126424	0.136314	0.100207	0.14419	0.122756	0.156259	0.294861	0.484063	0.471461	0.432461	0.292708	3.1782e-107	0	0	0	0	0	0	0	0	0	0	0	0	0	0	1	1	1	0	1	1340	0	1122	1302	1146	1382	1249	1189	1607	1296
DMR_172	chr1:93434443-93436229	1788	31	DMR_2b	intron/Hdlbp_intron5,TSS-5kb+1kb/Asb1|NM_001039126,TSS-5kb+1kb/Asb1|NM_023046,SINE/B1F,DNA/RCHARR1,CpG_shore,SINE/B1_Mus1,DNA/RCHARR1,Simple_repeat/(TATG)n,Low_complexity/A-rich,SINE/RSINE1,SINE/B1_Mur2,Simple_repeat/(CAAAA)n	Asb1	0.335464	0.279056	0.340478	0.412831	0.421436	0.313103	0.489915	0.470873	0.491867	0.340185	0.144735	0.211962	0.10782	2.42587e-08	0	0	0	0	0	0	0	0	0	0	0	1	0	0	0	0	0	0	0	3051	3009	2530	2918	2768	3027	2648	2958	4937	4124
DMR_173	chr1:93666671-93668128	1459	36	DMR_1a	N/A	N/A	0.270108	0.231255	0.269095	0.317553	0.254023	0.306819	0.315549	0.331901	0.572234	0.686141	0.750984	0.630918	0.59241	1.272e-36	0	0	0	0	0	0	0	0	0	0	0	0	0	0	0	0	0	0	0	0	0	0	0	0	0	0	0	0	0
DMR_174	chr1:93696790-93700199	3411	186	DMR_1a	TSS-5kb+1kb/Twist2|NM_007855,CpG_shore,LTR/ERVL-E-int,CpGi,SINE/B1_Mur2,LINE/L1_Mus2,CpG_shore,LINE/L1MC5a	Twist2	0.0388468	0.0413602	0.0563847	0.0643986	0.043896	0.0518911	0.0435256	0.0714358	0.136428	0.182571	0.169778	0.15874	0.171525	1.76464e-40	0	0	0	0	0	0	0	0	0	0	0	0	1	0	2	1	1	1	0	9466	6921	6504	6383	3560	2851	1720	2959	3106	3265
DMR_175	chr1:94077540-94080584	3046	34	DMR_2a	CpGi,LTR/RMER15-int,CpG_shore,LTR/RMER2,LTR/MLTR12,Low_complexity/AT_rich,Simple_repeat/(TTAGGG)n,SINE/B1F2	N/A	0.428724	0.373041	0.290671	0.21424	0.129992	0.111202	0.0991457	0.133367	0.28629	0.343626	0.324339	0.298383	0.219192	3.01621e-06	0	0	0	0	0	0	0	0	0	0	0	1	1	0	0	0	0	0	0	4866	3758	4219	5776	7825	7015	7221	7234	4851	4883
DMR_176	chr1:94244055-94245958	1905	32	DMR_3	LINE/L1Md_F2	N/A	0.562387	0.538397	0.580703	0.654368	0.643136	0.65278	0.659201	0.633317	0.606226	0.595284	0.367002	0.377887	0.169794	6.58513e-18	1	0	0	0	0	0	1	0	0	1	0	0	1	0	0	0	0	0	0	0	0	0	0	0	0	0	0	995	1440
DMR_177	chr1:94327674-94330077	2405	30	DMR_3	SINE/PB1D10,LINE/Lx7,LINE/Lx5c,LTR/ORR1A2	N/A	0.639665	0.656904	0.635134	0.669978	0.63412	0.649443	0.617296	0.675591	0.69667	0.731555	0.491292	0.386131	0.182441	6.72318e-26	1	1	0	0	0	0	0	0	0	1	0	1	0	0	0	0	0	0	0	0	0	0	921	930	0	1004	797	683	0
DMR_178	chr1:94744655-94745543	890	40	DMR_3	TSS-5kb+1kb/Mir149|NR_029559,CpG_shore,CpGi,CpG_shore	Mir149	0.328567	0.249302	0.396127	0.369266	0.37749	0.463947	0.442199	0.44407	0.35719	0.395625	0.274868	0.235072	0.13634	1.5057e-10	0	0	0	0	0	0	0	0	0	0	0	0	0	0	0	0	0	0	0	0	0	0	1160	926	0	988	0	2588	1522
DMR_179	chr1:95091786-95095413	3629	52	DMR_3	LINE/L1_Mus4,LINE/L1VL4,LINE/L1Md_T,LINE/L1Md_T,LINE/L1Md_F2	N/A	0.789543	0.781023	0.740307	0.687108	0.617058	0.668162	0.663511	0.668205	0.730745	0.811815	0.789194	0.699522	0.220164	7.75789e-35	0	0	0	0	0	0	0	0	0	1	0	1	0	0	0	0	0	0	0	0	0	1525	1581	1851	1702	1626	1334	0	0
DMR_180	chr1:95408911-95409843	934	30	DMR_1b	TSS-5kb+1kb/Farp2|NM_145519,CpG_shore,LINE/L1_Rod,Simple_repeat/(CA)n,LINE/L1_Rod	Farp2	0.139585	0.0960206	0.139021	0.145364	0.159113	0.217262	0.206497	0.252954	0.399093	0.323753	0.378556	0.307087	0.296315	0.000239167	0	0	0	0	0	0	0	0	0	0	0	0	0	0	0	0	0	0	0	3326	3264	2994	3154	2595	2851	2680	2470	2145	2727
DMR_181	chr1:95695715-95698377	2664	54	DMR_3	LTR/IAPEz-int,TSS-5kb+1kb/Ing5|NM_025454,CpG_shore,CpG_shore,LTR/IAPEz-int,CpGi	Dtymk,Ing5	0.613891	0.590743	0.586397	0.608331	0.574855	0.571557	0.576462	0.595957	0.533569	0.537611	0.338239	0.343897	0.133087	2.43912e-14	0	0	0	0	0	0	0	0	0	0	0	0	0	0	0	0	0	0	0	5315	5088	4794	5851	5410	6166	6022	6755	6700	5923
DMR_182	chr1:97561715-97563960	2247	57	DMR_1a	SINE/B1_Mur4,LTR/RMER19A,CpG_shore,SINE/PB1D9,Simple_repeat/(TG)n,Simple_repeat/(GA)n,Simple_repeat/(ATGGTG)n,CpGi,LTR/MLT2B4	St8sia4	0.101964	0.110758	0.152494	0.166553	0.147254	0.264425	0.251762	0.270953	0.508367	0.495368	0.481352	0.457555	0.416361	4.36179e-39	0	0	0	0	0	0	0	0	0	0	0	0	0	0	0	0	0	0	0	3758	3381	3680	3818	3613	3253	3400	3574	3596	3457
DMR_183	chr1:100281635-100282385	752	45	DMR_3	intron/Cntnap5b_intron13,LTR/RLTR30D_MM	N/A	0.775765	0.733422	0.783727	0.80116	0.784623	0.783218	0.77334	0.806813	0.687267	0.625676	0.459961	0.409172	0.144115	2.26924e-78	0	0	0	0	0	0	0	0	0	0	0	0	0	0	0	0	0	0	0	0	0	0	0	0	0	0	0	1329	1132
DMR_184	chr1:102127420-102129321	1903	42	DMR_1a	LINE/L1Md_A,LINE/L1Md_A,SINE/B4	N/A	0.297896	0.301109	0.254864	0.333054	0.231921	0.164348	0.25345	0.264304	0.29031	0.256041	0.399135	0.330263	0.576595	2.74544e-06	0	0	0	0	0	0	0	0	0	0	0	0	0	0	0	0	0	0	0	1715	1732	1911	1669	1858	1809	1713	1624	1543	1672
DMR_185	chr1:103831076-103831862	788	47	DMR_3	LTR/RLTR17C_Mm	N/A	0.905458	0.830039	0.859697	0.888186	0.816959	0.850761	0.84055	0.8027	0.873186	0.84661	0.670757	0.837826	0.229294	1.57166e-89	0	0	0	0	0	0	0	0	0	0	0	0	0	0	0	0	0	0	0	0	0	0	0	0	0	0	0	0	0
DMR_186	chr1:105013654-105014406	754	45	DMR_3	Low_complexity/T-rich,LINE/L1Md_T	N/A	0.885299	0.864089	0.788441	0.843371	0.867909	0.812843	0.831415	0.841258	0.875356	0.890264	0.628612	0.698913	0.243428	4.14071e-71	0	0	0	0	0	0	0	0	0	0	0	0	0	0	0	0	0	0	0	0	0	0	0	0	0	0	0	0	0
DMR_187	chr1:106664003-106667327	3326	88	DMR_1b	intron/Bcl2_intron1,TSS-5kb+1kb/Cdh20|NM_011800,CpG_shore,LINE/L1M3,Simple_repeat/(CA)n,CpGi,SINE/B3,SINE/MIR3,CpG_shore	Cdh20	0.121618	0.0914124	0.125838	0.16267	0.171715	0.296067	0.380448	0.466884	0.544442	0.308909	0.304943	0.305924	0.280254	1.8891e-42	0	0	0	0	0	0	0	0	0	0	0	0	0	0	1	0	1	0	0	2047	2066	2926	2604	2560	2270	2042	1705	2223	2798
DMR_188	chr1:106890518-106891611	1095	51	DMR_1b	CpGi,Simple_repeat/(CATA)n,LINE/L1_Mm,SINE/ID4_,Low_complexity/A-rich,CpG_shore,DNA/BLACKJACK,Other/RMER1B	N/A	0.218928	0.193343	0.300982	0.408834	0.504027	0.628344	0.628832	0.623766	0.739679	0.69526	0.589084	0.546244	0.3652	7.37262e-74	0	0	0	0	0	0	0	0	0	0	0	0	0	0	0	0	1	0	0	1180	1003	931	1294	856	0	0	0	0	0
DMR_189	chr1:106916403-106917378	977	59	DMR_3	SINE/B1_Mus2,Simple_repeat/(GAAA)n,LINE/L3	N/A	0.880594	0.835366	0.817131	0.876396	0.835778	0.83016	0.828949	0.84849	0.76634	0.702769	0.466341	0.598294	0.215568	1.74004e-108	0	0	0	0	0	0	0	0	0	0	0	0	0	0	0	0	0	0	0	0	0	0	0	0	0	0	0	1465	1467
DMR_190	chr1:107250700-107252579	1881	43	DMR_1b	Other/RMER1B,CpG_shore,LINE/L1Md_F2,CpGi	Gm17634,Rnf152	0.0877568	0.117656	0.168811	0.234139	0.237437	0.228497	0.288569	0.268993	0.336251	0.364302	0.433747	0.388134	0.29723	1.5703e-07	0	0	0	0	0	0	0	0	0	0	0	0	0	0	0	0	0	0	0	2634	2686	2501	2246	2141	2290	1959	2192	2564	2897
DMR_191	chr1:107739061-107741397	2338	58	DMR_1b	Low_complexity/AT_rich,SINE/B3,SINE/B1_Mus1,SINE/B4A,Simple_repeat/(TTC)n,Simple_repeat/(CTG)n,Simple_repeat/(TCC)n,Simple_repeat/(CTG)n,Low_complexity/CT-rich,Simple_repeat/(TCC)n,Low_complexity/polypyrimidine,LINE/Lx10	N/A	0.178828	0.151838	0.236649	0.225751	0.282253	0.297561	0.350338	0.429651	0.568925	0.499911	0.560587	0.495932	0.410894	5.26296e-50	0	0	0	0	0	0	0	0	0	0	0	0	0	0	1	0	0	0	0	1698	1891	1982	2214	697	0	0	1189	2053	2265
DMR_192	chr1:107888375-107890417	2044	41	DMR_1a	LINE/L1Md_A,CpG_shore,CpG_shore,LINE/L1Md_A,CpGi	N/A	0.110777	0.097534	0.0675828	0.0473962	0.0259702	0.00865842	0.00553625	0.0328886	0.109118	0.195958	0.196686	0.25555	0.154719	1.14615e-18	0	0	0	0	0	0	0	0	0	0	0	0	0	0	0	0	0	0	0	9849	10252	10714	12590	10707	10758	10838	9854	6376	6326
DMR_193	chr1:108196677-108197181	506	35	DMR_3	Simple_repeat/(TTTTC)n	N/A	0.90384	0.841794	0.877597	0.854563	0.793056	0.81752	0.859632	0.844897	0.819232	0.798098	0.54408	0.916122	0.253708	5.72156e-59	0	0	0	0	0	0	0	0	0	0	0	0	0	0	0	0	0	0	0	0	0	0	0	0	0	0	0	0	0
DMR_194	chr1:108608445-108610383	1940	67	DMR_1a	CpG_shore,CpG_shore,SINE/B3,Low_complexity/AT_rich,CpGi,SINE/RSINE1,Simple_repeat/(TC)n,CpG_shore,LINE/L1_Mus3,LINE/L1_Mus3,CpGi,Simple_repeat/(TCTA)n	Bcl2	0.0709597	0.0640509	0.0857275	0.0918261	0.0925803	0.106615	0.165933	0.14123	0.404015	0.254281	0.4665	0.391576	0.33007	1.2709e-47	0	0	0	0	0	0	0	0	0	0	0	0	0	0	0	1	0	0	0	5059	4778	4404	4973	4200	4438	4448	4475	4431	4557
DMR_195	chr1:109719615-109720084	471	33	DMR_3	N/A	N/A	0.872917	0.844936	0.824674	0.885808	0.684891	0.822992	0.794048	0.819116	0.779221	0.709375	0.45626	0.42695	0.20913	1.60947e-69	0	0	0	0	0	0	0	0	0	0	0	0	0	0	0	0	0	0	0	0	0	0	0	0	0	0	0	1359	1707
DMR_196	chr1:115857571-115863336	5767	36	DMR_3	intron/Cntnap5a_intron1,SINE/B4,Simple_repeat/(TTTG)n,SINE/B4,SINE/B4A,LTR/MTC,LINE/Lx3A,Simple_repeat/(TTTA)n,LINE/Lx3A,LINE/Lx3A,LTR/RLTR25B,SINE/B1_Mus1,LTR/ORR1B1-int,LINE/L2a,Simple_repeat/(CA)n	9330185C12Rik	0.572169	0.545259	0.548879	0.520118	0.542122	0.627198	0.53644	0.546147	0.418405	0.512523	0.421925	0.361008	0.208245	1.65004e-10	0	0	0	0	0	0	0	0	1	2	0	2	0	0	0	0	0	0	0	0	0	0	0	0	1460	1233	967	2516	1915
DMR_197	chr1:116079753-116080481	730	46	DMR_3	intron/Cntnap5a_intron4,LINE/Lx6	N/A	0.878034	0.844739	0.787952	0.872832	0.816993	0.838773	0.816325	0.836524	0.788676	0.709587	0.459496	0.494724	0.143142	3.53753e-109	0	0	0	0	0	0	0	0	0	0	0	0	0	0	0	0	0	0	0	0	0	0	0	0	0	0	0	1810	1455
DMR_198	chr1:116454295-116454788	495	34	DMR_3	intron/Cntnap5a_intron18,SINE/B4A,LINE/L1_Mus2	N/A	0.831808	0.793138	0.802343	0.830297	0.779089	0.714389	0.75863	0.748871	0.771861	0.666006	0.429273	0.46768	0.211903	8.36642e-34	0	0	0	0	0	0	0	0	0	0	0	0	0	0	0	0	0	0	0	0	0	0	0	0	0	0	0	1580	1174
DMR_199	chr1:116667114-116667673	561	36	DMR_3	LTR/MMERVK10C-int,LTR/MMERVK10C-int,LTR/MMERVK10C-int,LTR/MMERVK10C-int	N/A	0.718512	0.812164	0.852834	0.881121	0.798226	0.758984	0.786556	0.812525	0.686321	0.693554	0.489873	0.508092	0.230054	2.0911e-48	0	0	0	0	0	0	0	0	0	0	0	0	0	0	0	0	0	0	0	0	0	0	0	0	0	0	0	894	0
DMR_200	chr1:118758670-118759118	450	30	DMR_3	LTR/MTEb,LTR/MTD	N/A	0.849799	0.890721	0.813917	0.864548	0.800383	0.740633	0.753842	0.841004	0.575689	0.74776	0.577458	0.556349	0.221841	2.45965e-41	0	0	0	0	0	0	0	0	0	0	0	0	0	0	0	0	0	0	0	0	0	0	0	0	0	0	0	1550	0
DMR_201	chr1:120024881-120025397	518	35	DMR_3	intron/Sctr_intron3,SINE/MIRb	N/A	0.895656	0.805683	0.80832	0.878472	0.87302	0.847348	0.847731	0.831329	0.710386	0.783633	0.654206	0.485357	0.168329	8.70351e-65	0	0	0	0	0	0	0	0	0	0	0	0	0	0	0	0	0	0	0	0	0	0	0	0	0	0	0	811	928
DMR_202	chr1:120524777-120525983	1208	30	DMR_2b	TSS-5kb+1kb/Tfcp2l1|NM_023755,CpGi,SINE/B1_Mus1,CpG_shore,SINE/B4,LTR/ORR1A4,Low_complexity/AT_rich,SINE/RSINE1	Tcfcp2l1	0.12154	0.133125	0.161454	0.216132	0.219374	0.337725	0.319807	0.367658	0.397676	0.319239	0.189852	0.182421	0.097653	4.27371e-06	0	0	0	0	0	0	0	0	0	0	1	1	0	0	0	0	0	0	0	1818	1665	1808	2058	1914	1797	1806	1760	1960	1825
DMR_203	chr1:120721083-120723033	1952	45	DMR_1a	LINE/L1_Mus3,LTR/ORR1G,Simple_repeat/(TTCCC)n	N/A	0.227121	0.219684	0.280265	0.372353	0.372285	0.374815	0.369868	0.401783	0.618178	0.705422	0.754715	0.718846	0.618771	1.65384e-49	0	0	0	0	0	0	0	0	0	0	0	1	0	0	0	0	0	0	0	1669	0	749	0	0	0	0	0	0	0
DMR_204	chr1:120877836-120880719	2885	42	DMR_1b	LTR/RMER15,LTR/RMER15,SINE/B3A,LTR/RMER15,DNA/RMER30	Gli2	0.27878	0.244765	0.352885	0.51493	0.584	0.632545	0.641203	0.629259	0.689346	0.742072	0.739596	0.662393	0.575872	5.14995e-37	0	0	0	0	0	0	0	0	0	0	1	1	0	0	0	0	0	0	1	3075	2895	0	0	0	0	0	0	1522	1605
DMR_205	chr1:120945065-120952463	7400	218	DMR_2b	DNA/MER2,Simple_repeat/(TG)n,LINE/L1MA8,DNA/Tigger5b,Simple_repeat/(CAA)n,SINE/B3A,Simple_repeat/(TG)n,SINE/ID_B1,Satellite/IMPB_01,Simple_repeat/(CA)n,Satellite/IMPB_01,CpG_shore,LINE/Lx6,LINE/Lx6,LTR/MLT1G3,LINE/Lx8,LINE/Lx8,LTR/ORR1A4,Simple_repeat/(CAGAGA)n,CpGi,SINE/B4,CpG_shore,LTR/ORR1A4,LTR/ORR1A2,LTR/ORR1A4,SINE/B4,Simple_repeat/(CA)n,Simple_repeat/(GA)n,Simple_repeat/(TC)n,Simple_repeat…	Gli2	0.107708	0.0869283	0.100806	0.0944641	0.0890118	0.110397	0.119657	0.168799	0.186455	0.120462	0.0747328	0.0705681	0.0361519	2.59813e-15	1	1	1	1	1	1	0	1	0	5	0	3	1	0	0	0	1	0	1	7630	8020	7711	7838	7764	8055	8056	7955	7906	7763
DMR_206	chr1:120970868-120974076	3210	50	DMR_3	SINE/B4,LINE/Lx8,LTR/ORR1G,Simple_repeat/(TC)n,SINE/MIR,LTR/MTEa	N/A	0.555771	0.534967	0.566506	0.581764	0.514875	0.521205	0.530289	0.54196	0.542769	0.669367	0.43045	0.392522	0.183647	4.78837e-23	1	1	1	1	0	0	1	1	0	1	2	2	0	0	0	0	0	0	1	0	0	0	0	0	0	0	0	1007	1018
DMR_207	chr1:121199343-121203694	4353	53	DMR_3	SINE/ID_B1,SINE/B3A,SINE/B4A,LINE/Lx8,LINE/Lx8,LINE/L1MA5,LINE/Lx7,LINE/L1Md_A,LINE/L1Md_A	N/A	0.574537	0.581427	0.630303	0.675279	0.629829	0.661413	0.6643	0.667931	0.606213	0.591121	0.447056	0.418731	0.183164	2.02012e-27	1	1	1	1	1	0	1	0	0	3	1	1	1	0	0	0	0	0	0	0	0	0	1023	1367	1159	2467	0	1590	689
DMR_208	chr1:121315567-121316888	1323	39	DMR_1a	intron/Insig2_intron2,intron/Insig2_intron2,CpG_shore,Simple_repeat/(CA)n,SINE/B4,Simple_repeat/(CCA)n,SINE/B4,SINE/ID_B1,LINE/Lx8,CpGi	N/A	0.104149	0.100018	0.104953	0.142346	0.1234	0.0817936	0.0915344	0.137939	0.167371	0.31446	0.402399	0.406322	0.121763	3.42387e-26	0	0	0	0	0	0	0	0	0	0	0	0	0	0	0	0	0	0	0	5297	3543	4845	5243	4873	5426	4840	4938	5162	5679
DMR_209	chr1:121352686-121355407	2723	48	DMR_1b	Simple_repeat/(TG)n,SINE/RSINE1,LINE/Lx2,SINE/B4A,SINE/PB1D9,SINE/B4,Low_complexity/AT_rich,LINE/Lx8	N/A	0.190432	0.22711	0.317622	0.45495	0.522402	0.587175	0.610635	0.621675	0.70672	0.706036	0.621155	0.611486	0.587799	9.37221e-30	0	0	0	0	0	0	0	1	0	0	0	0	0	0	0	0	0	0	1	1937	1590	0	0	0	0	0	0	0	0
DMR_210	chr1:121422952-121423465	515	34	DMR_3	TSS-5kb+1kb/Tmem185b|NM_146103,CpGi,LTR/MTD,CpG_shore,LTR/ORR1A3	Tmem185b,U6	0.404151	0.379624	0.404943	0.411016	0.388824	0.421594	0.41942	0.429378	0.462562	0.421896	0.255094	0.247874	0.113551	0.00402612	0	0	0	0	1	0	0	0	0	0	0	0	1	0	0	0	0	0	0	3570	3282	2686	3158	2647	2634	2412	2571	2455	2451
DMR_211	chr1:121640910-121641377	469	33	DMR_3	N/A	Ptpn4	0.868121	0.80353	0.863224	0.909055	0.870878	0.816058	0.866042	0.805705	0.856311	0.836799	0.559526	0.478276	0.23933	1.81107e-80	0	0	0	0	0	0	0	0	0	0	0	0	0	0	0	0	0	0	0	0	0	0	0	0	0	0	0	1061	738
DMR_212	chr1:121903977-121905299	1324	33	DMR_1b	TSS-5kb+1kb/Sctr|NM_001012322,Satellite/IMPB_01,Simple_repeat/(CA)n,SINE/B3,LINE/L1M5	Sctr	0.101235	0.132478	0.166072	0.176629	0.219887	0.221743	0.207528	0.251519	0.411652	0.379529	0.363004	0.341038	0.304424	1.95788e-06	0	0	0	0	0	0	0	0	0	0	0	0	0	0	0	1	0	0	0	1699	1764	1676	1996	1539	1790	1742	1585	1624	1991
DMR_213	chr1:121968720-121970272	1554	39	DMR_1b	LINE/Lx5,CpG_shore,CpGi	Tmem37	0.114162	0.0814978	0.124835	0.136858	0.170513	0.270885	0.315908	0.3758	0.378192	0.336336	0.318785	0.338701	0.174727	2.29872e-11	0	0	0	0	0	0	0	0	0	0	0	0	0	0	0	0	0	0	0	3332	3583	4127	3705	3061	2206	2197	2345	2883	3021
DMR_214	chr1:121981620-121983813	2195	33	DMR_3	LINE/Lx8b,LINE/Lx8b,LINE/Lx8b,LTR/RMER19A,LTR/RMER19A,LINE/Lx8b	N/A	0.634645	0.616719	0.68125	0.725351	0.714157	0.704927	0.701642	0.700565	0.730095	0.702701	0.528621	0.480236	0.203359	2.62921e-18	0	0	0	0	0	0	0	0	0	0	1	0	0	0	0	0	0	0	0	0	0	0	1084	0	1893	1174	749	0	0
DMR_215	chr1:122239343-122242085	2744	34	DMR_1a	CpG_shore,CpG_shore,SINE/B4A,LTR/MTD,Simple_repeat/(TTTTTG)n,SINE/B4A,Simple_repeat/(TTTG)n,SINE/B4A,LINE/Lx8,SINE/B4	N/A	0.174022	0.137656	0.171978	0.143143	0.110135	0.121945	0.115375	0.151389	0.290441	0.394097	0.485104	0.480828	0.441837	5.80114e-22	0	0	0	0	0	0	0	0	0	0	0	0	0	0	0	0	0	0	0	2957	1000	1066	2777	3089	3113	3116	3120	3572	3782
DMR_216	chr1:122493321-122497257	3938	113	DMR_1b	LINE/L1Md_F2,LINE/L1Md_F2,LTR/RMER6D,TSS-5kb+1kb/En1|NM_010133,LINE/Lx9,LINE/L1Md_F2,LINE/Lx9,Low_complexity/AT_rich,SINE/B4A,Simple_repeat/(TC)n,Simple_repeat/(CA)n,SINE/ID_B1,SINE/B3A	En1	0.202594	0.133319	0.157784	0.174769	0.247859	0.274208	0.396069	0.535926	0.399344	0.418454	0.343814	0.325168	0.32644	1.82557e-70	0	0	0	0	0	0	0	0	0	0	0	1	0	0	3	0	0	0	0	9810	8736	8498	8643	7805	8480	8138	8295	8389	11167
DMR_217	chr1:122503180-122514584	11406	210	DMR_1b	CpG_shore,SINE/RSINE1,Simple_repeat/(CA)n,Simple_repeat/(TA)n,SINE/RSINE1,LTR/MLT1A1,CpGi,LTR/RMER20C_Mm,CpG_shore,Simple_repeat/(TG)n,SINE/B4A,LTR/MTEa,LTR/MTE2a,LTR/RMER10A,LTR/RMER10A,SINE/RSINE1,SINE/B1F,LINE/L1_Mus3,SINE/B1_Mm,LINE/L1_Mus4,LINE/L1_Mus4,SINE/B3A,LTR/ORR1D2,snRNA/U1,SINE/B3A,Simple_repeat/(CA)n,Simple_repeat/(TATG)n,LTR/MT2_Mm,Simple_repeat/(TG)n,SINE/B4,Simple_repeat/(CAAAA)n…	N/A	0.283697	0.195485	0.25254	0.284731	0.309386	0.401869	0.452093	0.505608	0.542239	0.562722	0.532381	0.540607	0.485081	3.63369e-125	0	0	0	0	0	0	0	1	0	0	1	0	0	0	2	0	1	0	0	7194	6755	6232	6585	5794	6592	6352	6735	8182	9693
DMR_218	chr1:122992970-122994256	1288	35	DMR_2b	LINE/Lx	N/A	0.203369	0.156102	0.299995	0.349858	0.390395	0.499839	0.499723	0.52996	0.440631	0.376631	0.264768	0.257404	0.213216	1.29632e-13	0	0	0	0	0	0	0	0	0	0	0	0	0	0	0	0	0	0	0	1488	0	0	0	0	0	0	0	1912	1503
DMR_219	chr1:123074621-123077612	2993	83	DMR_1b	CpGi,SINE/B4A,CpG_shore,Simple_repeat/(CA)n,LTR/ORR1E,LTR/RMER10B,SINE/B4,Simple_repeat/(GGGAGA)n,DNA/URR1A	N/A	0.163007	0.128568	0.180175	0.195486	0.282319	0.31224	0.318707	0.401348	0.467505	0.463561	0.49033	0.476663	0.451608	4.90488e-44	0	0	0	0	0	0	0	1	0	0	0	0	0	0	0	0	0	0	0	2514	1532	1432	2488	939	1148	1133	938	1993	1641
DMR_220	chr1:125940044-125942035	1993	45	DMR_1a	intron/Nckap5_intron14,intron/Nckap5_intron16,intron/Nckap5_intron12,LINE/Lx5,CpG_shore,DNA/MER117,Simple_repeat/(TG)n,LTR/LTR33A,SINE/RSINE1,SINE/RSINE1,CpGi	Gm10543,Dpp10	0.161247	0.13698	0.116576	0.144054	0.102462	0.179972	0.149705	0.147648	0.244765	0.323248	0.445375	0.413845	0.408725	1.66097e-21	0	0	0	0	0	0	0	0	0	0	0	0	0	0	1	0	1	0	0	1394	1187	1941	2082	2096	2185	2135	1462	2304	2726
DMR_221	chr1:127805995-127808005	2012	37	DMR_1a	CpG_shore	Lypd1	0.100928	0.0834131	0.10023	0.101813	0.104744	0.131663	0.10912	0.115582	0.214633	0.300644	0.39537	0.354341	0.369983	8.7843e-17	0	0	0	0	0	0	0	0	0	0	0	0	0	0	0	1	0	0	0	2081	2214	2184	2207	2386	2935	2775	2804	3098	3664
DMR_222	chr1:128633390-128635585	2197	41	DMR_1a	LTR/LTR28,SINE/ID_B1,SINE/B1_Mus1,Simple_repeat/(CA)n,DNA/URR1B,SINE/B4,Simple_repeat/(CA)n,SINE/ID_B1,SINE/B3,Simple_repeat/(CA)n,SINE/B3A	Nckap5	0.229482	0.231827	0.314392	0.336836	0.347248	0.414022	0.424637	0.454147	0.680104	0.686479	0.726365	0.71664	0.681333	1.09683e-39	0	0	0	0	0	0	0	0	0	0	0	0	0	0	0	0	0	0	0	1903	1679	1626	1593	1571	1442	1303	1284	1497	1699
DMR_223	chr1:128725780-128728253	2475	61	DMR_1a	SINE/B4,LINE/L1_Mus3,SINE/ID4_,LTR/MTEb,Simple_repeat/(TG)n,SINE/B3A	Nckap5	0.158425	0.15679	0.191508	0.20961	0.22043	0.25591	0.252739	0.289642	0.450697	0.598145	0.594162	0.601451	0.553757	1.91229e-47	0	0	0	0	0	0	0	0	0	0	0	0	0	0	0	0	0	0	0	2785	2718	2743	2370	1771	1654	1751	1587	1763	1375
DMR_224	chr1:129432563-129435198	2637	37	DMR_1a	intron/Thsd7b_intron2,Simple_repeat/(TG)n,SINE/B4,SINE/B1_Mus1,LTR/RLTR20A4,LTR/ORR1D1	Tmem163	0.282079	0.261293	0.312718	0.348648	0.28535	0.346625	0.337953	0.380782	0.592113	0.69991	0.80724	0.720005	0.689413	4.58319e-35	0	0	0	0	0	0	0	0	0	0	0	0	0	0	0	0	0	0	0	0	0	0	1373	1250	1508	1372	1612	1369	999
DMR_225	chr1:129572837-129575916	3081	161	DMR_1b	CpG_shore,Simple_repeat/(CATATA)n,Simple_repeat/(TG)n,CpGi,SINE/MIRc,SINE/RSINE1,CpG_shore,Simple_repeat/(TTA)n,LINE/Lx5c,Simple_repeat/(TTTC)n,LINE/L1Md_F2	Tmem163	0.0800154	0.0526217	0.0845736	0.0855282	0.087866	0.147631	0.190388	0.226734	0.257553	0.2331	0.222237	0.218482	0.188361	3.22501e-27	0	0	0	1	0	0	0	0	0	0	0	0	0	0	2	1	1	0	0	2342	1865	2097	2164	2021	2067	1986	3030	3264	2514
DMR_226	chr1:132387829-132388304	477	30	DMR_3	intron/Tmcc2_intron1	N/A	0.868902	0.832089	0.838493	0.873432	0.833627	0.843166	0.794751	0.877054	0.512164	0.843127	0.493975	0.481445	0.197912	1.82159e-44	0	0	0	0	0	0	0	0	0	0	0	0	0	0	0	0	0	0	0	0	0	0	0	0	0	0	0	1158	1033
DMR_227	chr1:132991740-132993478	1740	39	DMR_1b	exon/Mdm4_exon12,CpG_shore,intron/Mdm4_intron11,SINE/B2_Mm2,LTR/ORR1D2,LTR/ORR1C1,CpGi,SINE/B1_Mur3	Mapkapk2	0.0782843	0.0947128	0.155633	0.133947	0.150993	0.201061	0.252891	0.21057	0.263063	0.311769	0.364963	0.336765	0.258065	6.25896e-07	0	0	0	0	0	0	0	0	0	0	0	0	0	0	0	0	0	0	0	4209	2940	2867	2808	2949	2818	2894	2874	3026	2872
DMR_228	chr1:133494170-133496519	2351	36	DMR_1a	TSS-5kb+1kb/Avpr1b|NM_011924,SINE/ID_B1,SINE/B1_Mur1,Simple_repeat/(CA)n,SINE/B1F,Simple_repeat/(TTTC)n,SINE/B1_Mur3,LTR/RMER17C,LTR/MTEa,LTR/ORR1C1	Avpr1b	0.302368	0.177658	0.228138	0.26603	0.2188	0.230036	0.208439	0.262709	0.30413	0.497596	0.597442	0.483814	0.444129	5.09551e-15	0	0	0	0	0	0	0	0	0	0	0	0	0	0	0	0	0	0	0	0	0	0	0	0	0	0	575	1236	1706
DMR_229	chr1:133576982-133577692	712	32	DMR_3	Simple_repeat/(CTG)n,LTR/ORR1D2	N/A	0.850635	0.845826	0.804481	0.831779	0.85352	0.832161	0.777714	0.789362	0.695	0.721707	0.609672	0.500155	0.227076	7.88259e-42	0	0	0	0	0	0	0	0	1	0	0	0	0	0	0	0	0	0	0	0	0	0	0	0	0	0	0	0	0
DMR_230	chr1:133764040-133764933	895	35	DMR_1b	TSS-5kb+1kb/Rab7l1|NM_144875,CpGi,LINE/L1MC4,CpG_shore,Simple_repeat/(GGAA)n,Simple_repeat/(CA)n,Simple_repeat/(GA)n	Rab7l1	0.0821362	0.0855726	0.097125	0.0920086	0.120622	0.186574	0.206535	0.243741	0.40043	0.354989	0.287616	0.211893	0.136335	9.74311e-11	0	0	0	0	0	0	0	0	0	0	0	0	0	0	0	0	0	0	0	2187	2311	2199	2270	1993	2082	2014	1865	2108	1883
DMR_231	chr1:134034223-134035733	1512	32	DMR_2a	CpG_shore,SINE/B1_Mus2,Simple_repeat/(GA)n,Low_complexity/GA-rich,SINE/B3	Cdk18	0.360071	0.224324	0.225418	0.156124	0.116556	0.110686	0.0870261	0.115336	0.340011	0.380758	0.345752	0.32693	0.238639	7.2168e-09	0	0	0	1	0	0	0	0	0	0	0	1	0	0	0	0	0	0	0	3014	3125	3277	3214	3161	3153	3517	3303	3042	3171
DMR_232	chr1:134092100-134095354	3256	47	DMR_3	TSS-5kb+1kb/Mir135b|NR_029777,SINE/MIR	Mir135b	0.518484	0.407603	0.344552	0.258908	0.233452	0.296549	0.311163	0.395624	0.432479	0.352799	0.151122	0.181776	0.170052	7.1568e-13	1	0	0	0	1	1	0	0	2	3	0	0	1	0	0	0	0	0	0	3231	10028	12933	13620	13138	12139	10802	13343	12045	12776
DMR_233	chr1:134160836-134163994	3160	42	DMR_2a	Low_complexity/GA-rich,DNA/URR1B,Simple_repeat/(GTTTG)n,SINE/B3A,Simple_repeat/(CA)n,LINE/L2c,SINE/PB1D9	N/A	0.671968	0.583933	0.483648	0.39227	0.247145	0.275192	0.223731	0.252611	0.64705	0.673692	0.671326	0.509385	0.407619	2.09184e-43	0	0	0	0	0	0	0	0	0	4	0	1	0	0	0	0	0	0	1	0	0	0	2843	2772	3696	2259	1277	0	0
DMR_234	chr1:134922081-134923193	1114	39	DMR_3	intron/Ppp1r12b_intron1,CpG_shore,SINE/B1_Mus2,Simple_repeat/(CAAAA)n,SINE/B3,LINE/L1MB8,SINE/B3	Mdm4	0.337924	0.312569	0.360791	0.376997	0.310224	0.374645	0.409971	0.319105	0.356116	0.449965	0.316254	0.286889	0.110212	0.00558127	0	0	0	0	0	0	0	0	0	0	0	0	0	0	0	0	0	0	0	3589	3479	3457	3583	3758	3615	3301	3472	3525	3604
DMR_235	chr1:135024647-135027511	2866	44	DMR_3	intron/Lgr6_intron5,TSS-5kb+1kb/Ppp1r15b|NM_133819,SINE/PB1D7,CpG_shore,exon/Lgr6_exon5,intron/Lgr6_intron4	Ppp1r15b	0.461043	0.411139	0.487674	0.449107	0.447951	0.442446	0.460875	0.435789	0.384311	0.383955	0.234977	0.237895	0.123011	3.22596e-08	1	0	0	1	0	0	0	0	1	2	1	1	0	0	0	0	0	0	0	7772	7210	6751	7541	7006	7768	7382	7075	7889	7521
DMR_236	chr1:135079167-135080219	1054	32	DMR_1b	intron/Lgr6_intron1,LINE/L1MA9,Simple_repeat/(ACTG)n,SINE/MIR	N/A	0.163161	0.0990581	0.205084	0.223664	0.321587	0.361658	0.400432	0.329188	0.400681	0.255929	0.211918	0.220881	0.211172	7.79166e-05	0	0	0	0	0	0	0	0	0	0	0	0	0	0	0	0	0	0	0	2435	2643	2699	2498	2580	2590	2585	2440	2808	2851
DMR_237	chr1:135225270-135227753	2485	51	DMR_1b	LTR/MER34A,SINE/B3	N/A	0.189388	0.155128	0.181054	0.231146	0.239662	0.369472	0.453867	0.544071	0.616337	0.520115	0.344056	0.344527	0.243565	3.17192e-30	0	0	0	0	0	0	0	0	1	0	1	0	0	0	0	1	1	0	1	0	0	991	937	816	0	0	0	1267	1190
DMR_238	chr1:135563712-135566982	3272	37	DMR_3	intron/Nav1_intron1,SINE/B3,Simple_repeat/(TTCC)n	N/A	0.702681	0.669414	0.674194	0.649708	0.594893	0.53214	0.550871	0.568227	0.609554	0.559027	0.353012	0.408923	0.159199	1.41407e-15	0	0	0	0	0	0	0	0	0	2	0	1	0	0	0	0	0	0	0	0	0	3038	3464	3061	4451	3789	3002	1991	2713
DMR_239	chr1:135750474-135753329	2857	52	DMR_1a	intron/Csrp1_intron4,exon/Csrp1_exon5,intron/Csrp1_intron5,exon/Csrp1_exon6,Simple_repeat/(TG)n,LINE/L1MC4	N/A	0.155374	0.184703	0.194269	0.206353	0.197059	0.256996	0.27397	0.274018	0.459375	0.379213	0.560228	0.554685	0.501644	1.24006e-28	0	0	0	0	0	0	0	0	0	0	0	0	0	0	0	0	0	0	0	2470	1805	826	2505	2365	2573	2192	967	1278	2283
DMR_240	chr1:135805176-135806248	1074	31	DMR_1b	intron/Tnni1_intron4,intron/Tnni1_intron4,exon/Tnni1_exon5,exon/Tnni1_exon5,intron/Tnni1_intron5,intron/Tnni1_intron5,SINE/B3	Optc	0.126956	0.097656	0.143102	0.180151	0.182315	0.21023	0.235983	0.229771	0.39862	0.374947	0.36628	0.331938	0.260689	5.31549e-06	0	0	0	0	0	0	0	0	0	1	0	0	1	0	0	0	0	0	0	2094	1426	1733	1690	1850	1969	1834	1538	1894	1624
DMR_241	chr1:135965585-135968939	3356	47	DMR_2a	intron/Igfn1_intron16,SINE/MIR,exon/Igfn1_exon16,intron/Igfn1_intron15,exon/Igfn1_exon15	N/A	0.677751	0.624955	0.538407	0.405254	0.352324	0.259848	0.21267	0.281026	0.651768	0.735724	0.744165	0.721897	0.642407	6.38409e-61	0	0	0	0	0	0	0	0	0	0	0	0	0	0	0	0	0	0	1	0	0	0	1001	1613	2673	3116	2019	0	0
DMR_242	chr1:136239706-136241221	1517	42	DMR_2b	CpG_shore,LTR/MTEb-int,LTR/MT2B1,SINE/B2_Mm2,LTR/MT2B1,Simple_repeat/(TA)n,LTR/MT2B1,LTR/MTEb-int,Simple_repeat/(TAGA)n,LTR/MTEb-int,LTR/MTEb,CpGi	N/A	0.184302	0.186756	0.243189	0.28474	0.302278	0.338961	0.360613	0.420014	0.327363	0.170909	0.110782	0.132743	0.0843582	3.15495e-10	0	0	0	0	0	0	0	0	0	0	1	0	0	0	0	0	0	0	0	1568	3149	2729	4285	2056	2002	2132	1044	2276	2725
DMR_243	chr1:136451179-136452935	1758	40	DMR_2b	CpG_shore,SINE/B2_Mm1t,CpG_shore,SINE/B2_Mm2,SINE/B1_Mur3,TSS-5kb+1kb/Kdm5b|NM_152895,Simple_repeat/(TG)n,SINE/RSINE1,SINE/B1_Mur2,Simple_repeat/(TG)n,CpGi	4931440L10Rik,Kdm5b	0.178823	0.170885	0.238643	0.273503	0.265196	0.325761	0.3988	0.398268	0.381987	0.346666	0.191131	0.163777	0.0885499	6.80136e-08	0	0	0	1	1	0	0	0	0	1	0	1	1	0	0	0	0	0	0	2244	2118	2028	2071	1963	2095	2155	2099	2441	2567
DMR_244	chr1:136463758-136469716	5960	50	DMR_3	SINE/B1F,LINE/L2b,SINE/B2_Mm1a,SINE/B2_Mm2,SINE/B3,Simple_repeat/(CA)n,SINE/B3,SINE/PB1D10,LINE/L2a,exon/Kif14_exon1,intron/Kif14_intron1,exon/Kif14_exon2,intron/Kif14_intron2,SINE/ID4_,Low_complexity/AT_rich,SINE/B1_Mur1	N/A	0.768666	0.698495	0.687232	0.668856	0.600319	0.595007	0.623621	0.606215	0.576257	0.65475	0.456114	0.427017	0.233233	8.27882e-18	1	0	1	1	0	1	0	0	0	0	1	1	1	0	0	0	0	0	1	4283	4467	3576	4888	4873	6029	5302	4788	6078	3992
DMR_245	chr1:136541294-136543068	1776	41	DMR_1a	TSS-5kb+1kb/Syt2|NM_009307,CpG_shore,Simple_repeat/(CAG)n,SINE/MIR3,SINE/B2_Mm2,Simple_repeat/(TG)n,SINE/B1F,Low_complexity/CT-rich	Gm3834	0.18729	0.127848	0.120867	0.120787	0.112495	0.126849	0.10397	0.11654	0.321383	0.423373	0.422869	0.387594	0.34131	6.34882e-18	0	0	0	0	0	0	0	0	0	0	1	1	0	0	0	0	0	0	0	1889	1859	1476	1966	1851	1752	1870	1943	1953	2094
DMR_246	chr1:136883913-136885037	1126	59	DMR_2b	CpG_shore,intron/Nr5a2_intron7,intron/Nr5a2_intron7,CpGi,LTR/MTD,SINE/B1F1,CpG_shore,SINE/ID_B1,Simple_repeat/(CAAAC)n	N/A	0.239788	0.193636	0.313503	0.365319	0.43423	0.542226	0.538163	0.600502	0.581244	0.484713	0.301924	0.331516	0.172762	1.31526e-38	0	0	0	0	0	0	0	0	0	0	1	0	1	0	0	0	1	0	0	1253	1156	1051	1090	827	1034	0	0	1391	1502
DMR_247	chr1:136981653-136982297	646	36	DMR_1b	CpG_shore,LINE/L1_Mus2,SINE/B1_Mus1,SINE/ID_B1,CpGi,Simple_repeat/(TTTTG)n,SINE/ID_B1,SINE/B3A,CpG_shore	N/A	0.258426	0.167021	0.131063	0.2002	0.217717	0.326946	0.201577	0.24458	0.493907	0.475627	0.347081	0.274078	0.149729	1.63615e-20	0	0	0	0	0	0	0	0	0	0	0	0	0	0	0	0	0	0	0	0	0	0	1731	0	1897	1202	1879	916	937
DMR_248	chr1:137154442-137156035	1595	42	DMR_2b	LINE/L1Md_A	Elf3	0.289717	0.253161	0.256725	0.260115	0.272759	0.355992	0.431701	0.407485	0.398543	0.256502	0.128703	0.118628	0.102625	3.50987e-10	0	0	0	0	0	0	0	1	0	1	0	1	0	0	0	0	0	0	0	1066	4524	3902	4485	4329	3172	687	1413	2501	3264
DMR_249	chr1:137403620-137406907	3289	54	DMR_3	LINE/Lx2B,LINE/Lx3C,LINE/Lx9,Low_complexity/AT_rich,Simple_repeat/(CA)n,LINE/Lx10	N/A	0.426349	0.316031	0.359414	0.445396	0.340201	0.4169	0.368382	0.439956	0.342961	0.285392	0.119448	0.161541	0.0876008	3.59095e-16	1	1	1	0	1	0	0	0	1	1	0	0	0	0	0	0	0	0	1	2155	2866	3490	3552	3609	3594	3203	2760	3953	4595
DMR_250	chr1:137480407-137481778	1373	55	DMR_2b	CpG_shore,LINE/Lx5b,LINE/L1_Mur2,CpGi,Simple_repeat/(ATATG)n,LINE/L1_Mur2	Gm4793,Nav1	0.144212	0.123119	0.189421	0.286623	0.352433	0.428095	0.415713	0.474694	0.269178	0.218378	0.0911107	0.121033	0.110374	1.12144e-32	0	0	0	0	0	0	0	0	0	0	1	0	0	0	0	0	1	0	0	4109	3203	1889	2969	2950	2006	2733	3510	4405	3832
DMR_251	chr1:137571513-137574675	3164	46	DMR_3	SINE/MIRc,LINE/L1Md_F3,SINE/ID_B1,SINE/PB1D7	N/A	0.559345	0.49692	0.472099	0.417481	0.317188	0.309081	0.33591	0.362284	0.358737	0.309978	0.204895	0.219217	0.133505	5.13602e-10	1	1	1	0	0	0	0	1	0	0	1	1	0	0	0	0	0	0	0	0	0	0	2175	0	2189	1537	2166	1542	1709
DMR_252	chr1:137582302-137584338	2038	42	DMR_2b	CpG_shore,LTR/MTE2a,LTR/MTE2a,LTR/MTE2a-int,SINE/RSINE1,Simple_repeat/(TC)n,SINE/B2_Mm2,CpGi	Nav1	0.114846	0.0771782	0.102393	0.0820663	0.103037	0.170511	0.239693	0.363794	0.306415	0.216331	0.160059	0.157221	0.13949	3.72137e-12	0	0	0	0	0	1	0	0	0	0	0	0	0	0	1	0	0	0	1	5461	5006	4464	5278	4871	4413	3701	3747	3899	4127
DMR_253	chr1:137594296-137597639	3345	78	DMR_1b	SINE/MIRb,LINE/L1_Mur3,LTR/MTC,Simple_repeat/(GA)n,LINE/Lx7,Simple_repeat/(TCTA)n,LINE/Lx7,Simple_repeat/(TA)n,Simple_repeat/(GA)n,LINE/Lx7,LINE/L1M2,LTR/RLTR23	N/A	0.123277	0.143292	0.123594	0.193549	0.239813	0.329675	0.330186	0.356871	0.454463	0.575771	0.452202	0.44761	0.276903	2.4484e-35	0	0	0	0	0	0	0	2	0	0	0	2	1	0	0	0	0	0	2	2135	1125	1083	1683	1565	1538	1422	1453	918	937
DMR_254	chr1:137663262-137665697	2437	35	DMR_2a	TSS-5kb+1kb/Phlda3|NM_013750,CpGi,CpG_shore,SINE/B1F	Phlda3	0.298113	0.264867	0.208311	0.164948	0.133316	0.154206	0.0952874	0.159208	0.418183	0.321704	0.314213	0.353726	0.255577	3.71117e-05	0	0	0	0	0	0	0	0	0	0	0	0	0	0	0	0	0	0	1	6574	6785	6576	6844	6548	6610	6592	6608	6012	5659
DMR_255	chr1:137812437-137815350	2915	42	DMR_1a	CpG_shore,LTR/RMER15,Simple_repeat/(CA)n,CpGi	Pkp1	0.185591	0.172075	0.183329	0.123994	0.116847	0.102715	0.128798	0.146518	0.297713	0.255141	0.292495	0.370861	0.414583	2.55037e-10	0	0	0	0	0	0	0	0	0	0	0	0	0	0	1	0	0	0	0	3526	4741	5256	6896	7107	7018	6789	4260	3858	3764
DMR_256	chr1:137829512-137831503	1993	42	DMR_2a	SINE/B4A,Simple_repeat/(CA)n,Simple_repeat/(TG)n,Low_complexity/AT_rich,Low_complexity/AT_rich	N/A	0.527135	0.426144	0.387539	0.311411	0.252818	0.235142	0.235817	0.197822	0.464719	0.566543	0.645251	0.606259	0.529366	3.18057e-21	0	0	0	0	0	0	0	0	0	0	0	0	0	0	0	0	0	0	0	0	0	0	933	1903	1760	1781	1957	1059	0
DMR_257	chr1:137946949-137947704	757	44	DMR_1b	TSS-5kb+1kb/Cacna1s|NM_014193,CpG_shore,SINE/B2_Mm2,DNA/Eulor1,CpGi,Low_complexity/AT_rich	Cacna1s	0.0897172	0.0694448	0.0790195	0.0876399	0.0769822	0.130987	0.128449	0.154659	0.386422	0.305637	0.297968	0.27069	0.179802	3.02374e-22	0	0	0	0	0	0	0	0	0	0	0	0	0	0	0	0	1	0	2	1633	1441	1354	1583	1581	1389	1508	1292	1653	1851
DMR_258	chr1:138069800-138072135	2337	45	DMR_3	intron/Ptprc_intron25,intron/Ptprc_intron26,intron/Ptprc_intron28,LINE/Lx,Low_complexity/AT_rich,Low_complexity/GA-rich,exon/Ptprc_exon25,exon/Ptprc_exon26,exon/Ptprc_exon28,intron/Ptprc_intron24,intron/Ptprc_intron25,intron/Ptprc_intron27,Simple_repeat/(TTGG)n,Low_complexity/AT_rich	N/A	0.468044	0.418414	0.40534	0.381522	0.335864	0.315818	0.359269	0.425665	0.467547	0.472595	0.34915	0.293457	0.13063	2.82422e-07	0	0	0	1	0	0	1	1	0	0	1	1	0	0	0	0	0	0	0	0	1762	1768	2503	2494	2257	1688	1763	1716	2557
DMR_259	chr1:138112320-138112961	643	35	DMR_3	CpG_shore,exon/Ptprc_exon6,exon/Ptprc_exon7,exon/Ptprc_exon9,intron/Ptprc_intron5,intron/Ptprc_intron6,intron/Ptprc_intron8,CpGi,CpG_shore,SINE/B1F	Gm17643	0.893657	0.863626	0.858073	0.862985	0.865839	0.801061	0.869622	0.863006	0.903807	0.820411	0.541205	0.623181	0.232702	5.12571e-124	0	0	0	0	0	0	0	0	0	0	0	0	0	0	0	0	0	0	0	0	0	0	0	0	0	0	0	0	789
DMR_260	chr1:138464194-138470773	6581	115	DMR_3	Low_complexity/CT-rich,LINE/L1MA4,LINE/L1MA4,SINE/ID_B1,LINE/L1MA4,Simple_repeat/(TTG)n,SINE/RSINE1,LINE/L1MC4,SINE/B3A,Low_complexity/AT_rich,LINE/L1MC4,LINE/L1MC4,LINE/L1M2,LINE/L1M2	N/A	0.663343	0.639676	0.6238	0.67428	0.588815	0.600237	0.558763	0.61152	0.587264	0.587367	0.38221	0.349524	0.100704	2.49502e-80	1	1	1	1	0	0	1	0	0	2	2	2	1	0	0	0	0	0	0	0	0	0	0	917	1769	1496	1711	1489	1280
DMR_261	chr1:138568601-138581349	12750	187	DMR_3	intron/Nek7_intron1,LTR/RMER5,LINE/Lx4B,Simple_repeat/(CA)n,LINE/L1MC4,Low_complexity/AT_rich,SINE/RSINE1,Simple_repeat/(CA)n,Low_complexity/AT_rich,LTR/MTD,LINE/L1ME1,TSS-5kb+1kb/Gm19705|NR_045324,TSS-5kb+1kb/Gm19705|NR_045325,SINE/B4,SINE/B2_Mm2,Simple_repeat/(GGA)n,DNA/MER58B,LINE/L1MEg1,Simple_repeat/(CAAA)n,LINE/Lx9	N/A	0.682809	0.650684	0.686278	0.702052	0.70773	0.732407	0.737721	0.747067	0.690358	0.679402	0.431791	0.423034	0.246539	1.15727e-132	1	0	1	0	1	0	0	0	1	7	3	3	2	0	0	0	0	0	2	3730	1695	1809	1408	1518	0	849	0	2025	2725
DMR_262	chr1:138589697-138605284	15589	219	DMR_3	TSS-5kb+1kb/Gm16880|NR_037986,LTR/RLTR17B_Mm,LINE/Lx7,SINE/B1_Mus2,Simple_repeat/(CA)n,LTR/MT2B,SINE/B1_Mus1,Simple_repeat/(A)n,Simple_repeat/(GGGAA)n,SINE/B1_Mur4,SINE/B3A,LINE/L1Md_T,LTR/MTD,Simple_repeat/(CAAAA)n,Simple_repeat/(CATA)n,LTR/MTD,Simple_repeat/(CA)n,Simple_repeat/(CA)n	Gm16880,AC125186.1	0.710248	0.661399	0.705421	0.733924	0.701427	0.714634	0.712921	0.727454	0.695853	0.662151	0.463555	0.454896	0.329643	9.25954e-112	2	1	1	2	0	1	1	0	1	7	3	2	1	0	0	0	0	0	1	2934	1169	1224	1186	0	0	0	0	6585	6973
DMR_263	chr1:138841499-138856874	15377	328	DMR_2b	intron/Lhx9_intron1,intron/Lhx9_intron1,intron/Lhx9_intron3,exon/Lhx9_exon3,exon/Lhx9_exon1,exon/Lhx9_exon1,intron/Lhx9_intron2,Simple_repeat/(CA)n,CpG_shore,Simple_repeat/(TA)n,Low_complexity/GA-rich,Simple_repeat/(TTCA)n,Simple_repeat/(G)n,CpGi,CpG_shore,Simple_repeat/(TC)n,exon/Lhx9_exon2,intron/Lhx9_intron1,CpG_shore,exon/Lhx9_exon1,Simple_repeat/(TC)n,Low_complexity/G-rich,Simple_repeat/(GAG…	Nr5a2	0.14488	0.134068	0.138185	0.174815	0.246169	0.342941	0.400418	0.472534	0.480828	0.31368	0.202674	0.226992	0.145644	2.83157e-150	1	0	0	3	0	1	1	0	0	5	2	5	1	0	0	0	1	0	0	4113	3840	5282	6733	5898	6212	5920	5671	8697	8737
DMR_264	chr1:139794087-139798852	4767	69	DMR_1a	LTR/RMER16-int,LTR/RLTR13C3,LTR/RMER16-int,SINE/B1F1,LINE/L1_Mur1,LINE/Lx	N/A	0.162418	0.151595	0.168331	0.16555	0.173968	0.177415	0.192244	0.201152	0.38427	0.590035	0.776537	0.693469	0.727837	5.57696e-112	0	0	0	0	0	0	0	0	0	0	0	0	0	0	0	0	0	0	0	6543	5644	4607	5612	4512	4475	4472	4585	6326	5268
DMR_265	chr1:140684556-140685962	1408	39	DMR_3	LTR/MLT1F1,Simple_repeat/(TTG)n,Low_complexity/AT_rich	N/A	0.862515	0.871348	0.833168	0.862729	0.799021	0.803361	0.814875	0.761757	0.768163	0.675252	0.500022	0.480845	0.242959	2.17125e-66	0	0	0	0	0	0	0	0	0	0	0	0	0	0	0	0	0	0	0	0	0	0	0	0	0	0	0	0	0
DMR_266	chr1:140736216-140738271	2057	68	DMR_2b	LTR/BGLII_Mus,CpG_shore,LTR/ORR1A2-int,SINE/B1_Mus2,LTR/ORR1A2,LTR/MLT2B3,CpGi,LTR/MTEb,CpG_shore	Lhx9	0.159614	0.100778	0.132992	0.216119	0.234165	0.288865	0.405378	0.497927	0.493352	0.314807	0.28616	0.267907	0.299218	5.86771e-38	0	0	0	0	0	0	0	0	0	0	0	0	0	0	1	1	0	0	0	8781	6632	6904	6728	5800	5579	5102	4761	5995	5426
DMR_267	chr1:140742806-140746801	3997	127	DMR_2b	CpG_shore,LINE/Lx2B2,SINE/RSINE1,SINE/B3,Simple_repeat/(T)n,LINE/Lx6,CpGi,CpG_shore,SINE/B1_Mm,LINE/Lx,Low_complexity/AT_rich	Lhx9	0.129545	0.133691	0.201742	0.25164	0.247085	0.329426	0.374581	0.420247	0.4317	0.169167	0.0736809	0.08287	0.0826391	1.19629e-71	0	1	0	0	0	0	0	0	0	0	0	1	0	0	1	0	1	1	0	4511	3405	2653	2742	2894	2671	1755	1774	4406	4215
DMR_268	chr1:145709382-145710119	739	39	DMR_3	LINE/Lx4A,LINE/Lx4A	N/A	0.837275	0.743632	0.779718	0.87779	0.799469	0.782202	0.839578	0.741838	0.781053	0.707194	0.505844	0.663379	0.199387	1.52561e-52	0	0	0	0	0	0	0	0	0	0	0	0	0	0	0	0	0	0	0	0	0	0	0	0	0	0	0	967	864
DMR_269	chr1:145849953-145851311	1360	35	DMR_1a	LTR/ORR1A2-int,CpG_shore,SINE/B1_Mus1,LTR/ORR1A3-int,LTR/ORR1A2,Simple_repeat/(TTTC)n,LINE/Lx2,LTR/ORR1A2,SINE/B1_Mus1,SINE/B1_Mur4,LTR/ORR1A2,Simple_repeat/(TC)n,CpGi	Rgs2	0.0950102	0.0946875	0.101821	0.111372	0.0951602	0.103021	0.101925	0.0999428	0.171871	0.282407	0.385292	0.342707	0.259418	6.19976e-08	0	0	0	0	0	0	0	0	0	0	0	0	0	0	1	0	0	0	0	3510	3163	3007	3344	3252	3113	2961	3125	3564	3170
DMR_270	chr1:148340813-148346809	5998	95	DMR_1b	TSS-5kb+1kb/Fam5c|NM_153539,TSS-5kb+1kb/Fam5c|NM_001145807,LINE/L1_Mus2,LINE/L1_Mus2,LINE/L1_Mus4,LINE/Lx3B,Simple_repeat/(TAA)n,Low_complexity/AT_rich,Low_complexity/AT_rich,LTR/RMER13A1	Fam5c	0.124851	0.105543	0.14759	0.200087	0.240109	0.357245	0.381028	0.405885	0.452032	0.343717	0.294707	0.292827	0.302395	4.88473e-31	1	0	0	0	0	0	0	0	0	0	0	0	0	0	0	1	1	0	0	3821	3799	4229	4392	3890	2224	2036	1689	3488	4097
DMR_271	chr1:151946411-151948456	2047	45	DMR_2b	intron/1700025G04Rik_intron3,TSS-5kb+1kb/Ptgs2|NM_011198,LTR/RMER5,Simple_repeat/(A)n	Ptgs2,7530420F21Rik	0.0949533	0.0749622	0.0876185	0.0934457	0.14307	0.325046	0.308785	0.304691	0.410634	0.227626	0.172857	0.174111	0.162152	6.06272e-15	0	0	0	0	0	0	0	0	0	0	0	0	0	0	0	0	1	0	0	10086	4281	4650	3618	2514	1790	1639	1499	1720	2224
DMR_272	chr1:152838211-152840481	2272	36	DMR_1a	exon/Smg7_exon22,exon/Smg7_exon23,exon/Smg7_exon23,CpG_shore,intron/Smg7_intron21,intron/Smg7_intron22,intron/Smg7_intron22,SINE/B1_Mm,exon/Smg7_exon21,exon/Smg7_exon22,exon/Smg7_exon22,intron/Smg7_intron20,intron/Smg7_intron21,intron/Smg7_intron21,exon/Smg7_exon20,exon/Smg7_exon21,exon/Smg7_exon21,CpGi,intron/Smg7_intron19,intron/Smg7_intron20,intron/Smg7_intron20	Hmcn1	0.121794	0.0873618	0.113183	0.156347	0.179117	0.214883	0.218015	0.250715	0.347257	0.345201	0.386618	0.351308	0.356109	1.82715e-06	0	0	0	0	0	0	0	0	0	0	0	0	0	0	0	0	0	0	0	3661	3778	3026	2901	2779	2864	2931	3002	3407	3247
DMR_273	chr1:153418653-153419760	1109	35	DMR_2b	TSS-5kb+1kb/Fam129a|NM_022018,CpGi,SINE/B1_Mm,scRNA/4.5SRNA,CpG_shore,SINE/B3A,SINE/B3A,LTR/RMER15-int	Fam129a	0.165366	0.16092	0.196242	0.204055	0.180915	0.364405	0.368511	0.387964	0.371973	0.244174	0.182015	0.1819	0.078711	6.68708e-09	0	0	0	0	0	0	0	0	0	0	0	0	0	0	0	0	0	0	0	2839	1493	1557	1955	1562	1885	1413	1381	2145	1989
DMR_274	chr1:153935376-153936802	1428	32	DMR_1b	CpG_shore,SINE/PB1,SINE/ID_B1,Simple_repeat/(CA)n,SINE/B1_Mur1,SINE/PB1D10,SINE/ID_B1,SINE/MIRc,SINE/PB1D7,SINE/RSINE1,CpGi	1700025G04Rik	0.107955	0.0889262	0.0994786	0.174778	0.199794	0.276432	0.255892	0.310619	0.382972	0.337445	0.346563	0.300626	0.285791	3.54225e-05	0	0	0	0	0	0	0	0	0	0	0	0	0	0	0	0	0	0	0	4091	3426	3401	3360	3337	4510	3520	4415	5303	3921
DMR_275	chr1:154918735-154919511	778	30	DMR_2b	LINE/Lx5	N/A	0.473287	0.491152	0.477004	0.563572	0.563944	0.643425	0.610762	0.627715	0.664172	0.719664	0.502992	0.431617	0.178943	2.68436e-24	0	0	0	0	0	0	0	0	0	0	0	0	0	0	0	0	0	0	0	0	0	0	0	0	0	0	0	2763	0
DMR_276	chr1:154938382-154945458	7078	82	DMR_3	LINE/L1Md_F3,LINE/L1Md_F3,LTR/MTC,LINE/Lx3_Mus,LINE/Lx3_Mus,LINE/L1MEf,LTR/ORR1F,LINE/L1M5,Simple_repeat/(TG)n,SINE/B1F,LINE/L1MEf,SINE/B4A,LINE/L1ME2,DNA/Tigger17a	N/A	0.558249	0.536186	0.584187	0.581245	0.490818	0.517218	0.51542	0.513687	0.473209	0.382711	0.257169	0.234114	0.109126	4.22248e-49	2	1	1	2	1	1	1	2	0	6	1	4	2	1	0	0	0	0	0	1249	0	0	982	2501	3115	2928	4256	6458	5831
DMR_277	chr1:155032894-155034199	1307	54	DMR_2b	CpG_shore,SINE/MIR,CpGi,CpG_shore,SINE/B4,LINE/L1ME4b	Lamc2	0.0968094	0.0999037	0.14031	0.164198	0.149935	0.304729	0.323963	0.330042	0.381907	0.178134	0.093735	0.0807962	0.0664975	7.88189e-24	0	0	0	0	0	0	0	0	1	0	1	1	0	0	0	0	0	0	0	1331	1407	1824	2163	2001	1963	1643	1507	2208	2213
DMR_278	chr1:155120212-155122871	2661	31	DMR_2a	SINE/B1_Mus1,LTR/RLTR24,LINE/L1_Mus4,LTR/RLTR24,SINE/B1_Mur2	N/A	0.568118	0.438978	0.411892	0.360865	0.243649	0.211103	0.180443	0.237082	0.604665	0.694977	0.661011	0.688225	0.577774	1.97202e-34	0	0	0	0	0	0	0	0	0	0	0	0	0	0	0	0	0	0	0	4018	3335	4478	10684	9397	11429	10776	5052	866	0
DMR_279	chr1:155499951-155501031	1082	34	DMR_1b	TSS-5kb+1kb/Rgs8|NM_026380,LTR/MTC,DNA/MER97b,Simple_repeat/(TTAA)n,SINE/PB1,Simple_repeat/(TG)n,Simple_repeat/(GA)n,SINE/PB1D10,LINE/L1MA5	Rgs8	0.122178	0.141632	0.209166	0.266	0.27475	0.359942	0.324747	0.298824	0.490406	0.334057	0.328822	0.332231	0.221244	1.52914e-14	0	0	0	0	0	0	0	0	0	0	0	0	0	0	0	0	0	0	0	1124	1345	1313	1694	1388	1093	1138	691	1685	1815
DMR_280	chr1:155964622-155965652	1032	30	DMR_2b	intron/Cep350_intron1,SINE/B2_Mm1t,SINE/B4A	N/A	0.443602	0.397228	0.495381	0.539791	0.532738	0.562543	0.545436	0.529602	0.687374	0.662774	0.39532	0.437319	0.171787	3.87658e-22	0	0	0	0	0	0	0	0	0	0	0	0	0	0	0	0	0	0	0	0	0	0	0	0	0	0	0	887	0
DMR_281	chr1:156569361-156573737	4378	82	DMR_1a	intron/Abl2_intron1,intron/Abl2_intron1,Simple_repeat/(TTG)n,SINE/B1_Mus1,SINE/ID_B1,SINE/B1F1,Low_complexity/AT_rich,SINE/B4A,SINE/B1_Mus2,SINE/B1_Mur1,SINE/MIR,SINE/ID4,SINE/B2_Mm2,LINE/L1Md_F2,SINE/B2_Mm2,SINE/B1_Mus1,SINE/ID_B1,SINE/RSINE1	Cacna1e	0.127621	0.117941	0.129061	0.129639	0.133131	0.134013	0.142146	0.133791	0.308106	0.356043	0.465274	0.406854	0.387059	3.40562e-52	0	0	0	0	0	0	0	0	0	0	0	0	0	0	2	0	0	0	0	1710	1380	2324	1753	1560	3185	3162	2837	3702	3638
DMR_282	chr1:156728177-156732655	4480	68	DMR_1a	LINE/L1M4,SINE/B1_Mur4,Low_complexity/GC_rich,DNA/URR1A,LINE/L1ME3A,SINE/B1_Mus2,LINE/L1ME3A,LTR/LTR41,DNA/MER2,LTR/LTR41,SINE/B1_Mus1,Simple_repeat/(TTTG)n,SINE/B2_Mm1a,Simple_repeat/(TTTTG)n,SINE/B1_Mur2,SINE/PB1D10,SINE/PB1D11,SINE/ID4	N/A	0.232503	0.174848	0.227621	0.322347	0.257406	0.276132	0.29441	0.273931	0.568485	0.595305	0.764553	0.770628	0.427373	2.94159e-111	0	0	0	0	0	0	0	0	0	0	0	0	0	0	2	0	0	0	0	1768	1684	1879	2071	1872	1148	1045	1206	0	1475
DMR_283	chr1:156932307-156935435	3130	45	DMR_3	intron/Ralgps2_intron1,intron/Ralgps2_intron1,intron/Ralgps2_intron1,intron/Ralgps2_intron1,intron/Ralgps2_intron1,intron/Ralgps2_intron1,CpG_shore,SINE/B1_Mur1,SINE/B4A,LINE/L2,LINE/HAL1,SINE/PB1D7,LTR/RLTR10C,Simple_repeat/(GGGTG)n	Gm9530	0.543569	0.568217	0.627187	0.681875	0.652441	0.690258	0.64574	0.719026	0.586478	0.396449	0.271836	0.238009	0.2073	7.23132e-57	0	0	0	0	0	0	0	0	0	0	0	0	0	0	0	0	0	0	0	2604	1986	2434	2625	2741	2790	2882	3007	5810	5794
DMR_284	chr1:156938410-156941630	3222	40	DMR_1b	intron/Ralgps2_intron1,intron/Ralgps2_intron1,intron/Ralgps2_intron1,intron/Ralgps2_intron1,intron/Ralgps2_intron1,intron/Ralgps2_intron1,Low_complexity/GC_rich,exon/Ralgps2_exon1,Simple_repeat/(CCG)n,exon/Ralgps2_exon1,exon/Ralgps2_exon1,exon/Ralgps2_exon1,exon/Ralgps2_exon1,exon/Ralgps2_exon1,Low_complexity/GC_rich,Simple_repeat/(TAGA)n,Simple_repeat/(TG)n,Low_complexity/AT_rich,SINE/B4A	N/A	0.206369	0.240041	0.36736	0.416679	0.497307	0.548213	0.567444	0.58883	0.628209	0.66523	0.649973	0.621872	0.597692	1.5705e-23	0	0	0	0	0	0	0	0	0	0	0	0	0	0	0	0	0	0	0	9469	6698	7097	5613	4781	5084	4883	4855	5876	5173
DMR_285	chr1:157090776-157092830	2056	126	DMR_2b	CpG_shore,CpGi,LTR/MLT1O,LTR/ORR1A2,LTR/MLT1O,CpG_shore,SINE/RSINE1	N/A	0.0591579	0.0742418	0.0970934	0.12415	0.147043	0.220837	0.243381	0.282936	0.322276	0.161926	0.104681	0.104101	0.0917902	1.23208e-30	0	0	0	0	0	0	0	0	1	0	1	0	0	0	1	1	1	0	0	3965	2977	2251	2452	2381	2149	1849	1585	2434	2385
DMR_286	chr1:157574904-157583547	8645	100	DMR_1a	SINE/MIR,LINE/L1Md_F2,LINE/L1Md_F2,Simple_repeat/(TGAG)n,LINE/L1Md_F2,LTR/MLT1E1,LINE/L1Md_F3,CpG_shore,SINE/ID_B1,SINE/ID4,SINE/B2_Mm1t,SINE/B2_Mm2,SINE/B1_Mur1,SINE/B3A,LTR/MLT1L	N/A	0.0663292	0.0543052	0.0489723	0.0649572	0.0588039	0.0538246	0.0516182	0.0869678	0.227485	0.260733	0.414722	0.382711	0.433229	1.55197e-99	0	0	0	0	0	0	0	0	0	0	0	0	0	0	1	0	0	0	1	0	0	1639	2167	3194	3163	2298	2359	5183	5086
DMR_287	chr1:158133109-158134850	1743	39	DMR_1a	CpG_shore,LINE/L2,SINE/B1_Mus2,CpGi	Fam163a	0.108824	0.113261	0.123894	0.142238	0.141808	0.189942	0.210245	0.262586	0.433062	0.417969	0.456627	0.404757	0.415632	7.01356e-25	0	0	0	0	0	0	0	0	0	0	0	0	0	0	1	0	1	1	0	1330	1415	1586	1485	1685	1787	1662	1740	2166	2047
DMR_288	chr1:158240932-158241519	589	32	DMR_1a	TSS-5kb+1kb/Nphs2|NM_130456	Nphs2	0.0478352	0.0541658	0.071875	0.0623287	0.0810724	0.0948708	0.0701228	0.156677	0.335866	0.33748	0.335053	0.348912	0.217355	3.43729e-22	0	0	0	0	0	0	0	0	0	0	0	0	0	0	1	0	1	0	0	1091	1012	1044	1095	937	1257	1326	1017	1315	1457
DMR_289	chr1:158595940-158600368	4430	87	DMR_3	intron/Astn1_intron11,intron/Astn1_intron11,Simple_repeat/(CAGA)n,Simple_repeat/(TAGA)n,Simple_repeat/(CAGA)n,exon/Astn1_exon12,exon/Astn1_exon12,intron/Astn1_intron12,intron/Astn1_intron12,SINE/MIRc,SINE/MIRb,DNA?/MER124,exon/Astn1_exon13,exon/Astn1_exon13	Tor3a	0.571373	0.523492	0.55005	0.576631	0.497005	0.495216	0.520129	0.527918	0.586179	0.578319	0.379953	0.322147	0.137134	2.18583e-28	2	1	1	1	0	0	0	0	1	1	2	2	0	0	0	0	0	0	0	0	0	932	2844	3040	3138	2126	2489	1754	1863
DMR_290	chr1:158681373-158683316	1945	31	DMR_1b	intron/Astn1_intron21,intron/Astn1_intron21,SINE/MIR3	N/A	0.176334	0.141495	0.204773	0.234725	0.216509	0.30951	0.260524	0.339288	0.530969	0.498259	0.467669	0.39557	0.312622	1.0482e-08	0	0	0	0	0	0	0	1	0	0	0	0	0	0	0	0	1	0	0	1366	1162	0	1193	1124	1017	1132	0	0	0
DMR_291	chr1:159379281-159380968	1689	38	DMR_2b	SINE/PB1,Simple_repeat/(CA)n,Simple_repeat/(GAA)n,DNA/RCHARR1,LINE/Lx8,SINE/B3,LINE/Lx8	N/A	0.349821	0.37111	0.523928	0.624326	0.651975	0.764715	0.714223	0.754033	0.561098	0.405324	0.239528	0.27557	0.381758	6.16936e-43	0	0	0	0	0	0	0	0	0	0	0	0	0	0	0	0	0	0	0	914	0	0	0	0	0	0	0	1893	2649
DMR_292	chr1:159387490-159390070	2582	45	DMR_3	SINE/MIR,SINE/B4,SINE/ID_B1,SINE/MIR,DNA/URR1A	BC026585	0.425895	0.391711	0.484692	0.53134	0.576911	0.602915	0.63657	0.628637	0.520456	0.454802	0.35113	0.303573	0.192422	1.02211e-13	0	1	1	1	0	0	0	1	0	1	1	0	1	0	0	0	0	0	0	1371	0	0	1086	0	0	0	0	1727	1459
DMR_293	chr1:160261280-160262494	1216	56	DMR_3	intron/Rabgap1l_intron19,intron/Rabgap1l_intron2,LINE/L1Md_F2,LINE/L1_Mus1,Low_complexity/AT_rich,LTR/MLT1D,DNA/Charlie9	N/A	0.844916	0.82324	0.840178	0.88031	0.850927	0.873652	0.864808	0.916017	0.762172	0.803169	0.520943	0.600479	0.204983	2.89473e-125	0	0	0	0	0	0	0	0	0	0	0	0	0	0	0	0	0	0	0	0	0	0	0	0	0	0	0	1520	1220
DMR_294	chr1:160950931-160952755	1826	50	DMR_3	exon/Rc3h1_exon10,intron/Rc3h1_intron10,SINE/ID_B1,exon/Rc3h1_exon11,intron/Rc3h1_intron11,Simple_repeat/(TATATG)n,Low_complexity/AT_rich,DNA/URR1B,SINE/B1_Mur2	N/A	0.842502	0.822678	0.812424	0.823752	0.823558	0.792417	0.846709	0.789467	0.836552	0.68382	0.460346	0.470656	0.239079	3.88764e-125	0	0	0	0	0	0	0	0	0	0	0	0	0	0	0	0	0	0	0	0	0	0	0	0	0	0	0	1154	0
DMR_295	chr1:163072495-163073495	1002	41	DMR_2b	TSS-5kb+1kb/Ankrd45|NM_028664,CpG_shore,intron/4921528O07Rik_intron6,LTR/MLT1A1-int,CpGi,CpG_shore	Ankrd45	0.134475	0.11639	0.160587	0.207167	0.229154	0.309162	0.326686	0.313994	0.404926	0.35893	0.225559	0.135759	0.097774	3.08042e-11	0	0	0	1	0	0	0	0	0	0	1	1	0	0	0	0	0	0	0	1299	1403	1256	1099	883	1115	733	1074	1239	1350
DMR_296	chr1:163933978-163939567	5591	95	DMR_1b	TSS-5kb+1kb/2810442N19Rik|NR_040562,intron/Scyl3_intron2,exon/Scyl3_exon3,intron/Scyl3_intron3,exon/Scyl3_exon4,intron/Scyl3_intron4,LTR/RLTR20C1_MM,LTR/RLTR20A4,SINE/B3A,Simple_repeat/(GA)n,Simple_repeat/(TG)n,LTR/RLTR20A4,SINE/B3A,SINE/PB1,exon/Scyl3_exon5,intron/Scyl3_intron5,Simple_repeat/(TATATG)n	2810442N19Rik	0.292324	0.319014	0.438992	0.533665	0.537834	0.613488	0.605385	0.608772	0.746816	0.797905	0.805574	0.805352	0.786794	3.86973e-91	0	0	0	0	0	0	0	0	0	0	0	1	0	0	0	0	0	0	0	3768	2626	2175	2544	2272	1735	1560	1649	0	0
DMR_297	chr1:163944538-163949609	5073	65	DMR_1b	intron/Scyl3_intron8,exon/Scyl3_exon9,intron/Scyl3_intron9,Simple_repeat/(CA)n,SINE/B3,exon/Scyl3_exon10,intron/Scyl3_intron10,LTR/MLT1C,LTR/MLT1O,SINE/RSINE1,exon/Scyl3_exon11,intron/Scyl3_intron11	N/A	0.180557	0.213715	0.37775	0.571552	0.580829	0.713593	0.692637	0.706163	0.793544	0.819072	0.804856	0.818528	0.792871	2.62323e-123	0	0	0	0	0	0	0	0	0	0	0	0	0	0	0	0	0	0	0	2579	1452	0	0	0	0	0	0	0	0
DMR_298	chr1:163965697-163970314	4619	57	DMR_1a	SINE/B2_Mm2,exon/BC055324_exon15,intron/BC055324_intron14,LINE/L1_Mus1,exon/BC055324_exon14,intron/BC055324_intron13,Simple_repeat/(CAAAA)n,LINE/L2a,LTR/ORR1D2,exon/BC055324_exon13,intron/BC055324_intron12,LINE/L1_Mur2,SINE/B1_Mus1,LINE/L1_Mur2,LINE/Lx2,LINE/Lx2	N/A	0.243358	0.205143	0.261484	0.325754	0.331763	0.312735	0.331577	0.396588	0.553773	0.736383	0.798871	0.817848	0.811506	1.195e-113	0	0	0	0	0	0	0	0	0	0	0	0	0	0	0	0	0	0	0	3943	2938	2463	3722	3117	3935	3332	3366	1377	0
DMR_299	chr1:164003062-164008341	5281	63	DMR_1b	SINE/B1_Mur1,SINE/ID2,LTR/MTEb,DNA/MER5A,SINE/ID_B1,SINE/B1_Mur2,Simple_repeat/(TG)n,LINE/Lx8b,LTR/RMER16_Mm,SINE/B1_Mm,LTR/RMER16_Mm,LINE/Lx8b	N/A	0.214206	0.226365	0.366753	0.493879	0.520421	0.619997	0.619753	0.651232	0.79362	0.804435	0.792975	0.818724	0.812148	1.28055e-120	0	0	0	0	0	0	0	0	0	0	0	0	0	0	0	0	0	0	0	3248	0	0	0	0	0	978	0	0	0
DMR_300	chr1:164145282-164156798	11518	110	DMR_1b	TSS-5kb+1kb/Dnm3os|NR_002870,TSS-5kb+1kb/Mir199a-2|NR_029810,intron/Selp_intron13,LTR/RLTR17B_Mm,Simple_repeat/(GA)n,LINE/L1Md_F2,exon/Selp_exon14,intron/Selp_intron14,SINE/ID4,exon/Selp_exon15,TSS-5kb+1kb/Mir214|NR_029796,intron/Selp_intron15,exon/Gm16548_exon3,exon/Selp_exon16,intron/Gm16548_intron2,Low_complexity/CT-rich,exon/Gm16548_exon2,intron/Gm16548_intron1,Simple_repeat/(TG)n,Simple_repe…	Dnm3os,Mir199a-2,Mir214	0.120318	0.132998	0.213656	0.388877	0.445348	0.590862	0.587678	0.596228	0.771172	0.786184	0.797503	0.775149	0.751552	7.43105e-239	0	0	0	0	0	0	0	0	0	0	0	0	0	0	0	0	0	0	0	11045	7683	7947	6117	2519	1541	0	2029	2835	3758
DMR_301	chr1:164501554-164503574	2022	33	DMR_2a	TSS-5kb+1kb/Vamp4|NM_016796,CpGi,SINE/PB1D9,CpG_shore,Simple_repeat/(CAA)n,SINE/B3,Low_complexity/T-rich	Vamp4	0.287959	0.233624	0.193903	0.177677	0.107705	0.0896213	0.0918828	0.100111	0.2701	0.31018	0.394846	0.379307	0.298918	2.14658e-06	0	0	0	0	0	0	0	0	0	0	0	0	0	0	0	0	0	0	1	4444	5142	4857	5048	4832	5007	5257	5019	4255	3994
DMR_302	chr1:165238008-165247122	9116	217	DMR_1b	SINE/ID_B1,Simple_repeat/(TG)n,SINE/B1_Mur1,LTR/MTEa,SINE/B2_Mm1t,SINE/B2_Mm2,SINE/B1_Mus1,CpG_shore,SINE/B1_Mur3,Simple_repeat/(GA)n,Simple_repeat/(GGGGA)n,Simple_repeat/(GAGAA)n,SINE/B1_Mus2,SINE/B3,Simple_repeat/(TTTTG)n,SINE/B1_Mus1,SINE/B2_Mm2,Simple_repeat/(AAATG)n,Simple_repeat/(TCTCTG)n,LTR/MLT1O,Simple_repeat/(TC)n,CpGi,SINE/B1_Mur1,SINE/B1_Mus2,CpG_shore,Simple_repeat/(CCGAA)n,Simple_re…	Gm17698,Prrx1	0.0708722	0.0790889	0.0730598	0.109981	0.136805	0.221145	0.243724	0.209541	0.39633	0.187603	0.171165	0.188747	0.237184	3.17644e-71	0	0	0	0	0	0	0	0	0	0	0	0	0	0	3	1	1	1	0	10004	9903	9751	9126	7875	7730	6725	7266	6977	8257
DMR_303	chr1:165290325-165293829	3506	34	DMR_1a	SINE/MIRb,SINE/B1_Mus1,Simple_repeat/(A)n,LTR/MT2B,SINE/B1_Mus1,DNA/Charlie23a,SINE/B1_Mus2,Simple_repeat/(CAAA)n,Low_complexity/T-rich,SINE/B2_Mm2,Low_complexity/AT_rich,SINE/B2_Mm2,LTR/MTD,Simple_repeat/(TC)n,LTR/MTD,SINE/B3	N/A	0.297382	0.246915	0.232717	0.314541	0.281865	0.435869	0.444079	0.442159	0.695922	0.741203	0.782598	0.783151	0.780894	5.34016e-63	0	0	0	0	0	0	0	0	0	0	0	0	0	0	0	0	0	0	0	6213	5106	4687	5298	0	1502	0	1391	0	0
DMR_304	chr1:167210798-167211941	1145	33	DMR_1a	CpG_shore,LTR/MTB,LTR/RMER15,SINE/B1_Mur2,Simple_repeat/(GGA)n,LINE/L1MEg,SINE/B1_Mus1,LINE/L1MEg,Simple_repeat/(GA)n	N/A	0.111696	0.110143	0.102325	0.127154	0.118353	0.205566	0.217745	0.29647	0.415888	0.377613	0.376567	0.342692	0.373712	3.57748e-10	0	0	0	0	0	0	0	0	0	0	0	0	0	0	0	0	0	0	0	3303	2538	2803	2903	2498	2821	2855	2645	3003	3250
DMR_305	chr1:167710025-167711295	1272	36	DMR_1a	intron/Lmx1a_intron2,Simple_repeat/(TATATG)n,LINE/L1MEf,Low_complexity/AT_rich,LINE/L1MEf,LINE/L1MEf	Gm16565	0.127692	0.101777	0.129468	0.175988	0.169653	0.234164	0.219259	0.270457	0.423324	0.323863	0.398564	0.367368	0.36554	1.48205e-11	0	0	0	0	0	0	0	2	0	0	0	0	0	0	0	0	0	0	0	1358	1563	1755	1653	1661	1408	1646	1185	1611	1952
DMR_306	chr1:167977145-167980622	3479	67	DMR_1b	SINE/B2_Mm1t,SINE/B2_Mm2,LINE/L1MB2,DNA/Kanga1c,SINE/MIR	N/A	0.117676	0.119691	0.151807	0.208483	0.238595	0.329767	0.391778	0.358351	0.509827	0.378439	0.292082	0.341254	0.280538	2.4356e-25	0	0	0	0	0	0	0	0	0	0	0	0	0	0	0	1	1	0	0	6346	3249	2839	2786	2548	2294	2236	2194	3595	3905
DMR_307	chr1:168053007-168057496	4491	62	DMR_3	LTR/ORR1A2-int,SINE/B1_Mus2,LTR/ORR1A2-int,LTR/ORR1A2,LTR/MLT1L,Satellite/IMPB_01,Low_complexity/AT_rich,TSS-5kb+1kb/Gpa33|NM_021610,Simple_repeat/(TATAA)n,Simple_repeat/(TTATA)n,DNA/MER44B,SINE/ID_B1,Low_complexity/GC_rich,Low_complexity/C-rich,Simple_repeat/(CAAAAA)n,LTR/MTE2b	Gpa33,Dusp27	0.78944	0.722292	0.746452	0.773223	0.725096	0.712166	0.710229	0.730784	0.742081	0.772485	0.549852	0.496478	0.191537	1.35852e-58	1	0	0	1	0	1	1	1	1	3	1	1	0	1	0	0	0	0	0	2245	0	0	0	0	0	0	1756	0	948
DMR_308	chr1:168083088-168085845	2759	68	DMR_1b	LINE/Lx8,LTR/MLT1B,LTR/MLT1B,SINE/MIRc,Simple_repeat/(TTTTTG)n	N/A	0.304584	0.260635	0.268073	0.28448	0.288006	0.299833	0.319016	0.296633	0.329809	0.428319	0.398722	0.455698	0.106336	3.5282e-11	0	0	0	1	0	0	0	2	0	2	0	0	0	0	0	0	0	0	0	986	916	1091	1844	1604	1702	1538	1451	1963	1015
DMR_309	chr1:169237403-169238426	1025	31	DMR_3	TSS-5kb+1kb/Tmco1|NM_001039483,CpG_shore,Low_complexity/AT_rich,LINE/L1MC4a,CpGi	Tmco1	0.407454	0.383945	0.371378	0.361783	0.335307	0.314122	0.336482	0.335859	0.267229	0.287999	0.1832	0.196918	0.0971909	0.0318943	0	0	0	0	0	0	0	0	0	0	0	0	0	0	0	0	0	0	0	3788	3456	2946	3231	3434	2871	3344	3407	3825	3343
DMR_310	chr1:169426915-169429266	2353	35	DMR_2a	LINE/L1Md_T	N/A	0.512347	0.419278	0.349723	0.301857	0.231093	0.305531	0.323771	0.34227	0.409412	0.482377	0.359956	0.314504	0.13961	3.21868e-06	1	1	1	0	0	1	0	0	0	0	0	0	0	0	0	0	0	0	0	0	0	1866	2214	2757	2100	1535	1652	1223	1007
DMR_311	chr1:169602421-169603766	1347	37	DMR_1a	N/A	N/A	0.266252	0.264325	0.200418	0.229181	0.218214	0.294886	0.259964	0.260781	0.454065	0.614214	0.589991	0.624318	0.473076	3.43034e-22	0	0	0	0	0	0	0	0	0	0	0	0	0	0	0	0	0	0	0	0	1144	0	1150	1527	889	0	0	0	0
DMR_312	chr1:169619373-169625819	6448	164	DMR_1b	TSS-5kb+1kb/Lmx1a|NM_033652,CpGi,LTR/MTEa,CpG_shore,LTR/ORR1E,CpG_shore,DNA/URR1B,LTR/MTD,CpGi,SINE/B3,CpG_shore,Simple_repeat/(TTTC)n,LINE/L1_Mus1,LTR/MTD,LTR/RMER15,LTR/ORR1D2,Simple_repeat/(CAGG)n,LTR/ORR1D2,LINE/L2a	Lmx1a	0.122397	0.1164	0.258662	0.368015	0.430371	0.43619	0.471569	0.44093	0.35937	0.433824	0.447739	0.411064	0.378308	2.61932e-89	0	0	0	0	0	0	0	0	0	0	0	0	0	0	3	1	1	0	0	3239	3925	4315	4394	4088	3916	3568	2869	4755	4550
DMR_313	chr1:169859364-169860715	1353	37	DMR_2a	CpG_shore,CpGi,CpG_shore,Simple_repeat/(TTA)n,SINE/ID_B1	N/A	0.143776	0.151826	0.137789	0.162987	0.157392	0.164802	0.158899	0.20798	0.30997	0.439861	0.444262	0.329459	0.217001	8.64769e-09	0	0	0	0	0	0	0	1	0	0	0	0	0	0	0	0	1	0	0	1249	1380	1375	1553	1395	1320	1241	1191	1475	1302
DMR_314	chr1:170286693-170289574	2883	57	DMR_3	SINE/ID_B1,SINE/PB1D11,LTR/RMER10A,SINE/PB1D7,Simple_repeat/(TATAA)n,LINE/L3,Low_complexity/polypyrimidine,LINE/L1M5,LINE/L2a,LINE/L1M5	N/A	0.51356	0.480311	0.484429	0.550527	0.530596	0.549181	0.572486	0.583381	0.517086	0.319023	0.161695	0.190326	0.100697	6.05118e-26	0	0	0	0	0	0	0	0	0	0	0	0	0	0	0	0	0	0	0	0	0	0	0	0	0	0	0	1969	1900
DMR_315	chr1:170321422-170323719	2299	40	DMR_1b	intron/Nos1ap_intron8,SINE/MIR3	N/A	0.164406	0.196606	0.319066	0.434833	0.449499	0.614292	0.558681	0.555476	0.489761	0.552721	0.463082	0.439709	0.423264	2.43184e-11	0	0	0	0	0	0	0	0	0	0	0	0	0	0	0	0	0	0	0	1995	1592	1512	1098	0	0	0	0	2385	0
DMR_316	chr1:170357947-170361253	3308	35	DMR_1a	LTR/LTR33,Simple_repeat/(GGAA)n,Low_complexity/G-rich,Low_complexity/GA-rich	Pbx1	0.158192	0.108583	0.105618	0.147823	0.127504	0.13986	0.159118	0.18821	0.196667	0.264819	0.334656	0.34473	0.433226	7.12125e-09	0	0	0	0	0	0	0	0	0	0	0	0	0	0	0	0	0	0	0	7966	7775	7749	6702	5168	5392	5194	5377	7007	6427
DMR_317	chr1:170636852-170642210	5360	54	DMR_1a	SINE/B1_Mus1,Simple_repeat/(CAAAA)n,LTR/ORR1G,Simple_repeat/(GA)n,LTR/ORR1G,LTR/MTEb,SINE/B4A,SINE/ID2,Low_complexity/GA-rich,Simple_repeat/(CA)n,Simple_repeat/(GAAAA)n,SINE/B1F,DNA/BLACKJACK,LINE/L2a,LTR/ORR1D1,LINE/L2a	N/A	0.24474	0.18787	0.189784	0.217255	0.233833	0.272557	0.38469	0.36607	0.498127	0.533348	0.669518	0.519424	0.414725	9.71409e-24	0	0	0	0	0	0	0	0	0	0	0	0	0	0	0	0	0	0	0	2278	2129	1717	2230	1047	0	785	990	1992	1445
DMR_318	chr1:172038082-172042479	4399	90	DMR_1a	SINE/B2_Mm1a,LTR/RMER19B,Simple_repeat/(TG)n,Simple_repeat/(TG)n,SINE/B3A,SINE/B1F,SINE/B1_Mur1,SINE/PB1D9,SINE/B4,SINE/RSINE1,SINE/B1_Mus2,SINE/B4A,SINE/B3,SINE/B1_Mur2,SINE/RSINE1,Simple_repeat/(CA)n,SINE/RSINE1	Ddr2	0.121306	0.164255	0.183659	0.262841	0.282692	0.431538	0.456557	0.402304	0.636455	0.675233	0.717322	0.72323	0.696689	7.0475e-111	0	0	0	0	0	0	0	0	0	0	0	0	0	0	0	0	0	0	0	5447	5932	4920	3725	2905	3163	3696	3815	2513	2728
DMR_319	chr1:172837022-172840098	3078	131	DMR_1b	CpG_shore,CpG_shore,Simple_repeat/(CA)n,LINE/Lx7,CpGi,LTR/MER21C,Simple_repeat/(TTA)n,CpG_shore,LINE/L1_Mus2,CpGi,LINE/L1M4a1,CpG_shore,LINE/Lx4A,LINE/Lx9,LINE/Lx9,SINE/B2_Mm2	N/A	0.0925675	0.0629604	0.0727055	0.0953091	0.098298	0.140773	0.177097	0.271968	0.267372	0.317867	0.274337	0.226752	0.15052	2.24908e-33	0	0	0	0	0	0	0	0	0	0	0	0	0	0	1	1	1	0	0	1749	1965	1954	1978	1792	1838	1786	1754	1893	1901
DMR_320	chr1:172964135-172965894	1761	34	DMR_1a	LINE/L1MEc,SINE/RSINE1,LINE/L1MEc	N/A	0.0999167	0.140381	0.134817	0.126146	0.110489	0.109854	0.086558	0.0957038	0.278674	0.331695	0.304015	0.380039	0.261156	3.08608e-09	0	0	0	0	0	0	0	0	0	0	0	0	0	0	0	0	0	0	0	6540	6709	6374	6740	7087	7223	7416	7441	6602	6781
DMR_321	chr1:172973627-172975621	1996	53	DMR_1a	LINE/L1Md_T	N/A	0.516307	0.475327	0.337325	0.426179	0.362582	0.385014	0.296855	0.387053	0.347957	0.225106	0.514333	0.461661	0.844154	1.09111e-29	0	0	0	0	0	0	0	0	0	0	0	0	0	0	0	0	0	0	0	1335	1149	1391	1335	1371	1355	1413	2262	2351	2212
DMR_322	chr1:172996079-172996883	806	37	DMR_2a	CpGi,CpG_shore,Simple_repeat/(CATA)n,LINE/L1MA4,Simple_repeat/(TTTTC)n,Simple_repeat/(TCTCC)n	Fcgr3	0.0541491	0.0821424	0.0749008	0.0919239	0.0163928	0.0465269	0.0549352	0.0468332	0.332469	0.204144	0.306194	0.190031	0.174649	4.00471e-14	0	0	0	0	0	0	0	0	0	0	0	0	0	0	0	0	0	0	1	3187	3231	3666	3640	4122	3854	4088	4048	3772	3964
DMR_323	chr1:173089596-173090356	762	33	DMR_1b	LINE/L1_Mur2	Mpz	0.127532	0.11834	0.145921	0.21896	0.223747	0.305592	0.252062	0.31227	0.455391	0.406809	0.30348	0.269824	0.161618	7.41697e-15	0	0	0	0	0	0	0	1	0	0	0	0	0	0	0	0	0	0	1	0	0	787	1111	1075	0	0	0	1538	1427
DMR_324	chr1:173122630-173124567	1939	39	DMR_1a	LINE/Lx5c,LTR/RLTR22_Mur,Simple_repeat/(TC)n,LTR/RLTR22_Mur,LINE/L1_Mus1,LTR/RLTR22_Mur,Simple_repeat/(TA)n,LTR/RLTR22_Mus,CpG_shore,LTR/RLTR22_Mur,LINE/Lx5	N/A	0.225609	0.224366	0.243463	0.298927	0.20613	0.289561	0.261872	0.325172	0.453593	0.514579	0.581994	0.584051	0.622586	1.20528e-20	0	0	0	0	0	0	0	0	0	0	0	0	0	0	0	0	0	0	1	2941	1824	1985	2106	2450	2474	2146	2132	3957	4383
DMR_325	chr1:173181073-173183092	2021	56	DMR_2b	Simple_repeat/(TTTTTG)n	Adamts4,Ndufs2	0.272626	0.273353	0.354617	0.418096	0.457989	0.526044	0.50773	0.547788	0.594819	0.527628	0.338357	0.324195	0.154628	7.47624e-30	0	0	0	0	0	0	0	0	0	1	0	0	0	0	0	0	0	0	1	3449	1968	2349	1726	1014	0	0	0	3089	3117
DMR_326	chr1:173260121-173262529	2410	35	DMR_3	TSS-5kb+1kb/Dedd|NM_001128609,LINE/L1Md_A,CpG_shore,LINE/L1Md_F2	Dedd	0.248558	0.218085	0.308377	0.315292	0.286796	0.340241	0.325954	0.366016	0.316383	0.246984	0.187163	0.144666	0.076561	0.0277254	0	0	0	0	0	0	0	0	0	0	0	0	0	0	0	0	0	0	0	7581	3933	3958	4122	4553	4112	3954	4478	4417	4382
DMR_327	chr1:173289909-173292334	2427	81	DMR_2b	CpG_shore,SINE/MIRc,Low_complexity/AT_rich,LINE/L1M3,CpGi,LINE/L1M3,Simple_repeat/(TG)n,CpG_shore,SINE/RSINE1,Simple_repeat/(CA)n,SINE/PB1D10	Klhdc9	0.293612	0.252598	0.344241	0.343241	0.396725	0.470876	0.478531	0.528853	0.462043	0.2455	0.135752	0.143656	0.0893248	2.20782e-63	0	0	0	0	0	0	0	1	0	0	0	0	0	0	0	0	0	0	0	1051	1546	1563	1767	2288	2042	0	1375	3022	3110
DMR_328	chr1:173342277-173351018	8743	154	DMR_3	intron/Cadm3_intron5,CpG_shore,Simple_repeat/(TTTG)n,SINE/MIR3,DNA/MER58A,TSS-5kb+1kb/Tstd1|NM_001164525,exon/Cadm3_exon5,intron/Cadm3_intron4,Simple_repeat/(CA)n,Simple_repeat/(CA)n,exon/Cadm3_exon4,intron/Cadm3_intron3,exon/Cadm3_exon3,intron/Cadm3_intron2,exon/Cadm3_exon2,intron/Cadm3_intron1,SINE/B1_Mur1,SINE/ID_B1,Low_complexity/GA-rich,SINE/MIR3,Simple_repeat/(A)n,SINE/MIRb,Simple_repeat/(T…	Usf1,Tstd1	0.715601	0.679163	0.688055	0.697414	0.684278	0.671098	0.669168	0.689074	0.632459	0.652991	0.481982	0.449582	0.260387	1.09187e-58	0	0	0	2	0	0	0	0	0	1	0	0	2	0	0	0	0	0	0	3209	2765	2509	2889	2960	2885	2943	3019	5466	5080
DMR_329	chr1:173369776-173373216	3442	49	DMR_3	CpG_shore,SINE/MIR3,LINE/L2c,Simple_repeat/(TCTG)n	Gm17520	0.515382	0.521892	0.509453	0.516574	0.451791	0.506169	0.584609	0.559378	0.624603	0.603549	0.369446	0.374154	0.176004	2.43017e-16	0	0	0	0	0	0	0	0	0	0	0	0	0	0	0	0	0	0	0	3770	4864	5279	5731	5684	5176	4540	4823	6149	6002
DMR_330	chr1:173407418-173408900	1484	36	DMR_3	LTR/RLTR17B_Mm,Simple_repeat/(CA)n,LTR/RLTR41,Simple_repeat/(GA)n,SINE/B2_Mm1t	N/A	0.477037	0.361354	0.281266	0.35078	0.333305	0.3371	0.363779	0.34232	0.281363	0.38059	0.236347	0.261238	0.1125	0.00358936	0	0	0	1	0	0	0	0	0	1	0	1	0	0	0	0	0	0	0	0	0	0	814	0	1024	1059	889	1062	1048
DMR_331	chr1:173982776-173985000	2226	74	DMR_1b	CpG_shore,exon/Ifi202b_exon1,exon/Ifi202b_exon1,SINE/B1F1,Simple_repeat/(CAAAA)n,Simple_repeat/(TAAA)n,LINE/L1_Mur3,LINE/Lx,CpGi,CpG_shore,SINE/B2_Mm2,LINE/Lx	N/A	0.135691	0.120636	0.18512	0.285156	0.336626	0.503127	0.542565	0.534185	0.557655	0.555806	0.408139	0.43339	0.217964	7.43493e-63	0	0	0	1	0	0	0	0	0	0	0	0	1	0	0	0	1	0	1	1184	2042	1746	2084	2061	1057	1038	808	1992	2172
DMR_332	chr1:174247352-174248545	1195	49	DMR_3	exon/Spna1_exon52,Simple_repeat/(TG)n	Igsf8	0.657337	0.658891	0.711268	0.773029	0.750282	0.757152	0.771091	0.798467	0.746327	0.613176	0.383886	0.428962	0.218449	1.6459e-65	0	0	0	0	0	0	0	0	0	0	0	0	0	0	0	0	0	0	0	0	0	0	0	0	0	0	0	1266	1276
DMR_333	chr1:174255927-174257580	1655	109	DMR_2b	LINE/L1Md_T,CpGi,CpG_shore	N/A	0.162163	0.170788	0.244155	0.239394	0.28992	0.446374	0.548027	0.586755	0.458258	0.351862	0.204676	0.15526	0.0942178	7.75484e-88	0	0	0	0	0	0	0	1	0	0	0	0	1	0	1	1	1	0	0	1224	1064	1265	1304	987	0	0	0	1701	1582
DMR_334	chr1:174298719-174299646	929	32	DMR_3	LINE/L1MA8,LINE/L1MA8,SINE/B3A,LINE/Lx8b	N/A	0.403398	0.347844	0.390339	0.407969	0.417114	0.389733	0.412153	0.398353	0.540949	0.478223	0.391155	0.371329	0.136815	0.00144475	0	0	0	0	0	0	0	1	0	1	0	0	1	0	0	0	0	0	0	0	0	0	928	781	0	0	0	0	0
DMR_335	chr1:174431315-174434776	3463	62	DMR_2a	TSS-5kb+1kb/Tagln2|NM_178598,exon/Olfr414_exon1,CpG_shore,Simple_repeat/(CAAAA)n,Low_complexity/AT_rich,LTR/MTA_Mm,Simple_repeat/(TAAA)n,LTR/RLTR17D_Mm,LTR/RLTR22_Mur	Tagln2	0.182868	0.129182	0.120819	0.0787653	0.0722443	0.0576185	0.0734064	0.13823	0.298534	0.426067	0.387126	0.328983	0.167149	1.77581e-42	0	0	0	1	0	0	0	0	0	0	0	0	1	0	0	0	0	0	0	6271	5747	5858	5693	5430	5879	6079	5370	5999	6052
DMR_336	chr1:174491718-174492899	1183	45	DMR_2b	CpG_shore,LTR/ORR1A4-int,LTR/LTRIS6	Gm17211	0.140635	0.119247	0.177853	0.224479	0.200896	0.277014	0.296592	0.344747	0.367117	0.330388	0.224397	0.241298	0.0925812	1.27396e-11	0	0	0	0	0	0	0	0	0	0	0	1	0	0	0	1	1	0	0	2187	1931	2119	2272	2141	2235	2037	1936	2476	2609
DMR_337	chr1:174546640-174548059	1421	38	DMR_1a	Simple_repeat/(CA)n,Simple_repeat/(GA)n,SINE/B1F,SINE/B4A,SINE/B1F,LTR/ORR1E	N/A	0.188429	0.169904	0.204431	0.189178	0.179264	0.214462	0.23663	0.27283	0.513078	0.574372	0.596738	0.551555	0.459064	1.57994e-35	0	0	0	0	0	0	0	0	0	0	0	0	0	0	0	0	0	0	0	0	0	0	0	0	0	793	1484	0	0
DMR_338	chr1:175190546-175191341	797	53	DMR_3	intron/Rgs7_intron3,intron/Rgs7_intron3,LTR/MYSERV16_I-int	N/A	0.847948	0.847085	0.78137	0.868022	0.811987	0.784927	0.814355	0.820349	0.819767	0.841848	0.716372	0.826745	0.169326	1.18705e-79	0	0	0	0	0	0	0	0	0	0	0	0	0	0	0	0	0	0	0	0	0	0	0	0	0	0	0	0	0
DMR_339	chr1:176851402-176852114	714	32	DMR_1b	intron/Sdccag8_intron8,SINE/RSINE1	Grem2	0.0313656	0.0356472	0.08079	0.109039	0.0940142	0.196538	0.269154	0.208728	0.326511	0.295742	0.194942	0.152966	0.1227	2.17273e-13	0	0	0	0	0	0	0	0	0	0	0	0	0	0	0	1	1	0	0	4019	1031	1406	1365	1116	1064	1114	820	1350	1500
DMR_340	chr1:178764179-178766892	2715	66	DMR_2b	intron/Kif26b_intron4,SINE/B4,Low_complexity/T-rich,SINE/RSINE1,LINE/L2a,Simple_repeat/(CA)n,Simple_repeat/(TAAA)n,Low_complexity/CT-rich,DNA/MER2	N/A	0.121636	0.114831	0.166381	0.253754	0.361395	0.503132	0.438952	0.520839	0.522141	0.271505	0.214416	0.218424	0.184399	5.04924e-32	0	0	0	0	0	0	0	0	0	0	0	0	0	0	0	0	1	0	0	5592	2167	1221	1035	1004	0	0	926	1285	2124
DMR_341	chr1:179447936-179450269	2335	44	DMR_1b	intron/Smyd3_intron1,LINE/L1MB4,SINE/ID_B1,SINE/PB1D11,SINE/PB1D10,SINE/B3,LTR/MTC	N/A	0.250544	0.227333	0.30531	0.373682	0.381166	0.572691	0.590952	0.656147	0.8168	0.777816	0.749458	0.756318	0.764457	1.20511e-94	0	0	0	0	0	0	0	0	0	0	0	0	0	0	0	0	0	0	0	0	0	0	0	0	0	0	0	0	0
DMR_342	chr1:179485570-179493962	8394	91	DMR_2a	tRNA/tRNA-Ala-GCY_,LINE/L1M2a,LINE/L1MA4,SINE/ID4_,SINE/B1F1,SINE/B4,Simple_repeat/(CA)n,SINE/B1F2,SINE/ID_B1,LINE/L1MC4,SINE/B1_Mur4,LTR/MTC,SINE/B1_Mus1,Low_complexity/AT_rich,LTR/MTC,LTR/ORR1F,Simple_repeat/(TTAA)n,LINE/L1MB2,LINE/L1MB2,SINE/B1_Mus1,SINE/B1_Mus2,SINE/PB1D10,SINE/ID_B1,Simple_repeat/(CA)n,SINE/ID_B1,SINE/B4A,Simple_repeat/(CA)n	N/A	0.656306	0.596815	0.529968	0.488648	0.41452	0.356335	0.348929	0.382801	0.612243	0.721998	0.811868	0.769321	0.750064	1.66691e-70	0	0	0	0	0	0	0	0	0	0	0	0	0	0	0	0	0	0	0	941	868	1761	3759	2448	5773	5622	5760	1182	821
DMR_343	chr1:180205291-180206265	976	32	DMR_1b	CpG_shore,LINE/Lx8,Simple_repeat/(TG)n,Simple_repeat/(GGA)n,CpGi,LTR/RLTR10F	4930527J03Rik	0.0929012	0.113454	0.0961085	0.113964	0.131664	0.152337	0.215462	0.27041	0.42553	0.429943	0.350651	0.254744	0.294822	5.09884e-10	0	0	0	0	0	0	0	0	0	0	0	0	0	0	0	0	1	0	1	1939	1630	1671	1775	1813	1929	1522	1739	1677	1774
DMR_344	chr1:180288473-180292621	4150	44	DMR_3	SINE/RSINE1,Simple_repeat/(CA)n,LTR/MTE2b,DNA/MER45A,SINE/B3A,Simple_repeat/(TG)n,SINE/B3A,Low_complexity/AT_rich,LTR/RMER15,Simple_repeat/(TTCCC)n,Simple_repeat/(TG)n,SINE/B4,SINE/B3A	N/A	0.675716	0.629564	0.576706	0.498928	0.431522	0.415575	0.383219	0.404258	0.570248	0.598694	0.379206	0.353321	0.199184	6.29023e-18	1	1	0	1	0	0	0	1	0	1	1	1	0	0	0	0	0	0	0	0	2229	1539	3866	3636	5534	5958	4382	1550	1416
DMR_345	chr1:180988327-180992312	3987	63	DMR_1b	exon/Ephx1_exon9,intron/Ephx1_intron8,exon/Ephx1_exon8,intron/Ephx1_intron7,exon/Ephx1_exon7,intron/Ephx1_intron6	N/A	0.183501	0.219311	0.306303	0.484179	0.470662	0.605713	0.583847	0.569146	0.744535	0.79162	0.783129	0.786779	0.730862	2.22159e-112	0	0	0	0	0	0	0	0	0	0	0	1	0	0	0	0	0	0	0	3334	1643	0	700	0	0	0	1750	943	0
DMR_346	chr1:181888612-181893525	4915	211	DMR_1a	TSS-5kb+1kb/Cdc42bpa|NM_001033285,CpG_shore,SINE/B2_Mm1t,CpGi,LTR/MLT2B4,Simple_repeat/(GGGTG)n,CpG_shore,LTR/ORR1E,LTR/MT2B1,SINE/B3,Simple_repeat/(TG)n,SINE/B1_Mus1,DNA/URR1A,SINE/B2_Mm2,SINE/B1_Mus2,DNA/URR1A	Cdc42bpa	0.0311431	0.0282753	0.030205	0.0372691	0.0313859	0.0507101	0.0541545	0.0677693	0.09102	0.0856508	0.0943183	0.0940226	0.0813295	1.28643e-08	0	0	0	1	0	0	0	0	0	1	0	0	1	0	0	0	0	0	0	8737	5242	5162	5053	5064	5760	5675	6133	4708	6001
DMR_347	chr1:182231068-182233838	2772	32	DMR_2a	LTR/RLTR1B-int,LTR/RLTR1B-int,LTR/RLTR1B-int,Simple_repeat/(GA)n,LTR/RLTR1B-int,LTR/RLTR10C,LTR/RLTR1B-int,LTR/RLTR1B-int	N/A	0.673488	0.551935	0.443353	0.355631	0.250673	0.200666	0.186455	0.209919	0.516079	0.613446	0.696269	0.629987	0.617549	1.23476e-31	0	0	0	0	0	0	0	0	0	0	0	0	0	0	0	0	0	0	0	0	645	1124	3543	2783	3344	3684	3350	0	735
DMR_348	chr1:182258852-182260721	1871	33	DMR_1a	TSS-5kb+1kb/Itpkb|NM_001081175,LTR/RLTR4_MM-int,CpG_shore,CpGi	Itpkb,Gm5069	0.116105	0.108393	0.147066	0.123801	0.102072	0.089326	0.0906057	0.0978528	0.232079	0.347137	0.362853	0.347046	0.367989	1.85157e-13	0	0	0	0	0	0	0	0	0	0	0	0	0	0	0	0	0	0	1	6341	7061	7367	7493	8338	8564	7471	7708	6985	6791
DMR_349	chr1:182262560-182263309	751	41	DMR_2b	LTR/RLTR4_MM-int,CpGi,CpG_shore	Gm5069	0.20691	0.2108	0.293763	0.292526	0.349311	0.256069	0.324629	0.376816	0.406897	0.228488	0.164713	0.154847	0.0905767	3.18182e-11	0	0	0	0	0	0	0	0	0	0	0	0	0	0	1	1	0	0	0	6341	7061	7367	7493	8338	8564	7471	7708	6985	6791
DMR_350	chr1:182362977-182364502	1527	31	DMR_1a	SINE/PB1D7,LINE/HAL1,SINE/B3A,SINE/B1_Mus2	N/A	0.113734	0.083775	0.126848	0.14168	0.106483	0.142636	0.145851	0.203332	0.365747	0.393353	0.36183	0.34139	0.305951	2.04572e-13	0	0	0	0	0	0	0	1	0	0	0	0	0	0	0	0	0	0	0	805	877	783	914	831	1068	750	782	1960	2153
DMR_351	chr1:182412115-182413380	1267	46	DMR_1a	intron/Trp53bp2_intron1,CpG_shore,CpGi	6330403A02Rik	0.143476	0.137079	0.114155	0.158948	0.151092	0.22343	0.266687	0.353027	0.501369	0.494917	0.469339	0.477	0.383914	3.85313e-27	0	0	0	0	0	0	0	0	0	0	1	0	0	0	0	0	1	0	0	1682	0	1245	1361	1593	2346	1683	2790	1921	2295
DMR_352	chr1:182499800-182503381	3583	54	DMR_3	intron/Capn2_intron2,TSS-5kb+1kb/Parp1|NM_007415,CpG_shore	Parp1	0.544652	0.531175	0.467874	0.424368	0.356365	0.360462	0.344786	0.362022	0.419947	0.450936	0.324984	0.278192	0.109859	1.94104e-09	1	0	0	0	0	0	0	0	0	0	1	0	0	0	0	0	0	0	0	3218	3594	4295	5041	4908	5468	4708	4962	5183	5006
DMR_353	chr1:182693290-182694871	1583	35	DMR_1b	SINE/B3A,LINE/L1MB3,Simple_repeat/(ATG)n	N/A	0.201658	0.144813	0.206863	0.236984	0.253878	0.259852	0.269766	0.315541	0.430932	0.406329	0.373197	0.358799	0.196527	0.000242477	0	0	0	0	0	0	0	1	0	0	0	1	0	0	0	0	1	0	0	1237	1130	1055	993	1152	1260	971	965	1315	1455
DMR_354	chr1:182777943-182780553	2612	44	DMR_2a	LTR/MTC,LTR/ORR1E,CpG_shore,SINE/MIR3,Simple_repeat/(CAT)n,DNA/RMER30	BC031781	0.156068	0.188565	0.155933	0.173643	0.134083	0.11066	0.113062	0.13145	0.308032	0.423867	0.418017	0.416088	0.236532	2.18517e-19	0	0	0	0	0	0	0	0	1	1	0	0	0	0	0	0	0	0	1	6007	5889	5752	5915	6343	6366	5896	5755	5855	5556
DMR_355	chr1:182818867-182826636	7771	148	DMR_2b	TSS-5kb+1kb/Lefty2|NM_177099,SINE/RSINE1,Simple_repeat/(TG)n,Low_complexity/AT_rich,Simple_repeat/(TTTTG)n,SINE/B3,LTR/ORR1G,CpG_shore,Satellite/IMPB_01,SINE/MIRc,SINE/ID_B1,CpGi,CpG_shore,Simple_repeat/(A)n,SINE/MIRc,SINE/B1F,Simple_repeat/(TG)n,Simple_repeat/(A)n	Lefty2	0.376869	0.368458	0.409679	0.481671	0.464598	0.544455	0.520916	0.532682	0.535186	0.490981	0.302405	0.32358	0.227087	4.53961e-36	1	2	1	1	1	0	1	1	3	5	3	0	2	1	0	0	1	0	1	2491	1300	2821	5011	6153	7310	4099	4926	6780	10757
DMR_356	chr1:182832861-182837426	4567	144	DMR_3	CpG_shore,Simple_repeat/(TC)n,exon/Susd4_exon2,intron/Susd4_intron2,SINE/B3A,CpGi,CpG_shore,SINE/ID4_,Simple_repeat/(TTTG)n,SINE/MIRb,SINE/ID_B1,SINE/B1F,SINE/ID_B1,Simple_repeat/(CCA)n,Simple_repeat/(TTTTG)n	Pycr2	0.452345	0.399968	0.402622	0.41055	0.386074	0.38594	0.386079	0.386752	0.354431	0.356193	0.233354	0.227265	0.0938123	7.33837e-20	0	1	0	1	0	0	0	0	1	3	1	1	0	0	0	0	0	0	0	3114	3703	3190	3874	3485	3999	3934	3857	4336	5006
DMR_357	chr1:182863362-182868078	4718	100	DMR_3	intron/Susd4_intron4,TSS-5kb+1kb/Lefty1|NM_010094,LTR/RLTR20C,Simple_repeat/(CA)n,LTR/RLTR20C,LINE/L1Md_F2,LTR/RLTR20A,CpG_shore,LTR/ORR1E,LTR/MTE-int,LTR/MTEb,DNA/URR1B,Low_complexity/G-rich,CpGi,CpG_shore,SINE/ID4,SINE/PB1D11,TSS-5kb+1kb/Tmem63a|NM_144794	Lefty1,Tmem63a	0.308315	0.291441	0.342243	0.383348	0.360298	0.365814	0.410708	0.434758	0.427809	0.373296	0.155778	0.193353	0.092217	1.22745e-36	0	1	1	0	0	0	0	0	1	4	0	0	2	0	0	0	0	0	0	1375	2966	1693	4105	4828	5202	4665	4257	4617	5093
DMR_358	chr1:183851491-183854563	3074	83	DMR_3	LINE/L1MB1,CpG_shore,DNA/URR1B,CpGi,CpG_shore	N/A	0.624363	0.63657	0.69942	0.764656	0.725172	0.824387	0.806378	0.821783	0.796887	0.680962	0.398453	0.375013	0.207659	1.12378e-195	0	0	0	0	0	0	0	0	0	0	0	0	0	0	0	0	0	0	0	1049	0	0	0	0	0	0	0	700	2684
DMR_359	chr1:183958013-183962746	4735	66	DMR_3	SINE/B4,Simple_repeat/(TG)n,SINE/B4,LTR/RLTR17B_Mm,Simple_repeat/(TAGA)n,LINE/L1MA7,SINE/B3A,Simple_repeat/(TG)n,Satellite/IMPB_01	N/A	0.713238	0.689742	0.713031	0.733088	0.699276	0.704664	0.704946	0.719489	0.758072	0.771603	0.489618	0.478576	0.208203	3.92033e-60	2	0	1	2	0	1	0	0	1	2	2	2	0	0	0	0	0	0	1	1256	0	0	0	979	1639	1960	667	0	0
DMR_360	chr1:184889042-184890338	1298	33	DMR_1b	Other/RMER1A,LTR/ORR1A2,Other/RMER1A	N/A	0.0994809	0.0758094	0.127016	0.152066	0.0950596	0.198095	0.196301	0.201453	0.347896	0.365401	0.219293	0.182931	0.121423	1.31003e-10	0	0	0	0	0	0	0	0	0	0	0	0	0	0	0	0	0	0	0	1769	1644	1818	1905	1847	1863	1655	1528	1935	2037
DMR_361	chr1:185978235-185978912	679	39	DMR_3	intron/Mir297c_intron5,LTR/RLTR17B_Mm	N/A	0.814047	0.725804	0.73007	0.803658	0.773441	0.768339	0.779662	0.763396	0.565314	0.715196	0.603221	0.810278	0.17219	1.6135e-52	0	0	0	0	0	0	0	0	0	0	0	0	0	0	0	0	0	0	0	0	0	0	0	0	0	0	0	0	0
DMR_362	chr1:186542593-186546311	3720	71	DMR_1a	CpGi,CpG_shore,SINE/PB1D10,SINE/B4A,LTR/RMER12,SINE/B3A,SINE/B3,Simple_repeat/(TG)n	N/A	0.326468	0.260969	0.260464	0.264316	0.171993	0.0985573	0.103086	0.205103	0.219514	0.391125	0.369106	0.286071	0.393503	8.07137e-39	0	0	0	0	0	0	0	0	0	0	0	0	0	0	1	1	0	0	1	0	668	0	0	658	0	0	0	3665	4606
DMR_363	chr1:186550388-186552603	2217	74	DMR_3	CpG_shore,CpGi,CpG_shore,Simple_repeat/(CA)n,LTR/MLTR11B	N/A	0.511099	0.438683	0.54903	0.612928	0.509765	0.460825	0.529767	0.630806	0.477837	0.300019	0.12913	0.151489	0.135183	1.27004e-98	0	0	0	0	0	0	0	0	0	0	0	0	0	0	2	0	0	0	0	8770	4922	3451	3124	2563	3933	3554	2446	8912	9506
DMR_364	chr1:186554669-186555622	955	36	DMR_1b	CpG_shore,CpGi	Hlx	0.108709	0.181514	0.210153	0.309279	0.315669	0.390964	0.398847	0.441012	0.419812	0.334397	0.282753	0.286816	0.245408	1.35853e-06	0	0	0	0	0	0	0	0	0	0	0	0	0	0	0	0	0	0	1	8770	4922	3451	3124	2563	3933	3554	2446	8912	9506
DMR_365	chr1:186634524-186635389	867	60	DMR_2b	CpG_shore,intron/Tgfb2_intron2,CpGi,CpG_shore,DNA/Tigger13a	Mosc1	0.160536	0.151502	0.190899	0.320857	0.378067	0.548675	0.551355	0.593211	0.590056	0.482229	0.365265	0.306041	0.1746	6.03614e-72	0	0	0	0	0	0	0	0	0	0	0	0	0	0	1	0	0	0	0	0	0	0	0	0	0	0	0	1393	995
DMR_366	chr1:187031998-187034774	2778	46	DMR_3	LTR/LTR41,LTR/LTR48B,SINE/B4,SINE/PB1D10,SINE/B3	N/A	0.721603	0.687264	0.697296	0.661172	0.671411	0.704789	0.689269	0.687512	0.718864	0.657854	0.44139	0.374522	0.213131	9.85051e-29	2	0	0	1	0	0	1	0	0	2	0	1	1	0	0	0	0	0	1	0	0	0	875	0	0	0	0	1615	1277
DMR_367	chr1:188525014-188528251	3239	56	DMR_1a	intron/Ush2a_intron21,SINE/MIR,SINE/B1F,CpG_shore,SINE/B4A,Simple_repeat/(CA)n,CpG_shore,Satellite/IMPB_01,CpGi	Tgfb2	0.112561	0.0926607	0.129086	0.168653	0.163992	0.196695	0.19675	0.1973	0.281613	0.406082	0.53527	0.508533	0.53527	1.75456e-34	0	0	0	0	0	0	0	0	0	0	0	0	0	0	0	0	1	0	0	7975	6587	6250	5220	5095	5389	5207	6137	6630	5755
DMR_368	chr1:188656407-188658935	2530	77	DMR_2b	intron/Ush2a_intron36,Simple_repeat/(TCTG)n	N/A	0.223005	0.169635	0.234214	0.335029	0.360398	0.422088	0.436396	0.519128	0.51079	0.308029	0.175207	0.15477	0.0971237	2.03078e-46	0	0	0	0	0	0	0	0	0	0	1	0	0	0	0	0	1	0	0	1822	1536	1033	1333	784	0	0	0	2246	2328
DMR_369	chr1:188791105-188792112	1009	81	DMR_3	intron/Ush2a_intron48,TSS-5kb+1kb/D1Pas1|NM_033077,CpG_shore,LTR/MLT1A1,CpGi,LINE/L1M3	D1Pas1	0.807751	0.797273	0.793733	0.812516	0.812519	0.829807	0.821904	0.829238	0.787524	0.78676	0.481952	0.432834	0.166586	8.30458e-212	0	0	0	0	0	0	0	0	1	1	0	0	0	0	0	0	0	0	0	0	0	0	0	0	0	0	0	0	0
DMR_370	chr1:189427896-189434349	6455	273	DMR_1b	LTR/MTD,TSS-5kb+1kb/Esrrg|NM_001243792,SINE/PB1D10,LTR/MLT1B,DNA/MER5A,SINE/B1_Mur2,LINE/L2c,CpG_shore,SINE/ID_B1,CpG_shore,LINE/L1M2,CpGi,LTR/MTE2b,CpG_shore,Low_complexity/CT-rich,LTR/MTE2b,LTR/MTE2b-int,LTR/MTE2b-int,LTR/MTEa,LTR/ORR1D2,CpGi,LTR/ORR1A2,LTR/ORR1D2,LTR/MTE2b,CpG_shore	Esrrg	0.154207	0.115533	0.141757	0.181412	0.168032	0.194998	0.22355	0.228764	0.312617	0.269853	0.256854	0.189468	0.223776	2.92857e-33	1	0	0	0	0	0	0	0	0	0	0	2	0	0	4	1	1	1	0	2068	1905	2007	1976	1686	1697	1770	2028	6479	6992
DMR_371	chr1:189475067-189475787	722	34	DMR_1a	LTR/MTC,LTR/MLTR31FA_MM	N/A	0.154889	0.123427	0.158154	0.134899	0.0982534	0.20793	0.18111	0.209624	0.412841	0.399586	0.412402	0.363736	0.343022	2.49804e-12	0	0	0	0	0	0	0	0	0	0	0	0	0	0	0	0	0	0	0	1765	1266	1608	1552	1561	1718	1534	1431	1797	1952
DMR_372	chr1:190511363-190513974	2613	30	DMR_2a	SINE/ID_B1,SINE/B4,Simple_repeat/(TAA)n,SINE/ID_B1,LTR/ORR1F,SINE/PB1D7,SINE/B3,LTR/RLTR31D_MM,Simple_repeat/(TCTG)n	N/A	0.6249	0.517462	0.445343	0.26413	0.202379	0.160438	0.175071	0.298716	0.660557	0.652033	0.68233	0.628677	0.6013	1.2689e-25	0	0	0	0	0	0	0	0	0	0	0	0	0	0	0	0	0	0	0	0	0	0	1428	1230	1589	1757	880	0	0
DMR_373	chr1:191164148-191167273	3127	54	DMR_1a	exon/Fam71a_exon1,CpG_shore,LTR/RLTR20A4,Satellite/IMPB_01,LTR/ORR1F,LTR/MTB,LTR/ORR1F,SINE/PB1D11,CpGi,SINE/B4A	Kcnk2	0.185202	0.173983	0.155841	0.163411	0.145081	0.0793874	0.129126	0.123309	0.29439	0.279059	0.353286	0.444535	0.429418	2.66175e-14	0	0	0	0	0	0	0	0	0	0	0	0	0	0	0	1	1	0	0	2947	1219	1450	1081	894	1045	1160	1252	1985	2411
DMR_374	chr1:191552697-191554100	1405	37	DMR_2a	TSS-5kb+1kb/Ptpn14|NM_008976,intron/Dtl_intron11,CpGi,CpG_shore,exon/Dtl_exon11,intron/Dtl_intron10,Low_complexity/A-rich,SINE/B2_Mm1a,SINE/B1_Mus2,SINE/B3	Ptpn14	0.140831	0.112878	0.122459	0.14186	0.0926776	0.122736	0.115569	0.100232	0.411215	0.198776	0.182126	0.210763	0.204584	7.02454e-07	0	0	0	0	0	0	0	0	0	0	0	0	0	0	0	0	1	0	0	5864	5827	5510	5708	5386	5189	5439	5372	5714	5550
DMR_375	chr1:191739625-191741783	2160	31	DMR_3	intron/Lpgat1_intron2,intron/Lpgat1_intron2,SINE/B3,Low_complexity/GC_rich,Simple_repeat/(TC)n,Simple_repeat/(TG)n,Simple_repeat/(TA)n,Low_complexity/A-rich,SINE/ID_B1,SINE/PB1D10,SINE/B3	N/A	0.682918	0.647065	0.662173	0.599371	0.490961	0.500333	0.542266	0.493905	0.508458	0.461357	0.371002	0.360062	0.187904	1.33562e-10	0	0	0	0	0	0	0	0	0	0	1	0	0	0	0	0	0	0	0	0	1127	1365	2993	2858	2213	1986	1482	2098	1477
DMR_376	chr1:191812070-191815060	2992	38	DMR_1a	SINE/ID4,SINE/RSINE1,SINE/PB1D10,Simple_repeat/(TTC)n,SINE/B1_Mus2,SINE/B3,Simple_repeat/(CA)n,SINE/B1_Mur2,SINE/MIR3	N/A	0.303979	0.250884	0.279488	0.306672	0.277976	0.364252	0.337054	0.396752	0.659679	0.723658	0.790049	0.795403	0.833484	1.08935e-66	0	0	0	0	0	0	0	0	0	0	0	0	0	0	0	0	0	0	0	758	0	0	0	0	0	0	0	0	0
DMR_377	chr1:191841077-191843057	1982	33	DMR_1a	SINE/ID_B1,srpRNA/7SLRNA,LTR/MTD,Simple_repeat/(GAAAA)n	N/A	0.268945	0.272019	0.224458	0.258747	0.247923	0.27649	0.325046	0.328936	0.533512	0.723276	0.760296	0.772223	0.72545	7.78301e-40	0	0	0	0	0	0	0	0	0	0	0	0	0	0	0	0	0	0	0	1161	1232	1153	1375	0	1100	1501	1175	1072	0
DMR_378	chr1:191963177-191965568	2393	40	DMR_1a	Low_complexity/C-rich,Low_complexity/C-rich,LINE/L1Md_F2	N/A	0.718621	0.696939	0.717807	0.657773	0.583368	0.298592	0.247503	0.292152	0.570693	0.793109	0.838522	0.797064	0.829153	2.2487e-53	0	0	0	0	0	0	0	0	0	0	0	0	0	0	0	0	0	0	0	0	0	0	0	0	3352	3074	3326	0	0
DMR_379	chr1:191994875-192001682	6809	203	DMR_2b	CpG_shore,CpGi,CpG_shore,LTR/ORR1F,CpG_shore,LTR/RLTR17B_Mm,Simple_repeat/(CA)n,LTR/RLTR17B_Mm,LTR/RLTR17B_Mm,SINE/B3,SINE/B3A,DNA/URR1B,CpGi,CpG_shore,CpG_shore,Simple_repeat/(TG)n,SINE/B4A,exon/Mir3473c_exon1,SINE/B2_Mm2,CpGi,Simple_repeat/(CGTG)n,LTR/ORR1D1,CpG_shore,Simple_repeat/(CA)n,Simple_repeat/(CATATA)n,SINE/B3,SINE/B2_Mm2,SINE/B3	Gm17566,Prox1	0.0616644	0.0404442	0.0874085	0.175525	0.274871	0.482144	0.54416	0.620213	0.432444	0.238145	0.110912	0.128916	0.140375	5.5151e-305	0	0	0	0	0	0	0	0	0	0	0	0	0	0	4	1	1	1	0	4205	3544	6121	7573	4819	6824	6807	7505	8752	8636
DMR_380	chr1:192349254-192352260	3008	32	DMR_1a	intron/Kcnh1_intron7,intron/Kcnh1_intron7,SINE/B4A,LINE/L1_Mus4,Simple_repeat/(GAAA)n,LTR/ORR1A3	N/A	0.344679	0.281168	0.357573	0.306529	0.243891	0.282697	0.225383	0.206163	0.495746	0.673416	0.81765	0.725294	0.812384	2.86882e-69	0	0	0	0	0	0	0	0	0	0	0	0	0	0	0	0	0	0	0	0	0	0	0	0	0	0	0	0	0
DMR_381	chr1:193007906-193008796	892	48	DMR_2b	intron/Syt14_intron2,CpGi,CpG_shore,CpG_shore,LTR/RLTR26D_MM,LTR/MERVL_2A-int,CpG_shore,Simple_repeat/(CAAAA)n,LTR/MERVL_2A-int,DNA/MER44B,CpGi	Atf3	0.0887366	0.0607071	0.133089	0.15299	0.13481	0.271005	0.288795	0.345257	0.316894	0.195669	0.0637002	0.0844884	0.0659841	1.00396e-32	0	0	0	0	0	0	0	0	0	0	0	1	0	0	0	1	1	0	1	7456	5366	6179	6316	5443	5938	5062	5242	5616	7382
DMR_382	chr1:194295065-194295769	706	44	DMR_3	LTR/RMER4B	N/A	0.899409	0.84912	0.854073	0.91471	0.820205	0.842776	0.812443	0.812936	0.831242	0.843025	0.718715	0.796851	0.244945	4.69014e-86	0	0	0	0	0	0	0	0	0	0	0	0	0	0	0	0	0	0	0	0	0	0	0	0	0	0	0	0	0
DMR_383	chr1:194596308-194598497	2191	89	DMR_1b	CpG_shore,DNA/MER53,LINE/L1MC5,CpGi,Simple_repeat/(CAAA)n,CpG_shore,DNA/URR1A	Hhat	0.0771529	0.0777099	0.100527	0.128314	0.130265	0.176662	0.223219	0.248393	0.442451	0.268457	0.219245	0.177616	0.13521	1.97419e-23	0	0	0	0	0	0	0	0	1	0	0	0	0	0	0	0	0	0	0	2707	2123	2110	2062	1996	2010	1753	1455	1782	1981
DMR_384	chr1:194624340-194626674	2336	36	DMR_1a	intron/Plxna2_intron1,Simple_repeat/(TG)n,Simple_repeat/(CA)n	N/A	0.219691	0.236099	0.390329	0.475002	0.438134	0.563332	0.492129	0.541511	0.748176	0.745473	0.749964	0.743641	0.777537	1.05211e-65	0	0	0	0	0	0	0	0	0	0	0	0	0	0	0	0	0	0	0	1999	0	0	0	0	0	0	0	0	0
DMR_385	chr1:194659625-194662186	2563	133	DMR_3	intron/Plxna2_intron3,CpG_shore,CpG_shore,LTR/ORR1D1,CpGi,CpG_shore,LINE/L2a,CpGi,Simple_repeat/(TTTG)n,CpG_shore,Simple_repeat/(CA)n,SINE/MIRb	A730013G03Rik	0.33118	0.332472	0.375833	0.392975	0.409456	0.435016	0.438234	0.473161	0.359608	0.298369	0.182354	0.166769	0.111833	4.24747e-31	0	1	1	0	0	0	0	0	1	1	1	1	1	0	2	0	1	0	0	1445	1451	1498	1517	1646	1701	1509	1515	3775	2756
DMR_386	chr1:194979357-194980112	757	41	DMR_2b	TSS-5kb+1kb/Irf6|NM_016851,CpGi,DNA/URR1B,CpG_shore	Irf6	0.152982	0.116832	0.133623	0.147375	0.150178	0.224105	0.191189	0.271042	0.385019	0.185802	0.0844817	0.121224	0.0691847	4.04271e-09	0	0	0	0	0	0	0	0	0	0	0	1	0	0	0	0	0	0	0	2422	1806	2258	2322	2256	1858	1720	2743	3391	2580
DMR_387	chr1:196764382-196766201	1821	38	DMR_2b	TSS-5kb+1kb/Cd34|NM_001111059	Cd34	0.146441	0.150606	0.166995	0.167226	0.186247	0.223405	0.257039	0.286258	0.464638	0.287388	0.215845	0.202426	0.171946	0.000349425	0	0	0	0	0	0	0	0	0	0	0	0	0	0	1	0	1	0	0	1751	2745	1559	1901	1528	1577	1537	1366	1545	1313
DMR_388	chr2:4072723-4075692	2971	48	DMR_1a	TSS-5kb+1kb/Frmd4a|NM_172475,SINE/RSINE1,Simple_repeat/(CA)n,SINE/B4A,SINE/B4,Low_complexity/G-rich,SINE/RSINE1	Frmd4a	0.169804	0.166422	0.17732	0.182159	0.170306	0.175805	0.194122	0.172544	0.333126	0.446213	0.617249	0.572445	0.505362	4.01361e-39	0	0	0	0	0	0	0	0	0	0	0	0	0	0	0	0	0	0	0	2022	1693	1877	1787	1996	1899	2013	2221	2394	2069
DMR_389	chr2:4218497-4223790	5295	87	DMR_1a	LINE/Lx8,LINE/Lx8,Low_complexity/CT-rich,Simple_repeat/(TTC)n,Low_complexity/C-rich,SINE/PB1D9,Simple_repeat/(TAA)n,SINE/ID_B1,Simple_repeat/(CATA)n,Satellite/IMPB_01,Simple_repeat/(TG)n,Simple_repeat/(TATG)n,Satellite/IMPB_01,LTR/MTEb	Frmd4a,Gm13187	0.139491	0.132769	0.187781	0.329834	0.355821	0.493035	0.474777	0.440868	0.584698	0.649163	0.744666	0.723419	0.710996	1.7982e-98	0	0	0	0	0	0	0	0	0	0	0	0	0	0	0	0	0	0	0	6442	4868	3786	3604	2113	0	0	1781	2071	1597
DMR_390	chr2:4480719-4484167	3450	46	DMR_1a	intron/Frmd4a_intron3,intron/Frmd4a_intron3,TSS-5kb+1kb/Frmd4a|NM_001177844,Other/RMER1B,SINE/B4A,SINE/B4,SINE/PB1D9,SINE/B4A,Simple_repeat/(CA)n,SINE/B4A,SINE/ID_B1,LINE/L1ME2,Simple_repeat/(TTCA)n,LINE/L1ME2,exon/Frmd4a_exon4,exon/Frmd4a_exon4,intron/Frmd4a_intron4,intron/Frmd4a_intron4	Frmd4a	0.162266	0.142038	0.119333	0.12274	0.114569	0.146737	0.170168	0.140776	0.28863	0.388083	0.481686	0.445707	0.412969	2.59433e-21	0	0	0	0	0	0	0	0	0	1	0	1	0	0	0	0	0	0	0	9829	8512	7988	9098	8199	8912	8693	7318	6168	5315
DMR_391	chr2:4524562-4525144	584	44	DMR_3	intron/Frmd4a_intron7,intron/Frmd4a_intron7,CpGi	N/A	0.829	0.810441	0.844365	0.883612	0.874452	0.873059	0.839025	0.868516	0.805396	0.761788	0.477155	0.616234	0.25207	7.33081e-91	0	0	0	0	0	0	0	0	0	0	0	0	0	0	0	0	0	0	0	0	0	0	0	0	0	0	0	0	0
DMR_392	chr2:4964855-4967139	2286	38	DMR_2b	SINE/B1_Mm,SINE/B1_Mus2,SINE/B1_Mus1,Simple_repeat/(C)n,LTR/MER67D,SINE/B3,SINE/B1_Mur1,Simple_repeat/(TC)n,SINE/B3,LTR/RMER2	N/A	0.447162	0.432919	0.538576	0.535339	0.553447	0.519776	0.53736	0.587939	0.689951	0.621264	0.508812	0.422209	0.163851	8.38468e-20	0	0	0	0	0	0	0	0	0	1	0	0	0	0	0	0	0	0	0	0	0	0	0	0	0	0	0	0	1631
DMR_393	chr2:5059317-5060723	1408	30	DMR_3	TSS-5kb+1kb/Ccdc3|NM_028804,intron/Optn_intron1,CpG_shore,SINE/RSINE1,SINE/B1F1,Simple_repeat/(GA)n,LTR/MT2B2,SINE/PB1D7,SINE/B3A	Ccdc3	0.321267	0.37638	0.368768	0.379747	0.361921	0.313997	0.34071	0.366706	0.38886	0.396544	0.286349	0.228169	0.0948861	0.00886276	0	0	0	0	0	0	0	0	0	0	0	0	0	0	0	0	0	0	0	1641	1556	1644	1400	1523	1728	1712	1485	2046	2013
DMR_394	chr2:5633598-5634964	1368	41	DMR_2b	intron/Camk1d_intron1,CpG_shore,SINE/B2_Mm1t,SINE/B4A,SINE/B1_Mur2,Simple_repeat/(CA)n,CpGi	Camk1d	0.107522	0.104907	0.129705	0.176302	0.157602	0.239448	0.26699	0.291276	0.426848	0.265032	0.166338	0.23442	0.11025	1.17005e-07	0	0	0	0	0	0	0	0	0	0	0	0	0	0	0	1	1	0	0	2917	3548	3383	3385	3278	3154	3191	2998	3455	3811
DMR_395	chr2:6010246-6012080	1836	42	DMR_3	intron/Upf2_intron9,exon/Upf2_exon10,intron/Upf2_intron10,LINE/L1MEf,LINE/L1MEf,SINE/B3,SINE/B2_Mm2,SINE/B2_Mm2	N/A	0.769313	0.769638	0.76667	0.802138	0.778474	0.747827	0.769717	0.745815	0.67687	0.699048	0.458881	0.43807	0.263081	9.3852e-69	0	0	0	0	0	0	0	0	0	1	0	0	0	0	0	0	0	0	0	0	0	0	0	0	0	0	0	1186	800
DMR_396	chr2:6020078-6022261	2185	90	DMR_2b	intron/Upf2_intron11,CpG_shore,LTR/ORR1A4,LTR/ORR1A4-int,CpGi,CpG_shore	N/A	0.206536	0.20424	0.272172	0.376463	0.364098	0.46006	0.460664	0.534016	0.587766	0.449959	0.292183	0.274689	0.0954329	1.17076e-59	1	0	0	1	0	0	0	0	0	0	1	0	0	0	1	0	0	0	0	2822	2577	2267	2268	2332	1926	1175	1482	2635	2778
DMR_397	chr2:6640777-6645039	4264	43	DMR_1b	intron/Celf2_intron3,intron/Celf2_intron3,intron/Celf2_intron3,intron/Celf2_intron4,intron/Celf2_intron4,intron/Celf2_intron4,intron/Celf2_intron5,intron/Celf2_intron6,DNA/Chap1_Mam,Simple_repeat/(GA)n,DNA/MER5A1,LTR/MLTR73	Celf2	0.282626	0.251271	0.366279	0.361209	0.436354	0.52874	0.597747	0.57004	0.759158	0.75035	0.775256	0.742611	0.72516	2.30682e-46	0	0	0	0	0	0	0	0	0	0	0	0	0	0	0	0	0	0	0	3300	1956	1514	1717	1549	834	0	1233	1180	971
DMR_398	chr2:6760379-6761952	1575	43	DMR_3	LINE/L1_Mus3,Simple_repeat/(TTG)n,SINE/B1_Mus1,SINE/B2_Mm2	N/A	0.863297	0.838948	0.788064	0.861389	0.797834	0.826638	0.84204	0.820567	0.746383	0.734717	0.58486	0.652	0.232296	8.91571e-56	0	0	0	0	0	0	0	0	0	0	0	0	0	0	0	0	0	0	0	0	0	0	0	0	0	0	0	902	955
DMR_399	chr2:9134432-9135112	682	32	DMR_3	LINE/L1_Mus1	N/A	0.82963	0.797946	0.800868	0.845599	0.833373	0.813839	0.826704	0.851807	0.772237	0.682559	0.561219	0.446741	0.200505	4.11868e-40	0	0	0	0	0	0	0	0	0	0	0	0	0	0	0	0	0	0	0	0	0	0	0	0	0	0	0	0	895
DMR_400	chr2:9795380-9810840	15462	511	DMR_2b	CpG_shore,SINE/ID_B1,CpGi,CpG_shore,Low_complexity/AT_rich,SINE/RSINE1,CpG_shore,SINE/ID_B1,Simple_repeat/(TG)n,TSS-5kb+1kb/4930412O13Rik|NR_024257,SINE/B4,SINE/B4A,Satellite/IMPB_01,SINE/PB1D9,CpGi,Low_complexity/AT_rich,SINE/B4,CpG_shore,Simple_repeat/(GAGAA)n,SINE/PB1D10,SINE/ID4,Low_complexity/GA-rich,Simple_repeat/(CGTG)n,Simple_repeat/(CA)n,Simple_repeat/(CGTG)n,Satellite/IMPB_01,Simple_rep…	Gm13256,Gata3,4930412O13Rik,9230102O04Rik	0.189538	0.166419	0.204962	0.237719	0.257644	0.273253	0.322474	0.419521	0.357722	0.192361	0.121312	0.129977	0.13554	1.37079e-143	1	0	1	0	0	0	0	1	0	0	0	4	0	0	7	2	0	1	5	13072	8705	9415	10536	7897	7722	6646	5818	13854	15234
DMR_401	chr2:9811595-9821405	9812	173	DMR_1a	SINE/PB1D10,SINE/B4A,Simple_repeat/(CA)n,Simple_repeat/(TTTTTA)n,SINE/ID_B1,SINE/PB1D10,Simple_repeat/(TTA)n,Simple_repeat/(T)n,SINE/B4A,Simple_repeat/(TG)n,Simple_repeat/(GA)n,SINE/B4,SINE/B4A,SINE/ID_B1,SINE/B4A,Simple_repeat/(TG)n,SINE/B4A,SINE/B1F,SINE/ID4,Simple_repeat/(A)n,Simple_repeat/(CA)n,SINE/B1_Mus2,SINE/PB1D10,DNA/URR1B,SINE/MIRb,Low_complexity/AT_rich,SINE/ID4_,Simple_repeat/(GA)n,S…	Gata3,9230102O04Rik	0.0698048	0.0674218	0.0755068	0.103061	0.121798	0.140251	0.180427	0.285438	0.470587	0.388245	0.459019	0.388037	0.473434	1.43591e-179	0	0	0	0	0	0	0	0	0	0	1	1	0	0	1	1	1	1	1	3316	3240	4687	5151	4297	3290	3377	2992	4621	6234
DMR_402	chr2:10074863-10076155	1294	37	DMR_1b	intron/Atp5c1_intron1,intron/Atp5c1_intron1,TSS-5kb+1kb/Itih5|NM_172471,LTR/RLTR9D2,Other/RMER1B,Simple_repeat/(CGTG)n,SINE/B4A	Itih5	0.226767	0.19839	0.248638	0.245545	0.214559	0.411445	0.356355	0.291189	0.391662	0.438855	0.566238	0.655195	0.220471	3.04802e-15	0	0	0	0	0	0	0	0	0	0	0	0	0	0	0	0	0	0	0	1275	1369	1116	991	1257	1543	927	913	1299	1567
DMR_403	chr2:10289130-10292480	3352	52	DMR_1a	TSS-5kb+1kb/Sfmbt2|NM_001198808,SINE/B3,TSS-5kb+1kb/Sfmbt2|NM_001198809,LINE/L1M3,LINE/L1_Mur3,Simple_repeat/(TTTA)n,SINE/B2_Mm2,CpG_shore,SINE/RSINE1,Simple_repeat/(TAAA)n,SINE/B1_Mur3	Sfmbt2	0.0876674	0.0780751	0.0966802	0.110664	0.0963557	0.0981711	0.120676	0.143519	0.358754	0.25885	0.343886	0.303739	0.233581	1.97715e-21	0	0	0	0	0	0	0	0	0	0	1	0	0	0	0	0	0	0	2	5095	4418	6118	6844	6660	7148	6150	4498	7124	7368
DMR_404	chr2:10296801-10297538	739	33	DMR_2b	CpG_shore,CpGi,SINE/B1_Mur3,SINE/B1_Mus1,CpG_shore,Simple_repeat/(CAAT)n,Simple_repeat/(GA)n	Gm13261,Sfmbt2	0.0408276	0.0434124	0.103984	0.133697	0.16738	0.240984	0.271066	0.30476	0.346156	0.124714	0.0734053	0.0630729	0.0759321	2.62549e-18	0	0	0	0	0	0	0	0	0	0	0	0	0	0	1	0	0	0	0	5095	4418	6118	6844	6660	7148	6150	4498	7124	7368
DMR_405	chr2:11423919-11426017	2100	72	DMR_2b	CpG_shore,CpG_shore,LTR/MTEb,SINE/B1_Mus2,CpGi,LTR/MTEb,CpG_shore,SINE/B2_Mm2,Simple_repeat/(GA)n	Pfkfb3	0.0619446	0.0416905	0.0806027	0.0740037	0.0885884	0.10124	0.105724	0.209546	0.357874	0.14665	0.0983142	0.0881117	0.0438992	7.85214e-28	0	0	0	0	0	0	0	0	0	1	0	0	1	0	1	1	1	1	0	4623	5333	4559	5782	5372	6826	5506	4430	5517	6394
DMR_406	chr2:11473962-11475190	1230	30	DMR_1b	exon/Pfkfb3_exon14,exon/Pfkfb3_exon15,exon/Pfkfb3_exon15,exon/Pfkfb3_exon16,exon/Pfkfb3_exon16,exon/Pfkfb3_exon17,exon/Pfkfb3_exon17,exon/Pfkfb3_exon18,CpG_shore,intron/Pfkfb3_intron16,intron/Pfkfb3_intron17,intron/Pfkfb3_intron15,intron/Pfkfb3_intron16,intron/Pfkfb3_intron14,intron/Pfkfb3_intron14,intron/Pfkfb3_intron15,intron/Pfkfb3_intron13	N/A	0.125205	0.09717	0.162115	0.177236	0.196041	0.332933	0.321467	0.399546	0.37097	0.302063	0.220774	0.215799	0.185964	2.11405e-08	0	0	0	0	0	0	0	0	0	0	0	0	0	0	0	0	0	0	0	2470	2508	2559	2620	2081	1922	2000	1816	2827	3142
DMR_407	chr2:11627820-11630276	2458	34	DMR_1a	TSS-5kb+1kb/Il15ra|NM_133836,TSS-5kb+1kb/Il15ra|NM_008358,SINE/ID_B1,SINE/PB1D11,SINE/ID_B1,LINE/L2a,SINE/B1_Mur3,LTR/RMER2,SINE/ID_B1,Low_complexity/GA-rich	Il15ra	0.0876957	0.0858173	0.10756	0.119853	0.121064	0.169442	0.151331	0.146981	0.389667	0.298487	0.352263	0.325129	0.324403	1.97557e-08	0	0	0	0	0	0	0	0	0	0	0	0	0	0	0	1	0	0	0	3008	3281	3219	3313	3265	3303	3455	3366	2800	3265
DMR_408	chr2:12930799-12934045	3248	157	DMR_2b	intron/Pter_intron1,CpG_shore,Simple_repeat/(TTTA)n,CpG_shore,LTR/MTEa,LINE/L1_Mus1,CpGi,LTR/MTEa,Simple_repeat/(TG)n,CpG_shore,CpGi,CpG_shore	C1ql3	0.112743	0.1003	0.163995	0.183874	0.207014	0.290444	0.26525	0.34448	0.345589	0.14288	0.0731341	0.0696429	0.0587076	8.70463e-53	0	0	0	0	0	0	0	0	0	0	0	1	0	0	1	1	1	0	0	3007	3055	2874	3044	3046	3590	3037	2448	3245	3191
DMR_409	chr2:13538760-13539533	775	45	DMR_3	intron/Trdmt1_intron1,SINE/B4A,Simple_repeat/(CAAAAA)n	N/A	0.86119	0.804385	0.828703	0.847056	0.83286	0.782049	0.79867	0.826371	0.76194	0.821401	0.672384	0.801041	0.235154	2.29105e-57	0	0	0	0	0	0	0	0	0	0	0	0	0	0	0	0	0	0	0	0	0	0	0	0	0	0	0	0	0
DMR_410	chr2:14217008-14217982	976	40	DMR_3	intron/Tmem236_intron3,SINE/B4,SINE/B3,SINE/B4,Simple_repeat/(TG)n,SINE/B4	N/A	0.703675	0.659254	0.710046	0.713668	0.711886	0.707874	0.740539	0.694605	0.727557	0.623064	0.403898	0.407834	0.196207	2.74065e-32	0	0	0	0	0	0	0	1	0	0	0	0	0	0	0	0	0	0	0	0	0	0	0	0	0	0	0	989	1144
DMR_411	chr2:16278693-16281600	2909	37	DMR_1b	TSS-5kb+1kb/Plxdc2|NM_026162,CpG_shore,LINE/Lx3A	Plxdc2	0.106108	0.0936036	0.104321	0.0838437	0.0789229	0.208466	0.196877	0.235863	0.387687	0.303515	0.228548	0.208775	0.223406	2.40103e-08	0	0	0	0	0	0	0	1	0	0	0	0	0	0	0	0	0	0	0	6254	6171	6519	6096	5714	5409	5377	4620	4886	5328
DMR_412	chr2:17245515-17246135	622	41	DMR_3	LINE/L1MEf,Simple_repeat/(CATA)n	N/A	0.843457	0.797751	0.820382	0.842553	0.816166	0.754691	0.784206	0.828557	0.796023	0.758101	0.579481	0.505707	0.230996	3.18292e-58	0	0	0	0	0	0	0	0	0	0	0	0	0	0	0	0	0	0	0	0	0	0	0	0	0	0	0	0	853
DMR_413	chr2:17652886-17653891	1007	32	DMR_2b	intron/Nebl_intron2,LTR/RLTR10-int,CpGi,CpG_shore,LTR/RLTR10-int,LTR/RLTR10-int	Nebl	0.166571	0.139458	0.213015	0.241562	0.232824	0.383416	0.358328	0.43518	0.360029	0.160921	0.115423	0.108789	0.151066	1.6229e-09	0	0	0	0	0	0	0	0	0	0	1	0	0	0	1	0	0	0	0	2395	2446	2425	2590	2693	2498	2030	2408	3133	3337
DMR_414	chr2:17946700-17947919	1221	34	DMR_3	TSS-5kb+1kb/Gm17762|NR_028378,CpG_shore,SINE/B3,CpG_shore	N/A	0.288647	0.253233	0.321129	0.298572	0.283255	0.156604	0.267141	0.2938	0.410234	0.252675	0.18974	0.169436	0.098474	0.00185529	0	0	0	0	1	0	0	0	0	1	0	1	1	0	1	1	0	0	1	4423	4647	4512	5050	4638	4901	4972	4903	4422	4830
DMR_415	chr2:17952466-17955228	2764	85	DMR_2b	CpG_shore,CpG_shore,LTR/LTR48,LTR/LTR48,SINE/B1_Mus1,CpGi,SINE/B2_Mm2,LTR/RMER16B2,CpG_shore,SINE/B1_Mus1,LTR/MLT1A0,LTR/LTRIS2	Gm13330,A930004D18Rik	0.354239	0.354279	0.415441	0.427837	0.454913	0.500694	0.614296	0.643163	0.533291	0.244527	0.139196	0.141672	0.130696	2.30017e-67	0	0	0	0	0	0	0	0	1	0	1	1	0	0	0	0	0	1	0	1667	1408	1270	1566	1385	1679	1247	1379	2314	2019
DMR_416	chr2:17960404-17965174	4772	112	DMR_3	CpG_shore,LINE/L1Md_F2,DNA/URR1A,SINE/B1_Mm,CpGi,SINE/B1_Mur4,LTR/RMER19A,CpG_shore,LTR/RMER19A,LTR/RMER19A,LTR/RMER19A,Simple_repeat/(TG)n,SINE/B1_Mur1,SINE/B3,SINE/B2_Mm1t	A930004D18Rik	0.52131	0.562908	0.609701	0.678545	0.612905	0.67002	0.666705	0.654196	0.471794	0.240572	0.100208	0.121844	0.119695	6.99406e-193	0	0	0	0	0	0	0	0	2	2	1	0	0	0	1	1	1	0	1	0	0	0	1201	797	1524	1023	0	3770	3557
DMR_417	chr2:18477581-18478512	933	33	DMR_3	LINE/L1Md_T	N/A	0.84879	0.814095	0.831744	0.866732	0.785429	0.856629	0.79526	0.798542	0.76148	0.733712	0.524079	0.588704	0.22818	9.25803e-76	0	0	0	0	0	0	0	0	0	0	0	0	0	0	0	0	0	0	0	0	0	0	0	0	0	0	0	0	0
DMR_418	chr2:18527154-18532373	5221	117	DMR_2b	LINE/L1Md_F2,CpG_shore,CpGi,CpG_shore,LINE/L1Md_F2	N/A	0.0695541	0.069339	0.0993482	0.183137	0.182908	0.394778	0.467495	0.533736	0.423959	0.202422	0.110013	0.152369	0.127792	3.34625e-138	0	0	0	0	0	0	0	0	0	0	1	0	0	0	2	1	1	1	1	3134	3031	3306	3364	2414	2555	1237	0	3216	3313
DMR_419	chr2:18595313-18604825	9514	348	DMR_3	TSS-5kb+1kb/Bmi1|NM_007552,CpG_shore,LINE/L1MB5,LINE/Lx,Simple_repeat/(TG)n,LINE/Lx,Simple_repeat/(TTTG)n,LINE/Lx,Simple_repeat/(TTTG)n,LINE/Lx,LINE/Lx,Simple_repeat/(TTTC)n,SINE/B1_Mm,LINE/Lx,CpG_shore,Simple_repeat/(TG)n,Low_complexity/AT_rich,Simple_repeat/(TG)n,Simple_repeat/(GA)n,LINE/L1MB5,SINE/B4,Simple_repeat/(CA)n,SINE/B1_Mus2,Simple_repeat/(CAAAAA)n,LTR/RMER4A,LINE/L1MB5,CpGi,CpG_shore,…	Commd3,Bmi1	0.125837	0.124519	0.138926	0.159379	0.142257	0.166565	0.181561	0.180991	0.12314	0.0644883	0.0397431	0.0399276	0.0349592	6.77655e-34	1	0	0	0	0	0	0	0	0	0	0	0	0	0	2	1	1	0	3	9489	8066	8204	8179	7978	7520	7996	8103	8941	8649
DMR_420	chr2:18609565-18610524	961	35	DMR_2b	CpG_shore,Simple_repeat/(TTCCC)n,Simple_repeat/(TTTC)n,CpGi	N/A	0.129903	0.121336	0.221609	0.239021	0.22696	0.281874	0.286759	0.37803	0.355122	0.188274	0.0963978	0.105352	0.0851425	3.81159e-08	0	0	0	0	0	0	0	0	0	0	0	0	0	0	1	0	0	0	0	2869	2653	2903	2970	2831	3103	2432	2728	3070	2919
DMR_421	chr2:18616345-18617565	1222	37	DMR_2b	TSS-5kb+1kb/BC061194|NM_001001334,CpGi,CpG_shore,LTR/ORR1F,SINE/B3,SINE/RSINE1	Gm13334,BC061194	0.125639	0.0945063	0.143052	0.20233	0.197068	0.323138	0.413707	0.398341	0.411328	0.243986	0.206804	0.131918	0.133554	4.7523e-15	0	0	0	0	0	0	0	0	0	0	0	0	0	0	0	0	0	0	1	2374	2200	1998	2477	2301	2186	2178	2090	2091	2788
DMR_422	chr2:18720583-18722554	1973	78	DMR_1b	intron/BC061194_intron4,CpG_shore,LTR/MTA_Mm,SINE/ID,LTR/RMER4B,SINE/ID_B1,CpGi,CpG_shore	N/A	0.124588	0.114337	0.101045	0.151873	0.135752	0.170667	0.206642	0.230851	0.423509	0.369057	0.365406	0.335985	0.255309	2.7216e-29	0	0	0	0	0	0	0	0	0	0	0	0	0	0	1	1	1	0	0	2363	1975	1726	1762	1593	1887	1809	1607	1768	1632
DMR_423	chr2:19348707-19353830	5125	152	DMR_1a	Low_complexity/T-rich,Simple_repeat/(CA)n,Simple_repeat/(GA)n,CpG_shore,LTR/MLT1A1,CpG_shore,SINE/PB1D11,Low_complexity/AT_rich,CpGi,LINE/L1M4a1,LINE/L1MA4,CpG_shore,DNA/Tigger20a,CpGi	Gm13344	0.0507888	0.0413209	0.0433747	0.05138	0.0350987	0.0387379	0.0381453	0.0411226	0.132217	0.157851	0.279781	0.207444	0.284259	1.42364e-86	0	0	0	0	0	0	0	1	0	0	0	0	0	0	0	0	0	0	1	0	0	617	1602	2088	2433	2112	2187	2952	2707
DMR_424	chr2:19362731-19381279	18550	386	DMR_1a	TSS-5kb+1kb/Ptf1a|NM_018809,LTR/MTD,SINE/B4,SINE/PB1D9,LINE/L1M5,CpG_shore,SINE/B4,SINE/B1F2,SINE/B4,LTR/RMER17C2,CpGi,SINE/B4A,Low_complexity/AT_rich,LINE/L1ME4c,CpG_shore,Simple_repeat/(TC)n,SINE/B2_Mm2,Simple_repeat/(CCAA)n,LINE/L1ME1,SINE/PB1D11,LINE/L1ME1,exon/Msrb2_exon1,intron/Msrb2_intron1,LINE/L1_Mus3,SINE/B3,SINE/MIR,SINE/B3A,Low_complexity/AT_rich,SINE/B1F1,LINE/L1MC,LTR/MTD,LTR/MT2B,S…	Ptf1a,Gm13336,1810010K12Rik	0.0623176	0.0514714	0.0564722	0.0649766	0.0703331	0.110878	0.130007	0.142637	0.230195	0.268067	0.341591	0.295293	0.301639	3.64427e-174	0	0	0	0	0	0	0	2	0	0	0	0	0	0	2	2	2	1	3	2140	993	856	2695	2812	4151	3043	3322	6100	6273
DMR_425	chr2:19503164-19503868	706	46	DMR_3	intron/4921504E06Rik_intron8,LINE/L1Md_F	N/A	0.916992	0.806837	0.831256	0.854891	0.829589	0.842653	0.815575	0.801701	0.670265	0.680466	0.564742	0.597917	0.198818	2.82535e-80	0	0	0	0	0	0	0	0	0	0	0	0	0	0	0	0	0	0	0	0	0	0	0	0	0	0	0	0	1140
DMR_426	chr2:19580405-19581806	1403	41	DMR_2b	TSS-5kb+1kb/Otud1|NM_027715,CpGi,Simple_repeat/(TG)n,LTR/MLTR14,CpG_shore,LTR/MLTR14,SINE/RSINE1,LTR/ORR1B2,LINE/L1Md_T	Otud1	0.170894	0.124688	0.143783	0.105809	0.104253	0.170231	0.19782	0.307584	0.438349	0.248915	0.172805	0.126667	0.101946	9.7817e-12	0	0	0	0	0	0	0	0	0	0	0	0	0	0	0	0	0	0	0	5495	5692	5731	5649	5371	5399	5078	3233	3949	4258
DMR_427	chr2:19719030-19722626	3598	31	DMR_1a	LINE/L2,LTR/MLT1F,LINE/L2a,SINE/B4,Simple_repeat/(CA)n,Low_complexity/G-rich,Simple_repeat/(GA)n,LTR/MER34A1,LTR/ORR1E,LINE/L2a,LTR/ORR1B1	N/A	0.382364	0.207993	0.332077	0.398975	0.347651	0.289367	0.410706	0.319476	0.453415	0.491877	0.569736	0.650001	0.788739	5.03529e-11	0	0	0	0	0	0	0	0	0	0	0	0	0	0	0	0	0	0	0	0	0	0	0	0	0	0	0	0	0
DMR_428	chr2:20467778-20471734	3958	54	DMR_3	intron/Etl4_intron2,LTR/MLT1A,SINE/B4A,LTR/RMER17C2,Simple_repeat/(TTTG)n,SINE/B1_Mus1,Simple_repeat/(TAAA)n,LINE/Lx,Simple_repeat/(TTG)n,Simple_repeat/(TTTG)n,SINE/MIR	Etl4	0.442006	0.42556	0.445619	0.419767	0.412456	0.477346	0.489245	0.417177	0.290831	0.268027	0.159171	0.215764	0.126031	8.35444e-21	0	0	0	0	0	0	0	0	0	0	0	1	0	0	0	0	0	0	0	1973	1882	3712	3913	4052	3567	2169	3445	4464	4162
DMR_429	chr2:20572616-20578550	5936	48	DMR_3	intron/Etl4_intron2,intron/Etl4_intron2,intron/Etl4_intron3,intron/Etl4_intron3,intron/Etl4_intron3,SINE/B2_Mm2,SINE/B4A,SINE/PB1D9,LTR/MLT2B3,Low_complexity/T-rich,SINE/B1_Mus2,LTR/MT2B1,LTR/RMER4B,LTR/MT2B1,LTR/MTEa,DNA/Tigger17a,SINE/B1_Mur2,Simple_repeat/(CTCTG)n,SINE/B1F2,Simple_repeat/(TG)n,Simple_repeat/(GA)n	N/A	0.650688	0.61141	0.598942	0.604858	0.546904	0.544352	0.534321	0.550614	0.52106	0.562075	0.380088	0.411295	0.179404	1.53504e-16	1	1	1	1	0	0	0	0	0	3	1	1	0	0	0	0	0	0	1	0	2845	0	1447	3063	2371	3000	1557	2504	1521
DMR_430	chr2:20589114-20592823	3711	46	DMR_3	LINE/L1MC3,SINE/RSINE1,Simple_repeat/(CA)n,SINE/RSINE1,LINE/L1MC3,SINE/B1_Mur4,LINE/L1MD,Low_complexity/AT_rich,SINE/ID,SINE/ID_B1,Low_complexity/AT_rich,LTR/ORR1E,LTR/RLTR10C,LTR/ORR1E	N/A	0.814763	0.778601	0.805505	0.828972	0.773755	0.80684	0.802872	0.802881	0.654439	0.609558	0.35974	0.354541	0.221434	4.69957e-90	0	0	1	0	0	0	1	0	0	3	2	1	0	0	0	0	0	0	0	0	0	0	0	0	0	0	0	2942	3021
DMR_431	chr2:20657545-20660274	2731	40	DMR_3	LINE/L2,SINE/ID_B1	Etl4	0.675676	0.663717	0.652898	0.587798	0.543897	0.660262	0.720528	0.721174	0.721811	0.796059	0.520414	0.402668	0.198819	6.52373e-67	0	0	0	0	0	0	0	0	0	0	1	2	0	0	0	0	0	0	0	2291	5005	2916	4597	4050	2608	0	0	0	0
DMR_432	chr2:21289549-21290957	1410	67	DMR_1a	TSS-5kb+1kb/Gpr158|NM_001004761,CpG_shore,CpGi,CpG_shore,Simple_repeat/(TC)n,CpGi,CpG_shore,SINE/MIRb	Gpr158,Gm13327	0.0833774	0.0856571	0.0894543	0.0960822	0.0938487	0.111713	0.117994	0.127452	0.259708	0.278757	0.418523	0.378149	0.220703	1.71444e-57	0	0	0	0	0	0	0	0	0	0	0	0	0	0	0	0	0	0	0	1279	0	756	1199	0	1046	1044	1319	2454	2614
DMR_433	chr2:21926709-21928373	1666	97	DMR_3	LTR/RMER15,DNA/MER2B,Simple_repeat/(T)n,Simple_repeat/(TAAAA)n,Simple_repeat/(CAGA)n	N/A	0.852388	0.84552	0.844323	0.883178	0.850386	0.835869	0.796546	0.812962	0.825931	0.852366	0.632643	0.805721	0.22964	2.09677e-151	0	0	0	0	0	0	0	0	0	0	0	0	0	0	0	0	0	0	0	0	0	0	0	0	0	0	0	0	0
DMR_434	chr2:22086275-22087086	813	54	DMR_3	LINE/L1Md_T	N/A	0.843886	0.803804	0.815776	0.858385	0.816504	0.810246	0.761979	0.784215	0.702237	0.708068	0.505495	0.524367	0.204914	8.31883e-110	0	0	0	0	0	0	0	0	0	0	0	0	0	0	0	0	0	0	0	0	0	0	0	0	0	0	0	1543	1211
DMR_435	chr2:22472764-22475488	2726	44	DMR_1a	TSS-5kb+1kb/Gad2|NM_008078	Gad2	0.093313	0.0859529	0.114687	0.154854	0.137357	0.201538	0.208007	0.241486	0.254113	0.388536	0.429345	0.348426	0.312167	4.66213e-21	0	0	0	0	0	0	0	1	0	0	0	1	0	0	1	0	0	0	1	3158	2788	3195	3104	2935	3460	2825	2688	5548	5410
DMR_436	chr2:22479385-22482072	2689	59	DMR_1a	CpGi,CpG_shore	Gad2	0.116015	0.111846	0.109978	0.185837	0.216147	0.253494	0.31341	0.36715	0.351605	0.451879	0.525598	0.458528	0.404192	4.42317e-47	0	0	0	0	0	0	0	0	0	0	0	0	0	0	1	1	1	1	0	3158	2788	3195	3104	2935	3460	2825	2688	5548	5410
DMR_437	chr2:22600193-22601514	1323	41	DMR_2b	CpG_shore,Low_complexity/AT_rich,LTR/ORR1B1	N/A	0.0972195	0.108338	0.155094	0.195189	0.244889	0.290501	0.36055	0.39823	0.256967	0.193989	0.0830955	0.0955118	0.0811102	4.87654e-12	0	0	0	0	0	0	0	0	0	0	1	0	0	0	0	0	1	0	0	1897	1781	1684	1799	1833	1512	1769	1547	2128	2293
DMR_438	chr2:23150884-23152516	1634	38	DMR_3	intron/Mastl_intron2,exon/Mastl_exon2,intron/Mastl_intron1,SINE/B3A,SINE/B3,SINE/PB1D10,SINE/ID_B1,Other/RMER1B	N/A	0.705124	0.655461	0.620568	0.669531	0.682295	0.659127	0.633517	0.65546	0.475673	0.594337	0.407392	0.377398	0.207937	8.69193e-24	0	0	0	0	0	0	0	0	0	0	0	0	0	0	0	0	0	0	0	0	0	0	0	0	0	0	0	1369	1359
DMR_439	chr2:24328278-24330546	2270	89	DMR_2b	CpG_shore,LTR/RNERVK23-int,LTR/ETnERV2-int,LTR/RLTR43C,LINE/L1MEg,CpGi,SINE/RSINE1,LTR/MLT1D,CpG_shore,LTR/ORR1D1	Pax8	0.272391	0.193151	0.238845	0.216653	0.30026	0.302315	0.379829	0.425625	0.511413	0.334937	0.166981	0.20761	0.177933	1.03247e-41	0	0	0	0	0	0	0	0	0	0	0	0	0	0	1	1	1	1	0	1172	0	985	851	0	0	0	0	2286	2981
DMR_440	chr2:25035179-25036189	1012	32	DMR_1b	intron/Pnpla7_intron21,TSS-5kb+1kb/Nrarp|NM_025980,CpG_shore,LTR/RMER15,LTR/RMER15,LTR/RMER15,SINE/B2_Mm1t,SINE/B1_Mur3,LTR/MER70B,CpGi	Nrarp	0.10316	0.114506	0.193416	0.213715	0.264983	0.317373	0.325444	0.367587	0.416488	0.42676	0.394863	0.404828	0.358491	2.89744e-05	0	0	0	0	0	0	0	1	0	0	0	1	0	0	0	0	0	0	1	4016	4388	4164	4440	4419	4519	3861	4611	4438	4071
DMR_441	chr2:25050475-25054083	3610	85	DMR_3	CpG_shore,intron/Pnpla7_intron28,CpGi,exon/Pnpla7_exon29,intron/Pnpla7_intron29,CpG_shore,exon/Pnpla7_exon30,intron/Pnpla7_intron30,LINE/L3b,exon/Pnpla7_exon31,intron/Pnpla7_intron31,exon/Pnpla7_exon32,intron/Pnpla7_intron32,exon/Pnpla7_exon33,intron/Pnpla7_intron33,exon/Pnpla7_exon34,intron/Pnpla7_intron34,exon/Pnpla7_exon35	A830007P12Rik	0.315528	0.351027	0.42125	0.498627	0.508775	0.566927	0.547026	0.588848	0.453549	0.419594	0.240636	0.249666	0.100287	1.83377e-50	0	0	0	0	0	0	0	0	1	2	0	1	1	0	0	0	0	0	2	4742	3772	3394	4124	3645	3726	1272	2970	4160	4405
DMR_442	chr2:25146695-25147904	1211	66	DMR_1a	TSS-5kb+1kb/E130003G02Rik|NM_001242940,CpG_shore,CpG_shore,LTR/MTEa,CpGi	E130003G02Rik	0.0415977	0.0205765	0.0571459	0.057427	0.0596266	0.0946559	0.118431	0.133434	0.256379	0.237707	0.261351	0.339441	0.199721	4.8108e-43	0	0	0	0	0	0	0	0	0	0	0	0	0	0	1	0	0	0	0	3410	4002	4131	5514	4993	5296	3593	3234	3804	4059
DMR_443	chr2:25430741-25434939	4200	271	DMR_1b	intron/Abca2_intron1,CpG_shore,CpG_shore,exon/Abca2_exon2,intron/Abca2_intron2,CpGi,exon/Abca2_exon3,intron/Abca2_intron3,exon/Abca2_exon4,intron/Abca2_intron4,exon/Abca2_exon5,intron/Abca2_intron5,exon/Abca2_exon6,intron/Abca2_intron6,exon/Abca2_exon7,intron/Abca2_intron7,exon/Abca2_exon8	Mamdc4,Gm17550,Phpt1,Gm996	0.168659	0.13995	0.177051	0.2265	0.235417	0.291254	0.342379	0.421776	0.534611	0.511165	0.40075	0.389724	0.162872	9.99689e-175	0	0	0	0	0	0	0	0	0	0	0	0	0	0	3	0	1	1	1	7152	7043	7344	7778	7589	8429	7230	5215	7841	7355
DMR_444	chr2:25471294-25472030	738	40	DMR_2a	CpG_shore,LTR/ORR1E,Simple_repeat/(TTTA)n,LINE/Lx4B,CpGi	Gm13520	0.212007	0.186402	0.144847	0.200944	0.154624	0.171072	0.1913	0.263751	0.110922	0.40817	0.336228	0.265178	0.157186	2.99415e-17	0	0	0	1	0	0	0	1	0	0	0	0	0	0	0	0	0	0	0	0	0	0	1032	0	1180	0	0	1076	1111
DMR_445	chr2:26049748-26063899	14153	383	DMR_1a	LINE/L1MB3,Simple_repeat/(TG)n,LINE/Lx8,Simple_repeat/(TG)n,LINE/Lx8,LTR/RMER15,SINE/B3,SINE/B2_Mm1t,SINE/B2_Mm2,SINE/B2_Mm2,Simple_repeat/(TTTTTA)n,SINE/B1_Mm,SINE/B2_Mm2,SINE/RSINE1,SINE/B2_Mm2,Simple_repeat/(TTTTC)n,SINE/B1_Mur3,LTR/MT2B,SINE/B1_Mus2,Low_complexity/GA-rich,exon/Nacc2_exon6,exon/Nacc2_exon6,CpG_shore,CpGi,CpG_shore,Simple_repeat/(T)n,Simple_repeat/(TC)n,Simple_repeat/(CA)n,CpG_…	Gm13553,Lhx3	0.0586078	0.0480673	0.0529323	0.0570644	0.0483205	0.0548594	0.0593896	0.0813796	0.243406	0.289393	0.353201	0.347885	0.352096	7.17836832401e-311	0	0	0	1	0	0	0	0	0	0	2	2	0	0	3	1	1	1	2	918	0	1141	2089	1183	1393	1019	2573	6226	7232
DMR_446	chr2:26169691-26171062	1373	30	DMR_1b	TSS-5kb+1kb/Gpsm1|NM_153410,CpG_shore,TSS-5kb+1kb/Gpsm1|NM_001199147,CpGi	Gpsm1	0.0898509	0.123857	0.222226	0.25715	0.260018	0.301362	0.278438	0.317454	0.360501	0.391645	0.356657	0.369751	0.322043	0.00733657	0	0	0	0	0	0	0	0	0	0	0	0	0	0	0	0	0	0	0	4306	3053	1924	2149	2054	2054	2135	2350	2968	2711
DMR_447	chr2:26313542-26316318	2778	44	DMR_3	SINE/B1_Mm,Simple_repeat/(TG)n,exon/Gpsm1_exon1,exon/Gpsm1_exon1,Low_complexity/G-rich,intron/Gpsm1_intron1,intron/Gpsm1_intron1	Gm13568	0.69549	0.610623	0.641654	0.668948	0.659094	0.670943	0.682296	0.693106	0.625399	0.606025	0.416495	0.381358	0.193223	1.96549e-27	0	1	0	1	0	0	0	0	0	2	1	1	0	0	0	0	0	0	0	875	938	968	0	906	0	0	0	2883	2971
DMR_448	chr2:26516094-26517722	1630	43	DMR_1a	CpG_shore,CpGi,CpG_shore,Simple_repeat/(TTTTA)n,SINE/B1_Mus2	N/A	0.170612	0.151719	0.133438	0.19356	0.159744	0.223142	0.18885	0.232126	0.350633	0.402259	0.404516	0.405624	0.275931	3.25832e-08	0	0	0	0	0	0	0	0	0	0	0	0	0	0	0	0	0	0	0	1508	1520	1354	1595	1419	1002	0	0	1593	1494
DMR_449	chr2:26933322-26935752	2432	34	DMR_1a	TSS-5kb+1kb/Adamtsl2|NM_029981,exon/Surf4_exon1,Simple_repeat/(CCCCG)n,exon/Gm711_exon1,intron/Gm711_intron1,exon/Gm711_exon2,intron/Gm711_intron2,Simple_repeat/(TTTC)n	Adamtsl2	0.232946	0.198998	0.248202	0.280701	0.20013	0.240615	0.195137	0.22166	0.386403	0.657307	0.744577	0.700058	0.715679	7.54292e-60	0	0	0	0	0	0	0	0	0	0	0	1	0	0	0	0	0	0	1	1569	0	0	0	0	0	0	0	1102	1612
DMR_450	chr2:26976783-26978997	2216	32	DMR_1a	intron/Adamts13_intron3,SINE/RSINE1,DNA/URR1B,SINE/MIRb,Simple_repeat/(TCCC)n,exon/Adamts13_exon4,intron/Adamts13_intron4,SINE/MIRc,exon/Adamts13_exon5,intron/Adamts13_intron5,exon/Adamts13_exon6,intron/Adamts13_intron6,SINE/RSINE1	N/A	0.360783	0.331101	0.339037	0.32617	0.291897	0.217207	0.229065	0.249679	0.425336	0.690273	0.787349	0.771396	0.714941	3.38262e-43	0	0	0	0	0	0	0	0	0	0	0	0	0	0	0	0	0	0	0	0	0	0	0	0	0	0	0	0	0
DMR_451	chr2:27267352-27270372	3022	43	DMR_2a	exon/Vav2_exon27,intron/Vav2_intron26,exon/Vav2_exon26,intron/Vav2_intron25,exon/Vav2_exon25,intron/Vav2_intron24,SINE/PB1D9,SINE/ID4,SINE/ID_B1,exon/Vav2_exon24,intron/Vav2_intron23,Simple_repeat/(CAGA)n	N/A	0.341085	0.26504	0.227545	0.188224	0.164305	0.119915	0.13259	0.140344	0.31563	0.505252	0.53481	0.525413	0.378014	5.18431e-26	0	0	0	0	0	0	0	0	0	0	1	1	0	0	0	0	0	0	0	3009	5979	5164	7891	5306	6900	5896	7419	6962	3454
DMR_452	chr2:27360011-27362636	2627	33	DMR_3	intron/Vav2_intron2,LTR/MT2B,SINE/B1_Mus1,SINE/B3A	Brd3	0.661799	0.614598	0.663977	0.663067	0.652057	0.646148	0.637112	0.65429	0.605379	0.580969	0.373412	0.404566	0.174603	5.35923e-15	0	0	0	0	0	0	0	1	1	1	0	2	0	0	0	0	0	0	1	2213	0	0	0	0	1213	0	0	2251	2195
DMR_453	chr2:27531457-27532283	828	39	DMR_2b	TSS-5kb+1kb/Rxra|NM_011305,intron/Wdr5_intron9,CpG_shore,exon/Wdr5_exon10,intron/Wdr5_intron10,CpGi,LINE/L1Md_T	Rxra	0.116405	0.111103	0.124077	0.15508	0.196493	0.32098	0.338498	0.391153	0.318599	0.225622	0.119216	0.120837	0.0814741	8.74131e-11	0	0	0	1	0	0	0	0	0	0	0	0	0	0	0	0	1	0	0	5094	4656	3592	4303	4064	3604	3106	3374	4178	4204
DMR_454	chr2:27595145-27596259	1116	33	DMR_2b	N/A	Rxra	0.18807	0.236016	0.333247	0.486576	0.563745	0.659067	0.635658	0.613629	0.586532	0.46918	0.300434	0.249137	0.203863	4.25226e-35	0	0	0	0	0	0	0	0	1	0	0	1	0	1	0	0	0	0	0	1423	873	0	0	0	0	0	0	1323	1329
DMR_455	chr2:27628572-27630808	2238	41	DMR_1a	Simple_repeat/(CA)n,LTR/RLTR20C1_MM,Simple_repeat/(CA)n,LTR/RLTR20C1_MM,SINE/RSINE1,SINE/RSINE1,LTR/ORR1B1,SINE/B1_Mur1	N/A	0.284773	0.311012	0.412278	0.487236	0.457356	0.504494	0.456049	0.489847	0.712186	0.817947	0.817999	0.846113	0.75568	4.13325e-49	0	0	0	0	0	0	0	0	0	0	0	0	0	0	0	0	0	0	0	2228	0	0	0	0	0	0	0	0	0
DMR_456	chr2:27742594-27746102	3510	50	DMR_1a	TSS-5kb+1kb/Col5a1|NM_015734,CpGi,intron/Rxra_intron4,CpG_shore,Simple_repeat/(TCTG)n,Simple_repeat/(TG)n,Simple_repeat/(CAGAGA)n	Col5a1,2810430I11Rik	0.117969	0.111455	0.172582	0.250525	0.187945	0.215225	0.217348	0.271554	0.379253	0.455183	0.509626	0.490187	0.476725	7.47698e-23	0	0	0	0	0	0	0	0	0	0	0	0	0	0	0	0	0	0	0	19436	5168	4428	3325	2848	2787	2599	2888	4882	5793
DMR_457	chr2:27953388-27955387	2001	39	DMR_1a	intron/Col5a1_intron9	Gm13371	0.275432	0.276367	0.258558	0.25758	0.237245	0.236469	0.248675	0.230172	0.468476	0.546743	0.666482	0.610753	0.499367	8.79504e-21	0	0	0	0	0	0	0	0	0	0	0	0	0	0	0	0	0	0	0	0	0	1034	1327	1121	1352	1253	0	1214	1554
DMR_458	chr2:28323851-28325045	1196	37	DMR_3	TSS-5kb+1kb/Mrps2|NM_001166031,CpGi,CpG_shore,LTR/RLTR17B_Mm,Low_complexity/CT-rich	Mrps2,1700007K13Rik	0.478784	0.46647	0.459545	0.470024	0.462324	0.456384	0.456543	0.457345	0.466657	0.41229	0.322925	0.289983	0.115262	0.00304767	0	0	0	0	0	0	0	0	0	0	0	0	0	0	0	0	0	0	0	3847	4157	3966	4274	3910	4190	3681	3449	4350	4511
DMR_459	chr2:28389133-28391248	2117	42	DMR_1a	TSS-5kb+1kb/Ralgds|NM_001145836,CpGi,LTR/RMER15,CpG_shore,SINE/MIRc	Ralgds	0.12372	0.157858	0.228111	0.284561	0.294628	0.333829	0.297374	0.31392	0.404473	0.512653	0.472972	0.494837	0.417282	3.09491e-11	0	0	0	0	0	0	0	0	0	0	0	0	0	0	0	0	0	0	0	3654	2506	2024	1648	1462	1571	1550	1506	2795	2552
DMR_460	chr2:28476182-28479205	3025	50	DMR_1a	SINE/B2_Mm2,SINE/B1_Mus2,Simple_repeat/(A)n,Simple_repeat/(T)n,SINE/B1_Mur4,Low_complexity/C-rich,Simple_repeat/(T)n,LTR/RLTR31B2	Gfi1b	0.266221	0.241712	0.210325	0.208771	0.168131	0.169852	0.176751	0.17967	0.404668	0.465954	0.567949	0.495448	0.467093	3.78857e-29	0	0	0	0	0	0	0	1	0	0	0	0	0	0	0	0	0	0	0	0	0	0	0	0	763	663	0	0	0
DMR_461	chr2:28606064-28608752	2690	70	DMR_1a	SINE/B3A,Simple_repeat/(TG)n,Simple_repeat/(CA)n,SINE/B4,SINE/ID4_	N/A	0.161295	0.140153	0.152662	0.164117	0.158473	0.136995	0.150956	0.165463	0.384896	0.58855	0.620877	0.597946	0.572944	4.15535e-113	0	0	0	0	0	0	0	0	0	0	0	1	0	0	0	0	0	0	0	1763	1387	1507	1590	1919	2001	1683	1444	1094	1147
DMR_462	chr2:28764095-28776886	12793	424	DMR_1a	intron/Ak8_intron11,CpG_shore,CpGi,CpG_shore,LTR/ORR1E,SINE/ID_B1,CpG_shore,LTR/MTD,CpGi,CpG_shore,CpG_shore,Low_complexity/C-rich,Simple_repeat/(CCCG)n,Low_complexity/CT-rich,CpGi,CpG_shore,DNA/RCHARR1,CpGi,CpG_shore,SINE/ID_B1,SINE/B3A,SINE/B1_Mus1,LINE/Lx8b,LTR/MT2B1,LINE/Lx8b,SINE/B3A,LINE/Lx8b,CpG_shore,Simple_repeat/(GA)n,Simple_repeat/(GAAAA)n,DNA/RCHARR1,DNA/RCHARR1,Low_complexity/AT_rich…	Barhl1	0.0824193	0.0488766	0.0715869	0.0792412	0.0795286	0.104021	0.147881	0.228753	0.296066	0.300023	0.307542	0.335785	0.311052	5.5348e-243	0	1	0	0	0	0	0	0	0	0	0	0	0	0	3	0	1	0	0	1173	0	1027	742	2324	1105	1198	1026	7375	7993
DMR_463	chr2:28798982-28800597	1617	36	DMR_1a	Simple_repeat/(ATGGTG)n,SINE/PB1D7,SINE/ID_B1	N/A	0.320864	0.307664	0.260687	0.274892	0.246349	0.227961	0.322073	0.316894	0.570643	0.773506	0.770786	0.717029	0.74776	3.96761e-73	0	0	0	0	0	0	0	0	0	0	0	0	0	0	0	0	0	0	0	0	0	0	0	0	0	0	0	0	0
DMR_464	chr2:28829185-28831062	1879	38	DMR_1a	intron/Gtf3c4_intron3,intron/Gtf3c4_intron4,SINE/PB1D9,LINE/L2,exon/Gtf3c4_exon3,exon/Gtf3c4_exon4,intron/Gtf3c4_intron2,intron/Gtf3c4_intron3,SINE/B3A	N/A	0.311111	0.221968	0.296184	0.306347	0.273323	0.286788	0.320789	0.332424	0.616287	0.712834	0.669788	0.683772	0.546966	5.56109e-56	0	0	0	0	0	0	0	1	0	0	0	0	0	0	0	0	1	0	0	0	0	0	0	0	0	831	698	0	0
DMR_465	chr2:28895343-28897102	1761	31	DMR_1a	intron/Ddx31_intron19	N/A	0.186298	0.238334	0.210575	0.249868	0.238779	0.299834	0.238989	0.334562	0.585419	0.60156	0.712844	0.642914	0.713757	2.2822e-62	0	0	0	0	0	0	0	0	0	0	0	0	0	0	0	0	0	0	0	0	0	0	0	0	0	0	0	1223	1572
DMR_466	chr2:29050732-29051391	661	30	DMR_1b	intron/1700101E01Rik_intron1,CpG_shore,LINE/L2c	N/A	0.141683	0.100161	0.159978	0.211016	0.179795	0.253345	0.231617	0.300833	0.402322	0.385238	0.357351	0.314141	0.224942	7.29107e-12	0	0	0	0	0	0	0	0	0	0	0	0	0	0	0	0	0	0	0	1875	1916	1778	1734	1885	1907	1618	1565	2272	2032
DMR_467	chr2:29483118-29488039	4923	48	DMR_3	intron/Med27_intron4,LINE/L2,DNA/MER20B,SINE/ID,Simple_repeat/(TGG)n	N/A	0.696659	0.693038	0.744191	0.72613	0.685191	0.724321	0.731886	0.739711	0.780109	0.721669	0.501074	0.470733	0.196636	2.0746e-58	1	1	0	1	0	1	0	0	0	2	2	1	0	0	0	0	0	0	0	3668	1376	957	0	2427	0	0	0	1356	1577
DMR_468	chr2:29602140-29607860	5722	150	DMR_1b	CpG_shore,CpGi,Simple_repeat/(CAA)n,SINE/MIR3,CpG_shore,SINE/B3,Simple_repeat/(TG)n,CpG_shore,LTR/MER54A,SINE/B1_Mus1,SINE/ID_B1,LINE/L1M5,CpGi,CpG_shore,SINE/B2_Mm1t,Simple_repeat/(GGAA)n,SINE/B3	Gm13420,Gm11129	0.203665	0.195784	0.236481	0.275415	0.258942	0.303153	0.327799	0.370133	0.478975	0.486869	0.369794	0.290779	0.207772	1.17121e-37	0	0	0	0	0	0	0	1	1	0	0	2	0	0	0	0	1	0	0	1057	2544	1725	3158	1900	951	771	0	3074	3018
DMR_469	chr2:29700645-29702580	1937	107	DMR_3	CpG_shore,intron/Rapgef1_intron7,intron/Rapgef1_intron8,intron/Rapgef1_intron8,exon/Rapgef1_exon8,exon/Rapgef1_exon9,exon/Rapgef1_exon9,CpGi,intron/Rapgef1_intron8,intron/Rapgef1_intron9,intron/Rapgef1_intron9,SINE/MIRc,Simple_repeat/(TG)n,SINE/B1F2,Simple_repeat/(TG)n,CpG_shore,exon/Rapgef1_exon10,exon/Rapgef1_exon10,exon/Rapgef1_exon9	Mir219-2	0.539462	0.562991	0.626096	0.698985	0.707928	0.714043	0.740597	0.761179	0.614981	0.45443	0.306014	0.325143	0.139398	1.93099e-155	0	0	0	0	0	0	0	0	0	0	0	0	0	0	0	0	1	0	0	0	0	0	0	0	0	0	0	2220	2108
DMR_470	chr2:29902868-29904214	1348	37	DMR_3	CpG_shore,intron/Odf2_intron5,intron/Odf2_intron6,intron/Odf2_intron6,intron/Odf2_intron6,intron/Odf2_intron6,LTR/MT2B,SINE/ID_B1,exon/Odf2_exon6,exon/Odf2_exon7,exon/Odf2_exon7,exon/Odf2_exon7,exon/Odf2_exon7,intron/Odf2_intron6,intron/Odf2_intron7,intron/Odf2_intron7,intron/Odf2_intron7,intron/Odf2_intron7,Simple_repeat/(TGGGGG)n,exon/Odf2_exon7,exon/Odf2_exon8,exon/Odf2_exon8,exon/Odf2_exon8,e…	Wdr34	0.402675	0.36128	0.37632	0.39889	0.347194	0.398506	0.413928	0.427912	0.348059	0.321172	0.254014	0.225537	0.0973166	0.00126945	0	0	0	0	0	0	0	0	0	0	0	0	1	0	0	0	0	0	0	2471	2359	2565	2188	2162	2433	2156	2184	2432	2622
DMR_471	chr2:30295455-30298750	3297	41	DMR_1b	intron/Nup188_intron1,Simple_repeat/(CA)n,LTR/RLTR31D_MM,SINE/B4A,Low_complexity/AT_rich,SINE/ID_B1,Simple_repeat/(TATG)n,SINE/RSINE1,SINE/B1F,Simple_repeat/(GTATG)n,Low_complexity/AT_rich,exon/Nup188_exon2,intron/Nup188_intron2,LINE/L1_Mus3,SINE/PB1D11,SINE/B3,Low_complexity/AT_rich,SINE/B3,Simple_repeat/(CCAA)n,Unknown/CYRA11_Mm,DNA/URR1B,SINE/B1_Mus1,DNA/URR1B,exon/Nup188_exon3,intron/Nup188_i…	Ppp2r4	0.145766	0.142854	0.177948	0.256376	0.320217	0.382831	0.454721	0.444105	0.306866	0.394228	0.325151	0.340611	0.286255	3.26408e-07	0	1	0	0	0	0	1	1	1	1	0	0	1	0	0	0	0	0	1	3963	2007	1927	1827	1462	0	0	1603	2612	2389
DMR_472	chr2:30401408-30404497	3091	45	DMR_3	exon/Crat_exon14,CpG_shore,intron/Crat_intron13,LINE/L2b,SINE/B3A,exon/Crat_exon13,intron/Crat_intron12,SINE/MIRb,SINE/B1_Mus1,Simple_repeat/(TTTG)n,SINE/B1_Mus1	N/A	0.676446	0.677391	0.710048	0.70272	0.67938	0.685164	0.67014	0.694811	0.707144	0.723326	0.532903	0.437118	0.214053	3.74397e-29	0	0	0	1	0	0	0	0	0	1	0	1	0	0	0	0	0	0	0	1610	1355	1453	1500	1467	1575	1422	0	1767	1552
DMR_473	chr2:30455028-30458400	3374	46	DMR_1a	Simple_repeat/(TTTC)n,Low_complexity/T-rich,Simple_repeat/(TCCC)n,Simple_repeat/(TCCCC)n,Simple_repeat/(TCCC)n,Simple_repeat/(TTTC)n,SINE/B1_Mus1,SINE/B1_Mur1,Low_complexity/AT_rich,SINE/PB1D7,LTR/MLT1K,DNA/MER45B,DNA/MER45B,SINE/ID_B1	Cstad	0.167302	0.177011	0.203384	0.211667	0.155521	0.206112	0.147892	0.211159	0.442506	0.475713	0.564554	0.435234	0.337856	8.78868e-29	0	0	0	0	0	0	0	0	0	0	1	0	0	0	0	0	0	0	0	2597	0	0	908	0	0	0	0	1918	1731
DMR_474	chr2:30468426-30470142	1718	38	DMR_1a	Simple_repeat/(CA)n	N/A	0.197219	0.209943	0.250734	0.270845	0.276003	0.266772	0.231148	0.301356	0.457522	0.54432	0.535773	0.593886	0.548171	2.48705e-16	0	0	0	0	0	0	0	0	0	0	0	0	0	0	0	0	0	0	0	1604	0	0	673	0	0	0	0	985	1250
DMR_475	chr2:30512740-30513770	1032	32	DMR_1b	CpG_shore,LINE/L2b,Simple_repeat/(TC)n,Simple_repeat/(TG)n,CpGi	N/A	0.0895807	0.0945089	0.152976	0.210216	0.216757	0.305672	0.296704	0.293342	0.362979	0.399455	0.302373	0.263551	0.126246	1.9904e-09	0	0	0	0	0	0	0	0	0	0	1	1	0	0	0	0	0	0	1	2118	1692	1595	2908	2013	2042	1929	1932	3518	3289
DMR_476	chr2:30571941-30573646	1707	36	DMR_2b	LTR/ORR1E,TSS-5kb+1kb/Mir3089|NR_037272,LINE/L1MDa,LINE/L1MDa,SINE/B1F,SINE/B1_Mur4,SINE/B1F,SINE/B1_Mm,SINE/B1_Mm,SINE/B4,LINE/L1MDa,SINE/RSINE1,SINE/B3,SINE/RSINE1,LINE/L1MDa,SINE/RSINE1,SINE/B1F1	Gm14488,AL928593.1	0.106173	0.118653	0.237397	0.305887	0.313551	0.399784	0.388166	0.412045	0.335229	0.226465	0.135277	0.216423	0.120771	4.84228e-13	0	0	0	1	0	0	0	0	0	0	0	0	0	0	0	0	0	0	0	7823	4622	4692	6167	5879	6935	6684	7260	7150	4890
DMR_477	chr2:30580850-30581944	1096	43	DMR_2b	SINE/B1_Mus1,SINE/B2_Mm2,SINE/B1_Mm,SINE/RSINE1,Low_complexity/AT_rich,SINE/B3A,SINE/B1_Mm,SINE/B1F2	N/A	0.270632	0.230627	0.236925	0.221206	0.200194	0.163863	0.196748	0.247555	0.504681	0.269026	0.216513	0.256116	0.161572	8.195e-07	0	0	0	1	0	0	0	0	0	0	0	0	0	0	0	0	0	0	1	0	1199	1014	1400	1454	1669	1936	1133	1458	1599
DMR_478	chr2:30656172-30658006	1836	94	DMR_2b	CpG_shore,SINE/B3,Simple_repeat/(TG)n,SINE/B3,LTR/MLT1D,CpGi,CpG_shore,Simple_repeat/(TTA)n,SINE/MIR	1700001O22Rik,4930527E20Rik	0.0987026	0.0723556	0.108182	0.123569	0.166735	0.270676	0.320806	0.397675	0.464241	0.175632	0.099567	0.0893526	0.0666254	3.71652e-62	0	0	0	0	0	0	0	0	1	0	0	0	1	0	0	1	1	0	0	1639	1778	1671	1810	1497	1835	1347	1220	1685	1723
DMR_479	chr2:30701176-30702719	1545	34	DMR_1b	CpGi,LTR/MTD,CpG_shore,Low_complexity/GA-rich,SINE/B2_Mm1a,SINE/B3A	Prrx2	0.13041	0.109367	0.173375	0.210139	0.207949	0.283388	0.254903	0.31245	0.446341	0.423747	0.400436	0.407856	0.393658	1.31933e-06	0	0	0	0	0	0	0	0	0	0	0	0	0	0	0	1	1	0	0	4625	3845	2561	1954	1567	1524	1564	1866	2875	2334
DMR_480	chr2:30719667-30720586	921	30	DMR_1b	CpG_shore,Simple_repeat/(G)n,CpGi	N/A	0.127805	0.0958646	0.109807	0.16586	0.166603	0.196792	0.221862	0.224756	0.31918	0.396182	0.296206	0.310964	0.182077	4.07524e-05	0	0	0	0	0	0	0	0	1	0	0	0	0	0	0	0	0	0	0	2166	2130	1491	1544	1345	1378	1376	1278	1623	1204
DMR_481	chr2:30757509-30759319	1812	52	DMR_1b	SINE/B3,SINE/ID_B1	Ptges	0.167332	0.148468	0.243047	0.264564	0.331503	0.337127	0.342882	0.402157	0.563089	0.527446	0.462811	0.527773	0.303958	2.56997e-24	0	0	0	0	0	0	0	0	0	0	0	0	0	0	0	0	0	0	0	2783	2514	2271	2261	2007	1688	1929	1887	1602	2436
DMR_482	chr2:30774043-30776957	2916	40	DMR_2a	SINE/B1_Mus1,LTR/MTEa,LTR/MLT1A0,SINE/ID_B1,SINE/B3A,SINE/B3,LTR/MLT1A0,SINE/B1_Mus1,Simple_repeat/(CAAAA)n	N/A	0.643829	0.45755	0.349068	0.279068	0.262595	0.253076	0.251457	0.256354	0.64614	0.688806	0.736453	0.711953	0.6219	6.31864e-38	0	0	0	0	0	0	0	0	0	0	0	1	0	0	0	0	0	0	1	1034	2588	2355	2630	2686	3411	3044	2784	0	889
DMR_483	chr2:30915246-30925817	10573	150	DMR_3	SINE/ID_B1,Simple_repeat/(TTTTG)n,SINE/ID,Low_complexity/AT_rich,SINE/B3,SINE/B1_Mus2,SINE/B3,Simple_repeat/(ATTG)n,Simple_repeat/(TTTTA)n,Simple_repeat/(TTTTG)n,SINE/B1_Mus1,SINE/PB1D10,Simple_repeat/(TG)n,SINE/RSINE1,SINE/B4A,Low_complexity/G-rich,Simple_repeat/(GTGTG)n,SINE/ID,Simple_repeat/(TG)n,SINE/ID_B1,SINE/B1_Mur1,Low_complexity/AT_rich,SINE/B1_Mur2,LINE/L1MEd,SINE/B3A,SINE/ID_B1,SINE/B3…	Fnbp1	0.747859	0.745121	0.76215	0.768345	0.7518	0.750696	0.767214	0.750693	0.729933	0.743123	0.545606	0.541127	0.315321	1.26706e-101	1	0	0	1	0	0	0	0	0	3	3	3	0	0	0	0	0	0	0	2713	764	0	1248	1292	1155	1060	1584	2167	2239
DMR_484	chr2:31170023-31171713	1692	47	DMR_1a	intron/Gpr107_intron4,CpGi,SINE/B4A,SINE/RSINE1,CpG_shore,Simple_repeat/(CA)n,SINE/B2_Mm2,SINE/B1_Mur2,SINE/B3A,SINE/B1_Mur3	Hmcn2	0.14869	0.120206	0.103086	0.126315	0.105479	0.0918448	0.0991626	0.100241	0.244856	0.407741	0.465965	0.434694	0.391366	3.86551e-39	0	0	0	0	0	0	0	0	0	0	0	0	0	0	1	0	0	0	0	1170	0	0	778	861	0	0	610	1334	1561
DMR_485	chr2:31425760-31430251	4493	131	DMR_3	TSS-5kb+1kb/Fubp3|NM_001033389,LTR/MLT1O,CpG_shore,LTR/RLTR20B1,SINE/B3,CpGi,LINE/L2b,CpG_shore,SINE/MIRb,SINE/ID_B1,SINE/MIR3	Fubp3	0.224694	0.223932	0.229355	0.231638	0.225917	0.230072	0.228904	0.227026	0.223562	0.214914	0.159837	0.145782	0.0555601	0.000150362	1	1	0	1	0	1	0	0	1	1	1	0	0	0	0	0	0	0	0	3501	3170	3090	3227	3334	3295	2813	3042	3607	3668
DMR_486	chr2:31497319-31498691	1374	42	DMR_1a	intron/Ass1_intron9,intron/Gm5424_intron9,CpG_shore,CpG_shore,Low_complexity/C-rich,exon/Ass1_exon10,exon/Gm5424_exon10,intron/Ass1_intron10,intron/Gm5424_intron10,SINE/MIRc	Gm13425	0.13833	0.0929232	0.105945	0.127522	0.104885	0.122606	0.153441	0.167301	0.354298	0.418512	0.447412	0.407764	0.431716	8.58997e-39	0	0	0	0	0	0	0	0	0	0	0	0	0	0	1	0	0	0	0	4677	4658	5094	5055	6287	5755	5721	7094	7930	7846
DMR_487	chr2:31677528-31679084	1558	48	DMR_1b	intron/Exosc2_intron6,SINE/B1_Mus1,Simple_repeat/(TAGG)n,SINE/RSINE1,SINE/PB1D10,exon/Exosc2_exon7,intron/Exosc2_intron7,SINE/B2_Mm2	N/A	0.175967	0.203177	0.207252	0.269585	0.283767	0.378176	0.41551	0.47345	0.589203	0.671016	0.581122	0.583631	0.473796	2.55102e-50	0	0	0	0	0	0	0	0	0	0	0	0	0	0	1	0	1	0	0	1428	917	1104	1183	0	0	0	0	0	924
DMR_488	chr2:31699229-31703022	3795	179	DMR_1a	SINE/B2_Mm1t,CpG_shore,SINE/B2_Mm2,SINE/B4A,LINE/L1M5,SINE/B1_Mus1,LTR/MER92B,CpGi,SINE/B1_Mur4,Low_complexity/AT_rich,LTR/MTC,CpG_shore,LTR/MT2C_Mm,SINE/B3A,SINE/B1_Mus1	Fibcd1	0.0469725	0.0454945	0.0554486	0.0523993	0.0538663	0.0555616	0.05287	0.0813572	0.181726	0.186218	0.170288	0.183205	0.16182	1.98839e-36	0	0	0	0	0	0	0	0	0	0	0	0	0	0	1	1	1	1	1	2042	1920	1732	2002	2232	1974	1978	1954	2441	2357
DMR_489	chr2:31742754-31743181	429	44	DMR_1a	TSS-5kb+1kb/Lamc3|NM_011836,CpGi,Simple_repeat/(TG)n,Simple_repeat/(TG)n,SINE/B4A,CpG_shore	Lamc3	0.074981	0.0879113	0.0846399	0.151474	0.0979836	0.0773911	0.124718	0.0964861	0.23169	0.289574	0.32954	0.406151	0.276262	1.57253e-31	0	0	0	0	0	0	0	0	0	0	0	0	0	0	0	0	1	0	0	1055	972	1205	1088	685	1176	0	1158	1184	979
DMR_490	chr2:31937657-31938874	1219	39	DMR_1b	intron/Lamc3_intron24,CpG_shore,exon/Lamc3_exon25,intron/Lamc3_intron25,SINE/B3,SINE/ID_B1,CpGi,Simple_repeat/(TC)n,Simple_repeat/(TG)n	Fam78a	0.109765	0.0948956	0.105566	0.127611	0.146433	0.250661	0.261642	0.321259	0.426602	0.42618	0.36385	0.334854	0.234615	3.88261e-14	0	0	0	0	0	0	0	0	0	0	0	0	0	0	0	0	0	0	0	2964	2660	2453	3083	2885	3006	2774	2730	3053	3003
DMR_491	chr2:32016544-32031415	14873	229	DMR_3	intron/Nup214_intron21,exon/Nup214_exon22,intron/Nup214_intron22,Low_complexity/AT_rich,exon/Nup214_exon23,intron/Nup214_intron23,SINE/B1_Mus1,SINE/B1_Mur4,exon/Nup214_exon24,intron/Nup214_intron24,SINE/B3,SINE/B2_Mm2,SINE/RSINE1,Simple_repeat/(TG)n,SINE/B3,Simple_repeat/(TTTA)n,SINE/B1_Mus1,SINE/B2_Mm1a,exon/Nup214_exon25,intron/Nup214_intron25,Low_complexity/T-rich,SINE/B1_Mus1,SINE/MIRb,SINE/B…	N/A	0.629502	0.60911	0.616756	0.61652	0.590421	0.583588	0.580859	0.606606	0.625576	0.664776	0.490369	0.477344	0.265532	3.50054e-53	0	1	1	2	3	0	1	2	2	7	2	6	2	0	0	0	1	0	0	11284	12131	9843	14174	14570	17221	14334	15254	17699	14724
DMR_492	chr2:32170783-32176335	5554	105	DMR_1a	intron/Prrc2b_intron1,intron/Prrc2b_intron1,TSS-5kb+1kb/Mir199b|NR_029811,Simple_repeat/(GTGTG)n,Simple_repeat/(TG)n,Simple_repeat/(GTGTG)n,SINE/RSINE1,SINE/B3,SINE/B2_Mm1t,SINE/B3A,SINE/PB1D10,Low_complexity/AT_rich,SINE/RSINE1,Simple_repeat/(TC)n,Simple_repeat/(TTTTG)n,SINE/B1_Mm,SINE/B2_Mm2,LTR/ORR1D2,Unknown/CYRA11_Mm,DNA/URR1A,Unknown/CYRA11_Mm,LTR/ORR1D2,Simple_repeat/(TTTTG)n,SINE/B2_Mm1a,…	Dnm1,AL808027.1,AL808027.2	0.104854	0.109468	0.199158	0.274721	0.233453	0.300689	0.270378	0.309337	0.479066	0.596649	0.623582	0.61241	0.563173	4.84648e-121	0	0	0	0	0	0	0	0	0	1	0	0	0	0	0	0	0	0	1	5363	2900	1373	1457	1395	1313	0	0	1656	1394
DMR_493	chr2:32215329-32217195	1868	43	DMR_1b	intron/Prrc2b_intron15,TSS-5kb+1kb/Ciz1|NM_001252536,TSS-5kb+1kb/Ciz1|NM_001252537,CpG_shore,intron/Prrc2b_intron16,exon/Prrc2b_exon16,exon/Prrc2b_exon17,CpG_shore,intron/Prrc2b_intron16,intron/Prrc2b_intron17,exon/Prrc2b_exon17,exon/Prrc2b_exon18,intron/Prrc2b_intron17,intron/Prrc2b_intron18,CpGi	Ciz1	0.0984867	0.0797806	0.125893	0.114837	0.118649	0.179018	0.146831	0.232193	0.357711	0.336049	0.312144	0.271628	0.175575	7.45333e-11	0	0	0	0	0	0	0	0	0	0	0	0	0	0	0	0	0	0	1	4423	4342	4397	4383	4425	4509	4387	4291	4257	4089
DMR_494	chr2:32456150-32458809	2661	39	DMR_2a	TSS-5kb+1kb/St6galnac6|NM_001025311,SINE/B1_Mur1,LTR/RLTR24B_MM,TSS-5kb+1kb/St6galnac6|NM_016973,Simple_repeat/(TCTCTG)n,LTR/RLTR19-int,SINE/B1_Mus2,LTR/RLTR19-int,LTR/MTC-int	St6galnac6	0.376262	0.27152	0.261905	0.226086	0.121592	0.134255	0.10321	0.162444	0.382633	0.485957	0.459275	0.410241	0.367008	6.52921e-12	0	0	0	0	0	0	0	2	0	0	0	0	0	0	0	0	0	0	0	0	2436	0	3897	4678	5168	4886	4731	0	0
DMR_495	chr2:32467366-32468286	922	35	DMR_3	CpG_shore,SINE/PB1D11,SINE/ID_B1,SINE/B1_Mus2,CpGi,SINE/B1_Mus2,SINE/B1_Mus1,CpG_shore,LTR/MER76	N/A	0.7211	0.682371	0.684925	0.717902	0.674799	0.758479	0.768213	0.758686	0.650019	0.368796	0.309591	0.272797	0.236636	4.98277e-41	0	0	0	0	0	0	0	0	0	0	0	0	0	0	0	0	0	0	1	5088	4600	4448	4839	4501	4546	4684	4720	5355	5693
DMR_496	chr2:32483085-32485786	2703	38	DMR_2b	TSS-5kb+1kb/Ak1|NM_001198792,TSS-5kb+1kb/Ak1|NM_021515,LTR/MTEa,SINE/B1_Mus2,SINE/B3A,Simple_repeat/(T)n,SINE/B1_Mus2,Low_complexity/AT_rich,SINE/B1_Mur1,SINE/PB1D9,Simple_repeat/(TGAA)n,SINE/PB1D10,SINE/B2_Mm2	Ak1	0.375697	0.322891	0.257095	0.219833	0.20981	0.308067	0.365141	0.337215	0.445712	0.374246	0.201314	0.276359	0.122564	1.07326e-07	0	0	0	1	0	0	0	0	1	1	2	1	0	0	0	0	0	0	0	8640	7477	6324	8056	6348	6300	5831	5552	7572	8455
DMR_497	chr2:32501710-32503249	1541	44	DMR_3	TSS-5kb+1kb/Eng|NM_001146348,Simple_repeat/(TTCA)n,SINE/ID_B1,SINE/B1F,SINE/B1_Mur1	Eng,AL772271.5	0.54048	0.60151	0.62278	0.601883	0.539687	0.645878	0.72506	0.720858	0.689323	0.601263	0.377661	0.461315	0.194769	9.2097e-36	0	0	0	0	0	0	0	0	1	1	0	0	0	0	0	0	0	0	0	2206	2905	2979	2814	2464	2302	1947	1876	2258	2148
DMR_498	chr2:32736906-32738852	1948	37	DMR_1a	intron/Sh2d3c_intron2,intron/Sh2d3c_intron2,intron/Sh2d3c_intron1,intron/6330409D20Rik_intron2,SINE/MIR,exon/6330409D20Rik_exon2,exon/Sh2d3c_exon2,exon/Sh2d3c_exon3,exon/Sh2d3c_exon3,intron/Sh2d3c_intron3,intron/Sh2d3c_intron2,intron/Sh2d3c_intron3,intron/6330409D20Rik_intron1,SINE/ID_B1,SINE/B4,Simple_repeat/(TTG)n,SINE/PB1D11,SINE/RSINE1,SINE/B2_Mm1t	N/A	0.232061	0.197458	0.207256	0.258877	0.250509	0.269353	0.303421	0.334128	0.421269	0.544074	0.482435	0.560707	0.32319	5.01764e-11	0	0	0	0	0	0	0	0	0	0	0	0	0	0	0	0	0	0	0	10843	9119	9631	9529	8449	8084	7929	8225	9435	7855
DMR_499	chr2:33070957-33073881	2926	51	DMR_1b	intron/Garnl3_intron2,TSS-5kb+1kb/Angptl2|NM_011923,DNA/MamRep488,SINE/PB1D11	SNORA48,Angptl2	0.139257	0.120112	0.152778	0.23161	0.252602	0.291777	0.342867	0.336312	0.521998	0.440397	0.405855	0.461978	0.34056	2.05447e-16	0	0	0	1	0	0	0	0	0	0	0	1	0	0	0	0	0	0	0	7469	5364	3983	2736	3805	3886	3186	3682	2782	4158
DMR_500	chr2:33291472-33297428	5958	87	DMR_3	intron/Ralgps1_intron4,LTR/MTEb,LTR/RMER4B,Simple_repeat/(GA)n,SINE/MIRc,Simple_repeat/(TG)n,SINE/B1_Mur4,Simple_repeat/(CAAAAA)n,Simple_repeat/(A)n,SINE/B2_Mm2,LINE/HAL1,LTR/ORR1A2,LINE/L1Md_F2,LTR/ORR1A2,LTR/ORR1A2-int	Zbtb34,Gm13536	0.433814	0.41942	0.44413	0.483117	0.476478	0.490479	0.482749	0.493607	0.517455	0.492144	0.316854	0.277182	0.140903	8.16418e-22	1	1	0	1	0	0	0	0	0	3	3	2	1	0	0	0	0	0	0	1491	1103	1085	2809	2284	2888	3842	3421	3495	3814
DMR_501	chr2:33459654-33462805	3153	45	DMR_1a	intron/Zbtb43_intron3,intron/Zbtb43_intron2,LTR/MTD,LINE/L1M4,Low_complexity/GA-rich,Low_complexity/G-rich,SINE/B1_Mur3,SINE/ID4_,SINE/PB1D10,LTR/RMER15,exon/Zbtb43_exon3,intron/Zbtb43_intron2,SINE/B3A	N/A	0.340624	0.275213	0.312009	0.346553	0.294979	0.195297	0.236499	0.257557	0.345785	0.581088	0.684961	0.700102	0.712452	6.87607e-55	0	0	0	0	0	0	0	0	0	0	0	0	0	0	0	0	0	0	1	0	0	0	0	0	0	0	0	0	0
DMR_502	chr2:33484622-33486057	1437	31	DMR_3	LINE/Lx,CpG_shore,LTR/RMER15,LTR/MTEa	N/A	0.349025	0.246332	0.323977	0.285669	0.320716	0.274956	0.34799	0.36757	0.0659589	0.0890019	0.120058	0.123898	0.179183	1.15838e-19	0	0	0	0	0	0	0	0	0	0	0	1	0	0	2	0	0	0	0	2703	1046	1530	1521	1690	1290	0	1157	4381	4310
DMR_503	chr2:33491252-33497969	6719	351	DMR_2b	Simple_repeat/(TG)n,SINE/B4A,TSS-5kb+1kb/C130021I20Rik|NR_046275,SINE/B1F,SINE/ID_B1,SINE/RSINE1,CpG_shore,SINE/B1_Mur1,SINE/B3,Low_complexity/AT_rich,LINE/L1M5,LINE/L1MD,LTR/MTD,CpGi,LTR/ORR1D2,srpRNA/7SLRNA,CpG_shore,Simple_repeat/(TTA)n,SINE/B1_Mur4,SINE/MIR,LTR/MTE2b,SINE/MIR,LTR/RMER17A2,CpG_shore,CpGi,SINE/MIR,LINE/L1MD	Lmx1b,C130021I20Rik	0.0699717	0.0578642	0.0752085	0.100974	0.0981102	0.135415	0.199391	0.218604	0.0927992	0.0554662	0.023819	0.0309288	0.0255935	1.58948e-110	0	0	1	1	0	0	0	0	0	0	0	0	0	0	5	0	0	0	0	7505	6208	6522	7044	6718	6413	6305	3710	7151	7304
DMR_504	chr2:33556252-33557967	1717	31	DMR_1a	Other/RMER1A,SINE/MIRb,SINE/B1F1,Simple_repeat/(TG)n,SINE/B1F1,SINE/B4	N/A	0.298427	0.246288	0.259158	0.294586	0.237108	0.277753	0.195992	0.282752	0.563992	0.688624	0.797286	0.805413	0.811522	2.61328e-86	0	0	0	0	0	0	0	0	0	0	0	0	0	0	0	0	0	0	0	0	0	0	0	0	0	0	0	0	0
DMR_505	chr2:33572001-33575081	3082	70	DMR_1a	intron/Lmx1b_intron2,SINE/MIRc,SINE/ID,SINE/ID_B1,LTR/ORR1G,SINE/B2_Mm1t,SINE/B2_Mm2,Simple_repeat/(TAAA)n,SINE/B2_Mm2,SINE/B1_Mus2,SINE/B1_Mur3,Simple_repeat/(TAGA)n	9430024E24Rik	0.181004	0.189188	0.250093	0.323327	0.307861	0.402435	0.421042	0.470069	0.610274	0.792607	0.786389	0.783539	0.741509	6.12917e-133	0	0	0	0	0	0	0	0	0	0	0	0	0	0	0	0	0	0	0	2260	2063	1540	1818	0	1766	1002	0	0	0
DMR_506	chr2:33643697-33645385	1690	31	DMR_2a	exon/C130021I20Rik_exon3	N/A	0.663509	0.497001	0.384638	0.274538	0.221749	0.182046	0.179844	0.349874	0.653246	0.725002	0.674095	0.672389	0.630234	3.16674e-46	0	0	0	0	0	0	0	0	0	0	0	1	0	0	0	0	0	0	0	0	0	0	1395	1328	2075	1789	0	0	0
DMR_507	chr2:33961620-33963070	1452	31	DMR_1a	SINE/B4,Low_complexity/CT-rich,LINE/L1M2,LINE/L1M5,SINE/ID_B1	C230014O12Rik	0.354367	0.255936	0.245393	0.306481	0.230467	0.245865	0.220892	0.259527	0.563682	0.733033	0.816053	0.837102	0.815321	1.03489e-61	0	0	0	0	0	0	0	0	0	0	0	0	0	0	0	0	0	0	0	1309	1076	1485	1338	1128	1541	1512	1431	0	0
DMR_508	chr2:35112073-35112867	796	31	DMR_1b	TSS-5kb+1kb/Gsn|NM_001206367,intron/Cep110_intron2,CpGi,CpG_shore,SINE/RSINE1,SINE/B3	Gsn	0.103589	0.101003	0.189564	0.210627	0.209971	0.30315	0.318062	0.302782	0.405071	0.325753	0.271595	0.235306	0.222493	0.000679149	0	0	0	0	0	0	0	0	0	0	0	0	0	0	0	0	0	0	0	15397	4801	6640	5716	3877	3388	3059	3090	6444	5530
DMR_509	chr2:35137222-35138609	1389	51	DMR_2b	intron/Cep110_intron13,intron/Cep110_intron3,CpG_shore,exon/Cep110_exon14,exon/Cep110_exon4,intron/Cep110_intron14,intron/Cep110_intron4,CpGi,SINE/B1F,CpG_shore,SINE/B3	Gsn	0.248249	0.172288	0.223055	0.235534	0.217291	0.262669	0.231115	0.371862	0.44533	0.293227	0.186886	0.121514	0.119846	1.43209e-13	0	0	0	0	0	0	0	0	0	0	0	0	0	0	0	0	0	0	0	834	1847	949	1592	1108	1364	1164	872	1375	1852
DMR_510	chr2:35413206-35415508	2304	45	DMR_1a	intron/Ggta1_intron6,intron/Ggta1_intron7,TSS-5kb+1kb/Dab2ip|NM_001114125,exon/Ggta1_exon6,exon/Ggta1_exon7,intron/Ggta1_intron5,intron/Ggta1_intron6,Low_complexity/G-rich,SINE/RSINE1,Simple_repeat/(CAA)n,exon/Ggta1_exon5,exon/Ggta1_exon6,intron/Ggta1_intron5,intron/Ggta1_intron4,SINE/MIRc,Simple_repeat/(CA)n,SINE/RSINE1,Simple_repeat/(CA)n,SINE/B4A	Dab2ip,Gm13446	0.210448	0.264871	0.340207	0.431262	0.369405	0.441701	0.427938	0.469056	0.613959	0.778332	0.741662	0.714069	0.633037	2.48943e-64	0	0	0	0	0	0	0	0	0	0	0	0	0	0	0	0	0	0	0	4346	1351	0	0	0	0	0	0	0	0
DMR_511	chr2:35436601-35437316	717	32	DMR_2b	intron/Ggta1_intron1,intron/Ggta1_intron1,CpG_shore,SINE/RSINE1,CpGi	Dab2ip	0.15138	0.0939921	0.204192	0.226232	0.220739	0.30929	0.262178	0.377734	0.315745	0.248162	0.0894508	0.108304	0.103795	1.22126e-08	0	0	0	1	0	0	0	0	0	0	0	0	0	0	0	0	0	0	1	2769	2435	2363	2510	2489	2574	2231	1835	3293	2946
DMR_512	chr2:35477734-35479143	1411	33	DMR_1b	CpGi,CpG_shore,LTR/RLTR20C2_MM,SINE/B1F,Simple_repeat/(GA)n,Simple_repeat/(CAAAA)n	Dab2ip	0.098846	0.113825	0.198812	0.231593	0.280897	0.338793	0.359214	0.409712	0.39773	0.396311	0.304007	0.32423	0.212112	1.54664e-05	0	0	0	0	0	0	0	0	0	0	0	0	0	0	0	0	0	0	0	2632	3508	1845	1956	1868	1730	1622	1920	4902	3672
DMR_513	chr2:35638684-35640770	2088	37	DMR_2a	intron/Dab2ip_intron1,intron/Dab2ip_intron1,SINE/MIRc,Simple_repeat/(TG)n,Satellite/IMPB_01,LTR/RLTR20C1_MM	N/A	0.774824	0.685631	0.658248	0.578635	0.494275	0.370717	0.273992	0.372419	0.635212	0.80908	0.834722	0.77891	0.831216	9.42643e-44	0	0	0	0	0	0	0	0	0	0	0	0	0	0	0	0	0	0	0	0	0	0	0	1755	2619	2755	2394	0	0
DMR_514	chr2:35932139-35935042	2905	39	DMR_1a	intron/Ttll11_intron3,intron/Ttll11_intron3,LTR/ORR1F,SINE/PB1D10,LTR/ORR1D2,LTR/ORR1D2,Simple_repeat/(TTTG)n,LTR/ORR1D2,LINE/L1MEc,Simple_repeat/(TG)n,SINE/B1_Mus2,SINE/RSINE1,LINE/L1MEc	N/A	0.260157	0.198089	0.228143	0.210223	0.225106	0.226057	0.237972	0.225493	0.483807	0.609653	0.609873	0.648377	0.575547	1.99833e-38	0	0	0	1	0	0	0	0	0	0	0	0	0	0	0	0	0	0	0	0	0	0	1064	1313	1398	1460	964	0	0
DMR_515	chr2:35945337-35959223	13888	316	DMR_2a	CpG_shore,intron/Ttll11_intron1,intron/Ttll11_intron1,LTR/MLT1O,CpGi,SINE/B1F,Simple_repeat/(TTTTG)n,SINE/B1_Mur4,LINE/L1M3,CpG_shore,LINE/L1M3,Simple_repeat/(TTTG)n,SINE/B1_Mm,CpG_shore,LINE/L1M3,LTR/MLTR18_MM,LTR/RLTR12B,SINE/B3,CpGi,LTR/MER73,CpG_shore,LTR/ORR1F,LTR/MTA_Mm,SINE/MIR3,SINE/B4,SINE/RSINE1,Simple_repeat/(CA)n,SINE/B4,SINE/B1_Mur4,Low_complexity/A-rich,SINE/MIRb,LINE/L1MA6,SINE/RSI…	Lhx6	0.174391	0.133595	0.145851	0.165348	0.157992	0.147441	0.16945	0.259083	0.483274	0.384515	0.343927	0.324866	0.276817	8.48423e-131	0	0	0	1	1	0	0	0	1	1	2	0	0	0	2	1	1	1	1	6679	5738	6628	7490	7448	7496	7161	5774	7258	7817
DMR_516	chr2:36056794-36058836	2044	55	DMR_1a	intron/Morn5_intron3,CpG_shore,exon/Morn5_exon4,intron/Morn5_intron4,LINE/L2b,Simple_repeat/(CAGA)n,CpGi	Gm13429	0.132272	0.0800874	0.0827626	0.106299	0.0846429	0.103208	0.123141	0.133511	0.437097	0.345276	0.349198	0.364061	0.258869	1.50459e-33	0	0	0	0	0	0	0	0	0	0	0	0	0	0	1	0	1	0	0	2624	2762	2227	2705	2830	2479	2570	2413	2385	2642
DMR_517	chr2:36065974-36066714	742	52	DMR_2b	CpG_shore,SINE/B3,LTR/ORR1F,CpGi,CpG_shore	Gm13429	0.217109	0.125571	0.235247	0.25822	0.274514	0.346482	0.310927	0.422183	0.516425	0.350261	0.257888	0.277127	0.128032	6.24837e-22	0	0	0	0	0	0	0	0	0	0	0	0	0	0	1	0	1	0	0	0	0	0	0	0	0	0	0	1302	1318
DMR_518	chr2:36084857-36086385	1530	36	DMR_1a	intron/Lhx6_intron8,intron/Lhx6_intron9,intron/Lhx6_intron7,intron/Lhx6_intron8,CpG_shore,CpGi	Ptgs1	0.096301	0.0897739	0.108067	0.104211	0.0866449	0.122176	0.107268	0.140617	0.290537	0.315217	0.398348	0.311327	0.260612	4.39175e-13	0	0	0	0	0	0	0	0	0	0	0	0	0	0	0	0	1	0	0	2855	2818	3586	2046	1363	1106	1185	1286	1590	1935
DMR_519	chr2:37631185-37632286	1103	37	DMR_3	TSS-5kb+1kb/Crb2|NM_001163566,intron/Strbp_intron4,Low_complexity/AT_rich,SINE/B1_Mur2,Simple_repeat/(TTAAA)n	Crb2	0.356898	0.313515	0.42462	0.52558	0.464861	0.550711	0.534538	0.533483	0.394487	0.290628	0.229228	0.238128	0.163199	3.78451e-18	0	0	0	0	0	0	0	0	0	0	0	0	0	0	0	0	0	0	0	0	0	0	1527	1011	1439	1886	2205	3669	3143
DMR_520	chr2:37642121-37642818	699	45	DMR_3	intron/Strbp_intron2,CpGi,SINE/MIRb,SINE/B2_Mm2,CpG_shore,SINE/B1_Mur3	Crb2	0.247787	0.245664	0.232151	0.384465	0.222725	0.342933	0.359572	0.216672	0.145714	0.253683	0.230193	0.234665	0.0812297	2.16766e-07	0	0	0	0	0	0	0	0	0	0	0	0	0	0	0	0	1	0	0	1124	775	0	0	663	748	755	945	1390	1244
DMR_521	chr2:37648313-37649373	1062	95	DMR_3	CpG_shore,CpGi,LTR/RLTR20A4,Low_complexity/AT_rich	Crb2	0.474675	0.433489	0.441531	0.458238	0.473531	0.597667	0.498573	0.529438	0.237705	0.350372	0.253283	0.26455	0.0994488	6.25888e-102	0	0	0	0	0	0	0	0	0	0	0	0	0	0	1	1	1	0	0	0	0	0	0	0	0	0	0	1432	1454
DMR_522	chr2:37909256-37909783	529	34	DMR_3	intron/Dennd1a_intron13,LINE/L2c	N/A	0.853912	0.772232	0.825508	0.859263	0.71316	0.777862	0.800113	0.845105	0.653017	0.796079	0.463319	0.450333	0.183179	2.53651e-51	0	0	0	0	0	0	0	0	0	0	0	0	0	0	0	0	0	0	0	0	0	0	0	0	0	0	0	1308	1253
DMR_523	chr2:38195684-38202160	6478	39	DMR_1a	intron/Dennd1a_intron2,CpG_shore,SINE/MIRb,LINE/L1MA9,SINE/PB1D7,LINE/L1MA9,Low_complexity/AT_rich,LTR/ORR1B2,LINE/L1MA9,SINE/B1F2,DNA/URR1A,SINE/B1F,SINE/B3,SINE/B1_Mus1,SINE/B3,Low_complexity/AT_rich,Low_complexity/AT_rich,CpG_shore,SINE/MIR,TSS-5kb+1kb/Lhx2|NM_010710,Simple_repeat/(TC)n,Simple_repeat/(TA)n,Simple_repeat/(TG)n,SINE/B3A	Lhx2	0.127985	0.155076	0.171606	0.19106	0.132101	0.0848996	0.152386	0.17669	0.280512	0.318669	0.412905	0.340025	0.388041	5.87772e-15	0	0	0	0	0	0	0	0	0	0	0	0	0	0	1	0	0	0	1	3230	3677	3271	3277	3627	3664	4038	4479	6211	4442
DMR_524	chr2:38207514-38212449	4937	161	DMR_2b	SINE/B1_Mus2,CpG_shore,LINE/L1M4,SINE/B1F,CpG_shore,LINE/L1M4,SINE/B1_Mus1,Low_complexity/A-rich,LTR/ORR1C1,Low_complexity/AT_rich,LTR/ORR1F,LTR/ORR1F,LTR/ORR1F-int,CpGi,CpG_shore,CpG_shore,SINE/B1_Mus2,LTR/ORR1F-int,SINE/B1_Mus2,LTR/ORR1F-int,LTR/ORR1F,LINE/L1Md_T,CpGi	Lhx2	0.185623	0.148407	0.208566	0.229441	0.210002	0.255539	0.318974	0.374722	0.26201	0.188167	0.132488	0.133804	0.133387	4.37511e-41	0	0	0	0	0	0	0	0	0	0	0	0	0	0	5	0	0	0	0	5993	5422	5552	5461	3774	4232	3743	3555	7986	7329
DMR_525	chr2:38212608-38216390	3784	87	DMR_1a	CpGi,CpG_shore,LTR/MT2A,Simple_repeat/(A)n,SINE/RSINE1,LINE/L1Md_F3,LINE/L1Md_F3	N/A	0.23187	0.239624	0.271116	0.269046	0.253599	0.235818	0.283484	0.338249	0.34953	0.327567	0.342971	0.338658	0.33981	0.000268604	0	0	0	0	0	0	0	0	0	0	0	0	0	0	0	0	0	0	0	2434	2146	2721	2649	1213	1345	1088	710	4472	4314
DMR_526	chr2:38234099-38235023	926	32	DMR_1b	LINE/L1Md_F2,LINE/L1Md_F2	N/A	0.0654311	0.0549632	0.0945445	0.0866665	0.0921861	0.150728	0.177067	0.184438	0.349075	0.185656	0.185948	0.164123	0.236319	3.80776e-06	0	0	0	0	0	0	0	0	0	0	0	0	0	0	1	0	0	0	0	1197	1116	1352	1401	1139	2061	1133	904	1693	1695
DMR_527	chr2:38367551-38369392	1843	37	DMR_1a	intron/Lhx2_intron4,TSS-5kb+1kb/Nek6|NM_021606,TSS-5kb+1kb/Nek6|NM_001159631,CpGi,CpG_shore,DNA/MER33,exon/Lhx2_exon5	Nek6	0.107426	0.100837	0.104424	0.111832	0.114228	0.150885	0.150129	0.144962	0.28702	0.400101	0.419006	0.389295	0.313402	7.56591e-12	0	0	0	0	0	0	0	0	0	0	0	0	0	0	0	0	0	0	1	5205	3062	3032	3043	3152	2633	2953	3767	4441	2703
DMR_528	chr2:38527698-38528377	681	31	DMR_3	intron/Nek6_intron1,intron/Nek6_intron1,CpGi,CpG_shore,SINE/B1_Mur1,LTR/MT2B	Gm13587	0.597765	0.580025	0.643797	0.659846	0.615208	0.729336	0.67809	0.737659	0.715442	0.650026	0.491093	0.416826	0.180268	1.83533e-25	0	0	0	0	1	0	0	0	0	0	0	0	0	0	0	0	1	0	0	0	0	0	0	0	0	0	0	0	0
DMR_529	chr2:38564145-38568355	4212	232	DMR_1b	intron/Nek6_intron5,intron/Nek6_intron5,CpG_shore,LINE/L2b,LTR/MTA_Mm,LTR/MTA_Mm-int,CpGi,LTR/MTA_Mm,Simple_repeat/(CA)n,LTR/MTC,CpG_shore	4933433P16Rik,Nr5a1	0.0583683	0.040156	0.0557927	0.0618659	0.0579511	0.0936702	0.121868	0.181931	0.276803	0.159939	0.126769	0.126652	0.0941538	9.4446e-50	0	0	0	0	0	0	0	0	0	0	0	0	0	0	2	1	1	1	0	1931	2076	3489	3695	3822	2784	2757	2400	3246	3063
DMR_530	chr2:38676038-38683066	7030	60	DMR_1a	SINE/B2_Mm1t,SINE/MIRb,SINE/B3,DNA/MER2,LINE/L1MCa,SINE/B2_Mm2,SINE/B1_Mur4,LINE/L1_Mur3,SINE/B3A,LINE/L1_Mur3,SINE/RSINE1,SINE/MIRc,SINE/MIRb,LINE/L2b	Gm13507	0.190386	0.256867	0.226728	0.247032	0.224865	0.232789	0.243651	0.228651	0.468098	0.661389	0.675665	0.708861	0.653395	2.33635e-48	0	0	0	0	0	0	0	0	0	0	0	0	0	0	0	0	0	0	0	4639	4345	4247	4654	4718	4899	4699	4899	5017	3908
DMR_531	chr2:38779361-38780870	1511	34	DMR_3	intron/Nr6a1_intron1,intron/Nr6a1_intron1,intron/Nr6a1_intron3,CpG_shore,SINE/MIRc,Low_complexity/C-rich,SINE/B1_Mus2,CpGi	Nr6a1	0.377772	0.321555	0.384602	0.345282	0.315511	0.352805	0.367416	0.350163	0.287244	0.150179	0.184069	0.174601	0.0888886	1.0974e-06	1	0	0	0	0	0	0	0	0	0	0	0	0	0	0	0	0	0	0	3782	3649	3682	3951	3545	3457	4331	3986	4552	4575
DMR_532	chr2:38857934-38863430	5498	160	DMR_3	LINE/L1MB4,SINE/B1_Mus1,SINE/ID_B1,CpG_shore,LINE/L1MB4,TSS-5kb+1kb/Arpc5l|NM_028809,SINE/B1_Mus2,LINE/L1MB4,Simple_repeat/(CA)n,SINE/B1_Mur1,SINE/RSINE1,LINE/L1_Mus1,CpGi,LINE/L1MB4,LINE/L1MB4,SINE/B1_Mur4,CpG_shore,LINE/L1MB4,LINE/L1M4a1,CpG_shore,SINE/B3,LINE/L1M4a1,SINE/PB1D10,LINE/L1M4a2,SINE/PB1D10,Low_complexity/T-rich,SINE/B1_Mur3,Low_complexity/T-rich,LINE/L1M4a1,tRNA/tRNA-Ala-GCY_,Simpl…	Gm13496,Arpc5l,Rpl35	0.193589	0.17026	0.160676	0.148653	0.1234	0.111351	0.108449	0.107159	0.111621	0.143243	0.103166	0.101393	0.0356822	1.1449e-06	0	0	0	0	1	0	0	1	0	3	0	1	1	0	0	0	0	0	0	11092	8509	8344	9227	8537	8632	8418	8459	8063	8055
DMR_533	chr2:41939215-41939771	558	32	DMR_3	intron/Lrp1b_intron3,LINE/L2,LTR/MTEa	N/A	0.801211	0.832321	0.853362	0.860821	0.810707	0.813109	0.747706	0.809857	0.764421	0.738955	0.46657	0.525705	0.149178	3.0004e-50	0	0	0	0	0	0	0	0	0	0	0	0	0	0	0	0	0	0	0	0	0	0	0	0	0	0	0	847	1010
DMR_534	chr2:44029571-44030110	541	38	DMR_3	intron/Arhgap15_intron6	Arhgap15	0.758982	0.797687	0.797459	0.800613	0.810003	0.765211	0.855782	0.897568	0.627947	0.704732	0.467009	0.292738	0.18962	1.54027e-76	0	0	0	0	0	0	0	0	0	0	0	0	0	0	0	0	0	0	0	0	0	0	0	0	0	0	0	1046	977
DMR_535	chr2:44379080-44383016	3938	36	DMR_3	intron/Arhgap15_intron13,DNA/MER2,LINE/L2b,SINE/B4A,Simple_repeat/(CA)n,Simple_repeat/(TTTTG)n	N/A	0.572196	0.496332	0.584957	0.632897	0.58083	0.567221	0.610532	0.610037	0.500052	0.40161	0.211615	0.287622	0.322629	6.59427e-10	2	1	2	0	0	0	0	0	0	0	0	0	1	0	0	0	0	0	1	0	0	0	0	0	0	0	0	0	811
DMR_536	chr2:44412062-44415047	2987	80	DMR_1b	CpGi,LTR/MLT1A0,CpG_shore,SINE/MIRb,Simple_repeat/(TTTC)n	N/A	0.145152	0.116389	0.186618	0.227842	0.284922	0.373212	0.341272	0.471454	0.586441	0.530403	0.363627	0.357315	0.30101	1.73061e-48	0	0	0	0	0	0	0	0	0	0	1	0	0	0	0	1	1	0	0	4110	2825	2378	2628	1752	2593	2307	996	1400	1327
DMR_537	chr2:44878839-44881233	2396	34	DMR_2a	LINE/L1_Mur3,LTR/ORR1B2,LINE/L1_Mur3	AL929120.1	0.667992	0.6288	0.53983	0.425226	0.373089	0.254446	0.200835	0.334589	0.533382	0.570329	0.646753	0.622235	0.52907	5.62241e-15	0	0	0	0	0	0	0	0	0	0	0	0	0	0	0	0	0	0	0	0	0	0	1184	0	2159	2264	2094	1716	1088
DMR_538	chr2:44957753-44960946	3195	40	DMR_2a	SINE/B1_Mus1,LINE/L2c,Simple_repeat/(TTCCC)n,Simple_repeat/(TTTC)n,LTR/RLTR31D_MM,SINE/B1_Mus2,LTR/MTEb	N/A	0.635251	0.652756	0.595586	0.507934	0.405643	0.190847	0.155931	0.261862	0.344677	0.532922	0.599632	0.550757	0.563278	4.14991e-34	1	0	0	0	0	0	0	0	0	0	0	0	0	0	0	0	0	0	0	1780	0	0	2362	1325	4196	3616	3917	4035	0
DMR_539	chr2:45631245-45633432	2189	33	DMR_1a	Low_complexity/AT_rich,Simple_repeat/(TTTG)n,SINE/B1_Mur4,Low_complexity/AT_rich,LINE/L2a,Simple_repeat/(CA)n,Simple_repeat/(GA)n,LTR/MLT2B1	N/A	0.604233	0.479805	0.406359	0.332375	0.232935	0.281165	0.268753	0.268912	0.545095	0.760742	0.735635	0.756084	0.690367	2.33377e-30	0	0	0	0	0	0	0	1	0	0	0	0	0	0	0	0	0	0	0	1501	1084	963	1765	1591	1847	1649	1776	1076	0
DMR_540	chr2:46585071-46586563	1494	66	DMR_3	LINE/L2,Simple_repeat/(TA)n,Simple_repeat/(CA)n,Simple_repeat/(TA)n,LTR/MTD	N/A	0.830939	0.767998	0.78068	0.807584	0.732505	0.782246	0.737222	0.779814	0.730998	0.681559	0.433363	0.479997	0.191019	1.32654e-97	0	0	0	0	0	0	0	0	0	0	0	0	0	0	0	0	0	0	0	0	0	0	0	0	0	0	0	1310	1493
DMR_541	chr2:46864228-46864740	514	30	DMR_3	LTR/RMER20B	N/A	0.829567	0.837944	0.816722	0.820533	0.757574	0.820576	0.781676	0.791564	0.778112	0.793671	0.695731	0.84847	0.206222	3.93098e-31	0	0	0	0	0	0	0	0	0	0	0	0	0	0	0	0	0	0	0	0	0	0	0	0	0	0	0	0	0
DMR_542	chr2:47525162-47528034	2874	32	DMR_3	LINE/Lx,LINE/Lx5c,LTR/RLTR20A4,LINE/Lx5c	N/A	0.730088	0.670413	0.7368	0.776911	0.698877	0.698656	0.758083	0.649794	0.699778	0.611191	0.460132	0.391564	0.111752	1.11395e-25	0	0	0	0	0	0	0	0	0	0	0	0	0	0	0	0	0	0	0	0	0	0	0	0	0	0	0	845	731
DMR_543	chr2:49218509-49220515	2008	36	DMR_3	intron/Mbd5_intron6,Simple_repeat/(TC)n,LINE/L1_Mur3,Simple_repeat/(TTTG)n,SINE/B1_Mm,LINE/L1_Mur3,LTR/RLTR16B_MM,LINE/L1_Mur3	N/A	0.634901	0.561065	0.616512	0.645538	0.542881	0.553802	0.612658	0.668788	0.647406	0.646745	0.413225	0.421872	0.180859	3.73853e-24	1	0	0	0	0	0	0	0	0	2	0	1	0	0	0	0	0	0	0	0	0	0	0	0	0	0	0	902	844
DMR_544	chr2:49335444-49337594	2152	32	DMR_3	LINE/L2,Simple_repeat/(TC)n,LTR/MTEa,LINE/Lx2A1,LINE/Lx2A1	N/A	0.85917	0.863443	0.856423	0.870294	0.863511	0.903507	0.883507	0.835872	0.677409	0.787352	0.703196	0.723956	0.217624	1.91836e-24	0	0	0	0	0	0	0	0	0	0	0	0	0	0	0	0	0	0	0	0	0	0	0	0	0	0	0	0	0
DMR_545	chr2:49643486-49644548	1064	30	DMR_1b	intron/Kif5c_intron1,TSS-5kb+1kb/Lypd6b|NM_027990,CpGi,DNA/MER2,CpG_shore,Other/RMER1B,LINE/Lx8b	Lypd6b	0.106223	0.0533336	0.072399	0.144928	0.0881057	0.186647	0.224494	0.274906	0.355118	0.226403	0.217625	0.258318	0.235359	4.16502e-07	0	0	0	0	0	0	0	0	0	0	0	0	0	0	1	0	1	0	0	1572	1580	2557	3096	3543	1978	1691	1481	1850	2259
DMR_546	chr2:51093113-51094820	1709	30	DMR_1a	TSS-5kb+1kb/A730015I17|NR_040636,SINE/B2_Mm2,LTR/MLT1I,Simple_repeat/(ATG)n,SINE/B3A,Simple_repeat/(CAAAA)n,SINE/B2_Mm2,SINE/B1_Mur1	Gm13497	0.181829	0.216126	0.295974	0.328918	0.246936	0.400236	0.390617	0.438474	0.602332	0.651933	0.739948	0.723052	0.656099	9.17384e-25	1	0	0	0	0	0	0	0	0	0	0	0	0	0	0	0	0	0	0	509	0	0	0	0	0	0	0	0	0
DMR_547	chr2:51790376-51791397	1023	40	DMR_2b	CpGi,Simple_repeat/(TAGA)n,CpG_shore,SINE/RSINE1,SINE/B1F2,LINE/L1MA6	Rbm43	0.0731536	0.0767253	0.094671	0.0913262	0.0981685	0.108692	0.109922	0.11151	0.413932	0.161461	0.14132	0.101891	0.0992138	7.82787e-09	0	0	0	1	0	0	0	0	1	0	0	0	1	0	0	0	1	0	0	2680	2533	2368	2419	2286	1794	1677	1823	2194	2224
DMR_548	chr2:51892530-51896116	3588	55	DMR_1b	TSS-5kb+1kb/Tnfaip6|NM_009398,LINE/L1M5,Simple_repeat/(TAGA)n,Simple_repeat/(GAAA)n,SINE/B1_Mus1,SINE/B1_Mur4,LINE/Lx,LTR/RLTR30D_MM,LINE/L1M5	Tnfaip6	0.168902	0.149532	0.254636	0.316329	0.359695	0.469018	0.44276	0.424843	0.603178	0.537806	0.468744	0.439204	0.368213	2.04409e-18	0	0	0	0	0	0	0	0	0	0	0	0	0	0	0	0	0	0	2	2832	1428	1486	1327	1333	1382	987	1007	1333	1331
DMR_549	chr2:51925257-51932600	7345	196	DMR_3	TSS-5kb+1kb/Rif1|NM_175238,exon/Rbm43_exon5,exon/Rbm43_exon5,exon/Rbm43_exon5,intron/Rbm43_intron4,intron/Rbm43_intron4,intron/Rbm43_intron4,CpG_shore,exon/Rbm43_exon4,exon/Rbm43_exon4,exon/Rbm43_exon4,intron/Rbm43_intron3,intron/Rbm43_intron3,intron/Rbm43_intron3,Simple_repeat/(TTG)n,SINE/ID,SINE/PB1D10,SINE/B3A,CpGi,LINE/L2a,SINE/B2_Mm2,CpG_shore,Satellite/IMPB_01,exon/Rbm43_exon3,exon/Rbm43_ex…	Rif1	0.218953	0.184703	0.167544	0.150157	0.142737	0.132416	0.13197	0.144512	0.151262	0.150828	0.0889173	0.104512	0.0505588	3.43674e-06	2	2	2	2	1	1	2	0	1	2	2	2	1	1	0	0	0	0	0	2820	3373	3579	3685	3786	4165	4124	3936	4544	4368
DMR_550	chr2:52717877-52720898	3023	44	DMR_1b	TSS-5kb+1kb/Fmnl2|NM_172409,intron/Stam2_intron4,CpGi,Simple_repeat/(CATATA)n,CpG_shore,Low_complexity/AT_rich,Simple_repeat/(CATATA)n,Simple_repeat/(CATATA)n,Simple_repeat/(TA)n,LINE/L1Md_F2,exon/Stam2_exon4,intron/Stam2_intron3,exon/Stam2_exon3,intron/Stam2_intron2,SINE/B1_Mm,SINE/B1_Mur4,exon/Stam2_exon2	Fmnl2	0.132311	0.104019	0.14913	0.175148	0.168531	0.176334	0.252277	0.331651	0.451727	0.444626	0.418195	0.411715	0.351401	6.37171e-15	0	0	0	0	0	0	0	0	0	0	0	0	0	0	0	0	0	0	0	5878	5180	4474	4669	4613	4606	4278	4117	4187	5138
DMR_551	chr2:53936569-53937638	1071	53	DMR_2b	CpG_shore,Simple_repeat/(TTG)n,LINE/Lx8,Low_complexity/AT_rich,CpGi	Rprm	0.0431893	0.0146356	0.0583745	0.0721228	0.110982	0.101617	0.0979062	0.19831	0.317396	0.127147	0.0355009	0.0453813	0.0334556	1.64204e-44	0	0	0	1	0	0	0	0	1	0	0	0	0	0	2	1	1	0	0	3322	2659	2743	2534	2696	2610	2829	3046	3084	3133
DMR_552	chr2:55286660-55292213	5555	110	DMR_2b	TSS-5kb+1kb/Kcnj3|NM_008426,LTR/ORR1F,Simple_repeat/(CATATA)n,CpG_shore,LTR/MTC,CpGi,CpG_shore,LINE/Lx2B2,LINE/Lx2B2,LINE/Lx4B,SINE/B3,Low_complexity/AT_rich	Kcnj3,Gm17595	0.0787384	0.0749782	0.0890816	0.138583	0.196007	0.321077	0.424151	0.470962	0.394315	0.222565	0.111584	0.135185	0.186622	2.92118e-77	0	0	0	0	0	0	0	0	0	0	0	0	0	0	1	0	2	0	0	2518	2673	2570	2820	2650	2548	2105	1705	7585	7640
DMR_553	chr2:56954121-56956597	2478	112	DMR_2b	CpG_shore,Simple_repeat/(A)n,CpGi,CpG_shore,Simple_repeat/(TA)n	AL844871.1	0.115019	0.123806	0.224527	0.321901	0.402515	0.573592	0.631993	0.679288	0.462942	0.340282	0.155389	0.171777	0.181667	4.27603e-146	0	0	0	0	0	0	0	0	0	0	0	0	0	0	1	1	1	1	0	2836	2592	1615	2604	1414	0	0	0	2910	3248
DMR_554	chr2:56963101-56966058	2959	106	DMR_3	CpG_shore,SINE/B2_Mm2,LINE/Lx2,CpGi,Low_complexity/AT_rich,CpG_shore,Simple_repeat/(TTTC)n,CpG_shore,Simple_repeat/(GAAAA)n,SINE/B2_Mm2,SINE/B3,SINE/B1_Mur2	Nr4a2	0.552442	0.551546	0.669853	0.734448	0.75055	0.803802	0.774738	0.78444	0.489035	0.346496	0.156838	0.146017	0.129925	2.65435e-216	0	0	0	0	0	0	0	0	0	0	0	0	0	0	1	0	1	0	0	5834	5792	5871	5399	5141	5376	5152	5199	7596	6914
DMR_555	chr2:58367662-58369329	1669	35	DMR_3	LTR/MTE2a,LINE/L1Md_F2	Acvr1	0.600831	0.530774	0.586012	0.663097	0.604047	0.737236	0.706573	0.765542	0.731287	0.674271	0.46843	0.443135	0.222345	1.36021e-30	0	0	0	0	0	0	0	0	0	0	0	1	0	0	0	0	0	0	0	955	770	0	0	0	0	0	0	0	1441
DMR_556	chr2:58417609-58418988	1381	31	DMR_1a	LINE/L1ME2,SINE/B1_Mur1,Simple_repeat/(GGA)n,Simple_repeat/(T)n	Upp2,Acvr1	0.167135	0.148267	0.158929	0.156886	0.107109	0.149108	0.244821	0.340057	0.423411	0.431086	0.428303	0.407556	0.361406	4.91198e-10	0	0	0	0	0	0	0	0	0	0	0	1	0	0	0	0	0	0	0	7512	5627	5477	6786	6206	5072	4433	4667	4378	4160
DMR_557	chr2:58476556-58481367	4813	59	DMR_3	intron/Acvr1_intron5,intron/Acvr1_intron6,intron/Acvr1_intron7,SINE/RSINE1,exon/Acvr1_exon5,exon/Acvr1_exon6,exon/Acvr1_exon7,intron/Acvr1_intron4,intron/Acvr1_intron5,intron/Acvr1_intron6,SINE/RSINE1,exon/Acvr1_exon4,exon/Acvr1_exon5,exon/Acvr1_exon6,intron/Acvr1_intron3,intron/Acvr1_intron4,intron/Acvr1_intron5,SINE/B1_Mur3,Simple_repeat/(A)n,Simple_repeat/(CAGAGA)n,Low_complexity/GA-rich	N/A	0.636075	0.58504	0.547791	0.574199	0.540236	0.573022	0.617805	0.664422	0.602845	0.523083	0.360499	0.30372	0.173496	3.28657e-29	1	1	1	0	0	0	0	0	0	1	1	1	0	0	0	0	0	0	0	0	0	1993	2937	2268	2139	1866	1646	1615	3657
DMR_558	chr2:59068023-59070474	2453	37	DMR_3	N/A	Pkp4	0.872967	0.824997	0.855955	0.896803	0.845936	0.795457	0.832392	0.847985	0.807019	0.838824	0.538781	0.498304	0.246635	3.42093e-109	1	0	0	1	0	0	0	0	1	2	1	1	0	0	0	0	0	0	0	0	0	0	0	0	0	0	0	0	800
DMR_559	chr2:59359677-59362125	2450	41	DMR_2b	LINE/Lx9,Simple_repeat/(GA)n,SINE/B3,LTR/MTE-int	N/A	0.46052	0.427498	0.418112	0.466638	0.450772	0.411607	0.465757	0.508014	0.593704	0.577439	0.477161	0.458535	0.163421	6.58125e-05	0	0	0	0	0	0	0	1	0	0	1	0	0	0	0	0	0	0	0	924	700	0	827	797	867	0	0	755	0
DMR_560	chr2:59436531-59439618	3089	45	DMR_1b	LTR/MLT1L,SINE/ID4,Simple_repeat/(A)n	N/A	0.220657	0.252425	0.433312	0.507846	0.549221	0.629443	0.632465	0.645707	0.758473	0.736896	0.67387	0.678985	0.632566	3.5611e-37	0	0	0	0	0	0	0	0	0	0	0	0	0	0	0	0	0	0	0	2853	0	0	0	0	0	0	0	953	0
DMR_561	chr2:59485721-59487244	1525	36	DMR_3	intron/Dapl1_intron1,Low_complexity/AT_rich,LINE/Lx2B2,SINE/MIRb,Simple_repeat/(TTTG)n,SINE/B1_Mus2	Tanc1	0.582535	0.600841	0.67311	0.692546	0.594487	0.655176	0.613218	0.727622	0.519945	0.341688	0.246925	0.286921	0.21427	1.88163e-36	0	0	0	0	0	0	0	0	0	0	0	0	0	0	0	0	0	0	0	0	0	0	0	0	0	0	0	1377	1589
DMR_562	chr2:59536042-59538126	2086	32	DMR_3	LTR/MLT1A,Other/RMER1B,Other/RMER1A,LTR/MLT1A,Simple_repeat/(TC)n,LTR/MER110,SINE/B1_Mus2,SINE/B3	N/A	0.311391	0.302773	0.329337	0.401118	0.389052	0.390624	0.373476	0.342074	0.341878	0.329172	0.186064	0.219308	0.095678	0.0174394	0	0	1	0	0	0	0	0	0	1	0	0	0	0	0	0	0	0	0	1282	1218	0	1057	1468	1397	1507	1840	1668	2257
DMR_563	chr2:60120971-60122168	1199	35	DMR_1b	intron/Baz2b_intron1,CpG_shore,SINE/B1_Mus2,CpGi	Cd302	0.085119	0.0715284	0.107835	0.184347	0.153425	0.255715	0.269609	0.280431	0.387916	0.30961	0.228293	0.209253	0.167766	1.60744e-06	0	0	0	0	0	0	0	0	0	0	0	0	1	0	0	0	0	0	0	2208	2095	1963	2045	1685	1698	1796	1640	1677	1982
DMR_564	chr2:60390543-60391683	1142	44	DMR_1b	Simple_repeat/(GGA)n	Gm13583,Pla2r1	0.15586	0.122077	0.176409	0.185259	0.192618	0.213777	0.251598	0.323587	0.458484	0.433855	0.462948	0.393959	0.216595	5.08098e-18	0	0	0	0	0	0	0	0	0	0	0	0	0	0	0	0	0	0	0	1913	1447	1418	1679	1648	1635	1496	1384	1511	1356
DMR_565	chr2:61238474-61240537	2065	31	DMR_3	LINE/L1MB1,LTR/RLTR16B_MM,LINE/L1MB1,Simple_repeat/(TA)n,LINE/L1MB1,SINE/ID4,Simple_repeat/(TA)n,Simple_repeat/(TTTTG)n,LINE/L1MB1,Low_complexity/G-rich,LINE/L1M3	N/A	0.267536	0.265753	0.316162	0.372201	0.36396	0.396709	0.406876	0.391393	0.360735	0.236161	0.164377	0.179363	0.100662	0.00127222	0	0	0	0	0	0	0	1	0	1	0	1	0	0	0	0	0	0	0	2908	2144	2164	2130	1992	2048	1888	1888	2885	2614
DMR_566	chr2:61291278-61293412	2136	40	DMR_1a	Simple_repeat/(TG)n,Simple_repeat/(TCCCC)n,Simple_repeat/(TTTC)n,Low_complexity/polypyrimidine,Simple_repeat/(TTTC)n,Low_complexity/polypyrimidine,LINE/L2,LINE/L1MB8	N/A	0.199053	0.166341	0.249321	0.26397	0.253814	0.319671	0.350538	0.370436	0.505656	0.51254	0.539386	0.485559	0.457188	2.00865e-09	0	0	0	0	0	0	0	1	0	0	0	1	0	0	0	0	0	0	0	1835	1418	1181	1363	1124	1279	1062	1063	1197	1091
DMR_567	chr2:61492939-61496086	3149	156	DMR_2b	CpG_shore,Low_complexity/A-rich,SINE/RSINE1,Simple_repeat/(TTAA)n,SINE/ID_B1,SINE/B1F2,CpGi,Low_complexity/AT_rich,CpG_shore,SINE/B3,SINE/B3	N/A	0.128992	0.139195	0.210151	0.251162	0.316486	0.42831	0.470712	0.530228	0.524422	0.172214	0.0747222	0.0838592	0.0688251	3.55668e-139	0	0	0	0	0	0	0	0	0	0	0	1	0	0	1	0	1	0	0	2486	2164	1969	2050	1892	1475	1467	1230	3022	3375
DMR_568	chr2:61641572-61646601	5031	154	DMR_1b	intron/Tank_intron4,intron/Tank_intron4,intron/Tank_intron5,TSS-5kb+1kb/Tbr1|NM_009322,CpG_shore,SINE/B3,CpGi,exon/Tank_exon5,exon/Tank_exon5,exon/Tank_exon6,intron/Tank_intron5,intron/Tank_intron5,intron/Tank_intron6,CpG_shore,exon/Tank_exon6,exon/Tank_exon6,exon/Tank_exon7,intron/Tank_intron6,intron/Tank_intron6,intron/Tank_intron7,SINE/B1F,SINE/ID_B1	Tbr1	0.115349	0.0821819	0.137474	0.162623	0.196486	0.252208	0.306262	0.395051	0.519271	0.426411	0.413133	0.393723	0.395851	5.85559e-104	0	0	0	0	0	0	0	0	0	0	0	0	0	0	2	1	1	1	0	2653	3098	3121	4339	2226	2711	1888	1528	2563	2781
DMR_569	chr2:61649059-61654351	5294	303	DMR_2b	intron/Tank_intron6,intron/Tank_intron6,intron/Tank_intron7,CpG_shore,SINE/B1_Mur2,Simple_repeat/(TA)n,CpGi,exon/Tank_exon7,exon/Tank_exon7,exon/Tank_exon8,intron/Tank_intron7,intron/Tank_intron7,intron/Tank_intron8,CpG_shore,CpG_shore,Low_complexity/AT_rich,exon/Tank_exon8,exon/Tank_exon8,exon/Tank_exon9,CpGi,CpG_shore	N/A	0.165236	0.143527	0.186369	0.215868	0.267632	0.312775	0.389761	0.455706	0.45453	0.246327	0.164952	0.13547	0.116564	1.14173e-113	0	0	0	0	0	0	0	0	2	0	1	1	0	0	1	0	1	0	0	3317	2339	3075	3001	2954	2631	2534	0	3027	3891
DMR_570	chr2:61883651-61888281	4632	47	DMR_1b	TSS-5kb+1kb/Slc4a10|NM_001242378,LINE/Lx8b,LINE/L1_Mus2,LINE/L1_Mus2,LTR/MTB_Mm,LINE/L1_Mus2,LTR/LTRIS_Mus,LINE/L1_Mus2,LINE/L1M3,Low_complexity/AT_rich,Low_complexity/AT_rich,LINE/Lx7,LTR/MTB,LINE/Lx7,LTR/ORR1B1,LINE/Lx7,LINE/Lx8,SINE/B3	Slc4a10	0.188481	0.204149	0.227102	0.291434	0.270867	0.373888	0.453932	0.443271	0.661254	0.61535	0.570052	0.572911	0.534938	9.96261e-31	0	0	0	0	0	0	0	0	0	0	0	1	0	0	0	0	0	0	0	1905	1823	1977	2184	1238	1260	1256	1093	1501	1517
DMR_571	chr2:62248730-62250858	2130	68	DMR_2b	intron/Slc4a10_intron7,intron/Slc4a10_intron7,intron/Slc4a10_intron7,intron/Slc4a10_intron7,intron/Slc4a10_intron8,intron/Slc4a10_intron8,intron/Slc4a10_intron8,CpG_shore,LTR/RLTR13B3,LINE/Lx9,Simple_repeat/(TC)n,CpGi,CpG_shore,Low_complexity/AT_rich,exon/Slc4a10_exon8,exon/Slc4a10_exon8,exon/Slc4a10_exon8,exon/Slc4a10_exon8,exon/Slc4a10_exon9,exon/Slc4a10_exon9,exon/Slc4a10_exon9,intron/Slc4a10_…	Dpp4	0.270801	0.247634	0.298555	0.365645	0.383655	0.568013	0.591417	0.647736	0.595332	0.466438	0.25381	0.30724	0.132603	2.43315e-38	0	0	0	0	0	0	0	0	0	1	0	0	0	0	0	1	1	0	0	1488	1466	1476	1469	1218	0	0	0	1677	1659
DMR_572	chr2:62410944-62413503	2561	39	DMR_1b	intron/Dpp4_intron2,intron/Dpp4_intron2,exon/Dpp4_exon2,exon/Dpp4_exon2,intron/Dpp4_intron1,intron/Dpp4_intron1,exon/Dpp4_exon1,exon/Dpp4_exon1,Simple_repeat/(CA)n	Fap	0.263345	0.262545	0.370441	0.505306	0.488056	0.61195	0.592465	0.604954	0.803651	0.83214	0.810832	0.834977	0.801717	1.3555e-61	0	0	0	0	0	0	0	0	0	0	0	0	0	0	0	0	0	0	0	3817	1892	1720	1117	0	0	0	0	0	0
DMR_573	chr2:63234195-63235924	1731	40	DMR_3	LTR/ERV3-16A3_I-int,LTR/MTD,LTR/MTD-int,LINE/Lx8	N/A	0.813434	0.815899	0.758959	0.833936	0.803477	0.808562	0.820081	0.824599	0.6626	0.775099	0.474409	0.550447	0.239928	3.05122e-50	0	0	0	0	0	0	0	0	0	0	0	0	0	0	0	0	0	0	0	0	0	0	0	0	0	0	0	0	638
DMR_574	chr2:63444558-63445537	981	61	DMR_3	Simple_repeat/(TTTTG)n,Low_complexity/AT_rich,LINE/Lx7,LTR/ORR1D1,LTR/ORR1D1-int	N/A	0.840593	0.796381	0.826218	0.82974	0.783871	0.836053	0.825484	0.818592	0.779629	0.768281	0.498717	0.494244	0.202437	1.74478e-125	0	0	0	0	0	0	0	0	0	0	0	0	0	0	0	0	0	0	0	0	0	0	0	0	0	0	0	1270	1364
DMR_575	chr2:63562633-63563364	733	44	DMR_3	LTR/MYSERV6-int,LINE/Lx3C	N/A	0.850916	0.813166	0.818109	0.853355	0.818462	0.831229	0.823106	0.819906	0.83044	0.843477	0.623331	0.815478	0.203975	4.29865e-113	0	0	0	0	0	0	0	0	0	0	0	0	0	0	0	0	0	0	0	0	0	0	0	0	0	0	0	1205	0
DMR_576	chr2:65682854-65686497	3645	49	DMR_1b	TSS-5kb+1kb/Csrnp3|NM_153409,intron/Scn2a1_intron5,exon/Scn2a1_exon6,intron/Scn2a1_intron6,SINE/B2_Mm2,Simple_repeat/(TAAA)n,SINE/ID_B1,Satellite/IMPB_01,Simple_repeat/(CAAG)n	Csrnp3	0.165686	0.200815	0.217816	0.275825	0.291634	0.453923	0.491296	0.492076	0.578106	0.5488	0.321865	0.334626	0.264014	1.10536e-25	0	0	0	0	0	0	0	0	0	0	0	1	0	0	0	0	0	0	0	1961	1917	1396	1745	1214	1567	742	1458	1660	1941
DMR_577	chr2:66246447-66248604	2159	44	DMR_1b	intron/Ttc21b_intron5,LINE/L2a,exon/Ttc21b_exon5,intron/Ttc21b_intron4	Gm13630,Scn1a	0.134653	0.142949	0.171842	0.229521	0.219663	0.290758	0.308991	0.298486	0.493063	0.509352	0.364807	0.286125	0.237536	5.7502e-17	0	0	0	0	0	0	0	1	0	0	0	0	0	0	0	0	1	0	0	2091	1368	1427	1544	1614	1495	1430	1176	1704	1374
DMR_578	chr2:68203344-68205883	2541	46	DMR_3	LTR/MYSERV6-int,LTR/MYSERV6-int,LTR/MYSERV6-int,LTR/RLTR19,LTR/MYSERV6-int	Stk39	0.546385	0.5106	0.480239	0.406157	0.36879	0.275914	0.229034	0.311415	0.294153	0.195135	0.209233	0.192599	0.195639	8.25634e-14	0	0	1	0	0	0	0	0	0	0	0	1	0	0	0	0	0	0	0	0	586	668	2885	2007	3393	3383	1722	3479	3328
DMR_579	chr2:69424537-69426629	2094	62	DMR_2b	CpGi,exon/Lrp2_exon79,CpG_shore,Low_complexity/AT_rich,intron/Lrp2_intron78,exon/Lrp2_exon78,intron/Lrp2_intron77,Simple_repeat/(CACCAT)n,SINE/MIR	Lrp2	0.0182743	0.0156522	0.0281897	0.0528431	0.0341182	0.0748523	0.10059	0.229943	0.291667	0.0548873	0.0297353	0.0464703	0.0334676	4.59527e-41	0	0	0	0	0	0	0	0	0	0	0	0	0	0	0	0	0	0	0	4834	3749	4023	4089	4048	3917	3469	3951	6077	5972
DMR_580	chr2:69659477-69660778	1303	33	DMR_1b	TSS-5kb+1kb/Klhl23|NM_177784,intron/Bbs5_intron7,CpG_shore,Satellite/IMPB_01,LTR/RLTR20C2_MM,Simple_repeat/(TG)n,LTR/MTD,LTR/MTC-int,LTR/MTC,CpGi	Klhl23	0.0867389	0.0794622	0.106863	0.134912	0.152156	0.254074	0.261035	0.29655	0.370719	0.313669	0.320282	0.310818	0.241986	1.05312e-05	0	0	0	0	0	0	0	0	0	0	0	0	0	0	0	0	1	0	0	2861	2839	2451	2379	2219	2180	2284	2332	2723	2608
DMR_581	chr2:70310396-70312316	1922	67	DMR_2b	intron/Myo3b_intron26,TSS-5kb+1kb/Sp5|NM_022435,CpGi,CpG_shore,SINE/B1_Mus1,CpG_shore,Simple_repeat/(GGA)n	Sp5	0.208916	0.128055	0.141576	0.151747	0.199886	0.225666	0.290092	0.350691	0.237138	0.11361	0.0214604	0.0253749	0.0330406	3.14486e-36	0	0	0	0	0	0	0	0	0	0	0	0	0	0	1	0	1	1	1	5237	4862	5523	5649	4934	4975	4869	4742	7239	7782
DMR_582	chr2:70315085-70316539	1456	41	DMR_3	CpGi,intron/Myo3b_intron28,CpG_shore,exon/Myo3b_exon29,intron/Myo3b_intron29,SINE/MIR3	N/A	0.280803	0.227307	0.312555	0.300482	0.325876	0.344616	0.380167	0.411923	0.3796	0.179136	0.0833364	0.115893	0.0918932	2.53676e-12	0	0	0	0	0	0	0	0	0	0	0	0	0	0	0	0	0	0	0	5237	4862	5523	5649	4934	4975	4869	4742	7239	7782
DMR_583	chr2:70402173-70407322	5151	166	DMR_1a	CpG_shore,LINE/L1ME4b,Low_complexity/T-rich,Low_complexity/AT_rich,SINE/RSINE1,SINE/B1F,DNA/URR1A,LINE/L2b,Simple_repeat/(TG)n,Simple_repeat/(CA)n,Simple_repeat/(TG)n,Satellite/IMPB_01,Satellite/IMPB_01,Satellite/IMPB_01,Satellite/IMPB_01	Gad1,1500002O10Rik	0.0831965	0.0632833	0.0748052	0.0928517	0.0925732	0.128243	0.170547	0.189676	0.247126	0.299953	0.294245	0.220851	0.210511	2.34138e-63	1	0	0	0	0	0	0	1	0	0	0	1	0	0	1	0	0	0	0	5436	1641	5078	6406	7457	7987	7354	5398	9722	9862
DMR_584	chr2:70955430-70957171	1743	81	DMR_1b	TSS-5kb+1kb/Cybrd1|NM_028593,CpG_shore,Low_complexity/AT_rich,CpGi,SINE/B3,SINE/B1_Mm,CpG_shore,Simple_repeat/(CAA)n	Cybrd1	0.143363	0.136478	0.144916	0.17918	0.174174	0.279558	0.314874	0.352596	0.458349	0.416333	0.295507	0.265935	0.0902222	9.0821e-25	0	0	0	0	0	0	0	0	0	0	0	0	0	0	1	1	1	0	1	1620	1722	1438	1731	1501	1548	1368	1371	1615	1644
DMR_585	chr2:71111464-71112901	1439	30	DMR_1a	SINE/B1_Mm,DNA/Charlie4a,Other/RMER1B,SINE/ID_B1	N/A	0.173283	0.267833	0.262287	0.344427	0.358879	0.376632	0.387769	0.317152	0.390277	0.564146	0.590249	0.625163	0.718528	6.03306e-13	0	0	0	0	0	0	0	0	0	0	0	0	0	0	0	0	0	0	0	1360	0	0	0	0	0	0	0	0	0
DMR_586	chr2:71184536-71189944	5410	93	DMR_3	Simple_repeat/(TATATG)n,Simple_repeat/(TTTG)n,SINE/B1_Mus1,scRNA/BC1_Mm,LTR/MLT1A0,Low_complexity/GA-rich,SINE/B3A,DNA/URR1A,Simple_repeat/(TTTTTG)n,SINE/B1_Mus2,Simple_repeat/(TAGA)n,LTR/ORR1D1,Simple_repeat/(TC)n,LTR/ORR1D1,LINE/L1M5,Low_complexity/CT-rich,Simple_repeat/(A)n,LTR/MTD,LTR/BGLII_B2,LTR/MTD,SINE/B4A	Slc25a12	0.712575	0.592279	0.716276	0.690862	0.583362	0.610569	0.691932	0.603932	0.66435	0.619264	0.44915	0.351393	0.150246	3.91549e-46	0	0	0	0	2	0	0	0	0	4	1	2	0	0	0	0	0	0	1	0	0	0	0	0	0	0	0	0	0
DMR_587	chr2:71213432-71216314	2884	33	DMR_3	intron/Dync1i2_intron1,intron/Dync1i2_intron1,intron/Dync1i2_intron1,intron/Dync1i2_intron1,intron/Dync1i2_intron1,intron/Dync1i2_intron1,intron/Dync1i2_intron1,intron/Dync1i2_intron1,SINE/PB1D7,SINE/B1F,exon/Dync1i2_exon2,exon/Dync1i2_exon2,exon/Dync1i2_exon2,exon/Dync1i2_exon2,exon/Dync1i2_exon2,exon/Dync1i2_exon2,exon/Dync1i2_exon2,exon/Dync1i2_exon2,Low_complexity/A-rich,intron/Dync1i2_intron…	N/A	0.653868	0.586516	0.619973	0.607541	0.590322	0.601493	0.591916	0.605033	0.630126	0.655576	0.4813	0.362839	0.153804	5.30245e-15	0	0	0	0	1	0	0	0	0	1	0	0	0	0	0	0	0	0	0	0	0	0	0	0	0	0	0	989	1936
DMR_588	chr2:71363272-71381149	17879	554	DMR_2b	intron/Slc25a12_intron2,TSS-5kb+1kb/Dlx1|NM_010053,SINE/B1F,Simple_repeat/(TAA)n,SINE/ID4,SINE/B2_Mm1a,Simple_repeat/(A)n,SINE/B1_Mur2,SINE/B1_Mur2,CpG_shore,SINE/MIR3,Low_complexity/T-rich,SINE/B1_Mus1,SINE/B3,Low_complexity/AT_rich,SINE/RSINE1,SINE/B1_Mur3,exon/Slc25a12_exon2,intron/Slc25a12_intron1,CpGi,exon/Slc25a12_exon1,Low_complexity/GC_rich,CpG_shore,SINE/ID_B1,Low_complexity/G-rich,Low_c…	Dlx1,Dlx1as	0.169621	0.139525	0.189714	0.216044	0.243493	0.303557	0.334079	0.443096	0.354534	0.196992	0.154185	0.144427	0.147973	4.89422e-182	0	0	0	0	0	0	0	0	0	0	0	3	0	0	9	0	0	1	0	11863	12011	12026	14514	11345	9805	8472	8207	15458	14259
DMR_589	chr2:71381269-71384081	2814	154	DMR_3	CpG_shore,CpG_shore,CpGi,LTR/MTC,CpG_shore,SINE/B2_Mm1t,SINE/B1_Mus1,LTR/RMER19B,CpGi,Low_complexity/AT_rich,SINE/B1_Mm,SINE/ID_B1,SINE/B1_Mur1,Simple_repeat/(TG)n,SINE/B4,LTR/MLTR11B,LTR/MLTR11B,LTR/ERVB7_2B-LTR_MM	Dlx2	0.266926	0.219553	0.273731	0.341661	0.369352	0.385165	0.548846	0.473974	0.397222	0.124174	0.0232041	0.0766304	0.0242007	4.78544e-186	0	0	0	0	0	0	0	0	0	0	0	0	0	0	2	0	0	0	0	7999	8862	8792	9741	7243	6284	5349	5157	8958	9217
DMR_590	chr2:71386568-71391431	4865	55	DMR_1a	SINE/RSINE1,Low_complexity/GC_rich,SINE/B1F,Simple_repeat/(CATA)n,LTR/MT2A,LTR/RLTR23,LTR/MT2A,exon/Hat1_exon1,intron/Hat1_intron1,exon/Hat1_exon2,intron/Hat1_intron2,SINE/B1_Mus1,SINE/B2_Mm2,SINE/B2_Mm1t,SINE/B2_Mm2,SINE/B2_Mm1t,LINE/L1MB8	Dlx2	0.169406	0.130362	0.163394	0.196703	0.15254	0.139806	0.121746	0.256617	0.390287	0.343159	0.434423	0.378177	0.493978	1.00114e-26	0	0	0	0	0	0	0	0	0	0	0	0	0	0	0	0	0	0	0	0	0	0	652	0	0	0	0	0	665
DMR_591	chr2:71466323-71467646	1325	35	DMR_3	intron/Metap1d_intron1	N/A	0.24858	0.262254	0.345963	0.411366	0.384768	0.419995	0.4346	0.373788	0.354697	0.196154	0.201074	0.165188	0.100743	0.000412359	0	0	0	0	0	0	0	0	0	0	0	0	0	0	0	0	0	0	0	1662	1346	1290	1638	1643	1674	1743	1487	1704	1628
DMR_592	chr2:71581174-71586749	5577	63	DMR_3	Low_complexity/AT_rich,SINE/B3,SINE/RSINE1,Simple_repeat/(CA)n,LINE/L1ME4b,LTR/MLT1A1,Simple_repeat/(TC)n,Simple_repeat/(CA)n,SINE/B1_Mur4,LTR/MLT1A1,LTR/ORR1D2,SINE/B1_Mus2	Itga6,Gm13663,Gm13662	0.611717	0.566111	0.636006	0.697693	0.634886	0.656019	0.623536	0.628172	0.656148	0.57187	0.4776	0.434701	0.158562	8.50656e-32	1	0	0	1	1	0	0	0	0	5	1	0	1	0	0	0	0	0	0	0	0	0	0	0	0	0	0	1148	1325
DMR_593	chr2:71702810-71714342	11534	200	DMR_3	LINE/HAL1,LINE/HAL1,SINE/B1_Mur4,SINE/B4A,Simple_repeat/(TTTG)n,Low_complexity/C-rich,SINE/B4,LTR/ORR1E,LTR/MTE-int,TSS-5kb+1kb/Pdk1|NM_172665,LTR/MTD,Simple_repeat/(CAAA)n,LTR/MTD,LTR/MTE-int,SINE/B1_Mus1,LTR/MTE-int,SINE/B3,LINE/Lx8,LTR/RMER15,Simple_repeat/(CA)n,Simple_repeat/(CAGAGA)n,Simple_repeat/(GGGA)n,LTR/MTE-int,CpG_shore,LTR/ORR1E,LTR/ORR1E,SINE/MIRb,SINE/B3A,CpGi,Simple_repeat/(TTTTG)…	Pdk1	0.321665	0.299673	0.305718	0.302885	0.290901	0.295938	0.300223	0.292218	0.314448	0.31145	0.223088	0.221914	0.111602	1.57808e-08	2	0	1	1	1	0	0	0	1	7	3	4	2	0	0	0	0	0	0	2465	2711	2749	3685	3629	3751	3828	3314	3544	3530
DMR_594	chr2:71819426-71823097	3673	63	DMR_2a	TSS-5kb+1kb/Rapgef4|NM_001204167,intron/Itga6_intron3,CpGi,CpG_shore,Simple_repeat/(TTG)n,SINE/B2_Mm2,exon/Itga6_exon4,intron/Itga6_intron4,Simple_repeat/(TTG)n,Low_complexity/AT_rich,SINE/B3A,Simple_repeat/(CA)n,SINE/B1_Mus2,Simple_repeat/(TTTA)n,Simple_repeat/(TTG)n,exon/Itga6_exon5,intron/Itga6_intron5	Rapgef4	0.495399	0.423345	0.317427	0.239873	0.159439	0.10091	0.0909314	0.131491	0.411406	0.529468	0.571357	0.517011	0.501589	1.15163e-43	0	0	0	0	0	0	0	0	0	0	0	0	0	0	0	0	0	0	1	1389	3085	4101	4558	4483	5013	4652	4136	1932	1657
DMR_595	chr2:72246461-72248044	1585	36	DMR_2a	intron/Rapgef4_intron26,intron/Rapgef4_intron28,intron/Rapgef4_intron29,SINE/PB1D10	N/A	0.914426	0.760575	0.64012	0.492422	0.342399	0.29371	0.256876	0.380867	0.81646	0.816214	0.837482	0.76349	0.7906	7.88544e-57	0	0	0	0	0	0	0	0	0	0	0	0	0	0	0	0	0	0	0	0	0	0	3292	1795	3583	3323	2570	0	0
DMR_596	chr2:72366704-72368378	1676	39	DMR_1a	intron/B230120H23Rik_intron4,intron/B230120H23Rik_intron4,intron/B230120H23Rik_intron4	N/A	0.60169	0.586308	0.602988	0.552941	0.457608	0.328387	0.266645	0.320144	0.543609	0.555725	0.64476	0.638305	0.823081	4.85119e-28	0	0	0	0	0	0	0	0	0	0	0	0	0	0	0	0	0	0	0	0	1226	0	1663	1636	2328	2190	2031	1605	1394
DMR_597	chr2:72841294-72843077	1785	38	DMR_1b	Simple_repeat/(CAAAA)n,SINE/B2_Mm2,Low_complexity/GA-rich	N/A	0.279538	0.191223	0.296379	0.45551	0.534819	0.669473	0.709296	0.667127	0.698605	0.700111	0.496546	0.397727	0.250223	2.27277e-47	0	0	0	0	0	0	0	0	1	0	0	0	0	0	0	0	0	0	0	2550	1560	0	0	0	1114	0	0	2503	873
DMR_598	chr2:72857359-72860518	3161	42	DMR_2a	LTR/ORR1A4,SINE/ID4,LTR/RLTR10C,SINE/RSINE1,SINE/B1_Mur4,SINE/B4A,Simple_repeat/(GAAAA)n,LTR/ORR1A2-int	N/A	0.81963	0.695341	0.569574	0.442057	0.33808	0.278933	0.282652	0.334378	0.628565	0.733907	0.669564	0.541028	0.385651	1.3896e-32	0	0	0	0	0	0	0	0	0	2	1	1	0	0	0	0	0	0	0	0	0	993	2779	2870	3098	2441	2059	0	0
DMR_599	chr2:72875369-72877311	1944	49	DMR_3	DNA/RCHARR1,LINE/L1Md_F3,DNA/RCHARR1,DNA/Charlie4a,LINE/Lx7,LINE/Lx7	N/A	0.428885	0.508495	0.564156	0.620834	0.594552	0.676808	0.694637	0.708955	0.676576	0.621918	0.408376	0.33513	0.200551	3.07769e-33	0	0	0	0	0	0	0	0	0	1	0	1	1	0	0	0	0	0	0	1574	0	0	0	0	0	0	0	1297	1769
DMR_600	chr2:72884639-72885883	1246	37	DMR_1b	LTR/MYSERV16_I-int,LTR/RLTR20C2_MM,Simple_repeat/(TG)n,LTR/RLTR20C2_MM,Simple_repeat/(TTG)n,LTR/RLTR20C2_MM,SINE/PB1D10	N/A	0.224664	0.273373	0.389012	0.540965	0.533067	0.684993	0.655579	0.67433	0.809947	0.837478	0.765498	0.785221	0.459043	2.66824e-78	0	0	0	0	0	0	0	0	1	1	0	0	1	0	0	0	0	0	0	2196	1004	0	0	0	0	0	0	0	0
DMR_601	chr2:73101085-73119684	18601	714	DMR_2b	intron/Ola1_intron7,SINE/MIR,SINE/RSINE1,SINE/B1_Mur4,Simple_repeat/(TTTA)n,SINE/B2_Mm2,SINE/MamSINE1,SINE/ID4_,SINE/B2_Mm2,SINE/B3,Simple_repeat/(TATG)n,SINE/B3,LINE/Lx,TSS-5kb+1kb/Sp9|NM_001005343,SINE/B3A,Simple_repeat/(TA)n,SINE/PB1D11,SINE/B1_Mur2,LINE/L1Md_F3,Low_complexity/AT_rich,DNA/URR1A,SINE/PB1D7,CpG_shore,SINE/ID4,SINE/ID_B1,CpG_shore,SINE/B3A,Simple_repeat/(TC)n,CpGi,SINE/PB1D10,SIN…	Sp9	0.109545	0.0979305	0.165647	0.211249	0.233523	0.293982	0.312032	0.339616	0.290208	0.171654	0.11079	0.115094	0.100069	4.62296e-181	1	0	0	0	0	0	0	1	0	0	0	0	0	0	8	1	1	1	1	10604	14331	13539	15261	11110	10615	10613	7903	15046	15365
DMR_602	chr2:73398149-73400311	2164	46	DMR_2b	LTR/MTE2a,SINE/B3,LTR/MLT1K,DNA/MER58A,SINE/B1F1,SINE/PB1D9,Simple_repeat/(CAAA)n	N/A	0.279638	0.257995	0.275808	0.284356	0.269968	0.304939	0.294045	0.411836	0.439226	0.278788	0.305276	0.197188	0.127878	0.000327312	0	0	0	0	0	0	0	1	0	0	0	0	0	0	0	0	0	0	1	1433	1877	1498	1764	2054	2162	1884	1919	2446	2222
DMR_603	chr2:73731220-73732435	1217	36	DMR_3	intron/Chn1_intron1,intron/Chn1_intron1,CpG_shore,SINE/B1_Mur4,SINE/B2_Mm2,LINE/Lx9,SINE/B2_Mm1a,LINE/Lx9,SINE/B1_Mus1	Gm10822,Atf2	0.425152	0.412658	0.410526	0.429361	0.430721	0.402557	0.377556	0.406283	0.396074	0.367736	0.251961	0.185561	0.103313	3.34373e-05	0	0	0	0	0	0	0	0	0	0	0	0	0	0	0	0	0	0	0	4369	4393	3552	3409	3526	3605	3748	3730	4403	4933
DMR_604	chr2:73965927-73969435	3510	47	DMR_1a	LINE/L2b,LINE/L2b,Low_complexity/AT_rich,Low_complexity/AT_rich,DNA/MER33,SINE/B1_Mur1,DNA/MER33,LINE/L1MB8	Gm13667	0.293727	0.258024	0.23433	0.213633	0.147816	0.200004	0.160712	0.287473	0.62446	0.641716	0.630626	0.599027	0.56833	4.79683e-69	0	0	0	0	0	0	0	0	0	0	0	0	0	0	0	0	0	0	0	1072	2441	2452	2753	2637	2734	3286	2498	1588	1309
DMR_605	chr2:74487005-74488779	1776	30	DMR_1a	Low_complexity/T-rich,LINE/L3b,DNA/MER5B	N/A	0.227568	0.193145	0.218746	0.259349	0.195453	0.215123	0.248716	0.167382	0.316836	0.454562	0.687867	0.563221	0.614325	2.08426e-41	0	0	0	0	0	0	0	0	0	0	0	0	0	0	0	0	0	0	1	0	0	0	553	0	0	838	0	0	1170
DMR_606	chr2:74492189-74493578	1391	40	DMR_1a	CpG_shore,SINE/B3,CpGi	N/A	0.111239	0.131179	0.174944	0.191266	0.149947	0.15746	0.185136	0.150026	0.237897	0.280652	0.47332	0.354096	0.375884	7.33439e-19	0	0	0	0	0	0	0	0	0	0	0	0	0	0	0	0	0	0	1	7206	6545	7248	7201	6736	7055	6868	5705	6170	6628
DMR_607	chr2:74496001-74497516	1517	76	DMR_2b	CpG_shore,CpG_shore,CpG_shore,CpGi,CpG_shore,Low_complexity/AT_rich,Simple_repeat/(TAGA)n,DNA/MARNA,CpGi,SINE/B3,CpG_shore,Low_complexity/AT_rich	Evx2	0.0206743	0.0104822	0.0335718	0.0547951	0.0969782	0.1802	0.244818	0.33087	0.120225	0.0662203	0.0167504	0.0211586	0.00845367	1.70024e-73	0	0	0	0	0	0	0	0	0	0	0	0	0	0	1	1	1	0	1	7206	6545	7248	7201	6736	7055	6868	5705	6170	6628
DMR_608	chr2:74498216-74500008	1794	47	DMR_1a	CpG_shore,CpG_shore,LINE/L1M2	Evx2	0.0103444	0.00876803	0.0134145	0.0256287	0.0246994	0.079739	0.0672278	0.0799274	0.167162	0.195376	0.330526	0.263749	0.174862	1.88714e-52	0	0	0	0	0	0	0	0	0	0	0	0	0	0	1	0	0	0	3	7206	6545	7248	7201	6736	7055	6868	5705	6170	6628
DMR_609	chr2:74509821-74538897	29078	1020	DMR_2b	TSS-5kb+1kb/Hoxd12|NM_008274,Low_complexity/AT_rich,SINE/MIR,LTR/IAPLTR2b,CpG_shore,SINE/ID4_,Low_complexity/GC_rich,CpGi,CpG_shore,SINE/RSINE1,exon/Lnp_exon13,exon/Lnp_exon14,SINE/B1_Mur1,TSS-5kb+1kb/Hoxd11|NM_008273,Simple_repeat/(TG)n,CpG_shore,SINE/B4A,SINE/RSINE1,Simple_repeat/(CA)n,CpGi,CpG_shore,CpG_shore,SINE/PB1D10,SINE/B3A,CpGi,Simple_repeat/(CA)n,SINE/B3,SINE/MIRb,CpG_shore,intron/Lnp_…	Hoxd12,Hoxd11,Gm20440,Hoxd10,Gm14396,Hoxd9,Hoxd8	0.132497	0.111608	0.143295	0.17936	0.187625	0.21718	0.267405	0.308924	0.167948	0.172695	0.132832	0.125208	0.113249	2.22839e-168	0	0	0	0	0	0	0	2	0	0	3	2	0	0	15	0	1	1	8	31879	30078	27969	26627	22803	28310	23534	19696	19125	20655
DMR_610	chr2:74541456-74542804	1350	46	DMR_3	intron/Lnp_intron8,intron/Lnp_intron8,TSS-5kb+1kb/Hoxd8|NM_008276,LINE/Lx7,CpG_shore,CpGi	Hoxd8	0.314256	0.22002	0.264991	0.304105	0.331177	0.325972	0.34366	0.436466	0.287527	0.213656	0.171915	0.128439	0.106331	3.92315e-13	0	0	0	0	0	0	0	0	0	0	0	1	0	0	1	0	0	0	1	3825	3116	2933	4055	3966	4540	4370	3944	3127	3328
DMR_611	chr2:74550451-74554008	3559	87	DMR_1a	TSS-5kb+1kb/Hoxd3|NM_010468,intron/Lnp_intron6,intron/Lnp_intron6,CpGi,CpG_shore,Low_complexity/CT-rich,SINE/B2_Mm2,Low_complexity/AT_rich,exon/Lnp_exon6,exon/Lnp_exon6,intron/Lnp_intron5,intron/Lnp_intron5,SINE/B1_Mur1,Low_complexity/AT_rich,SINE/B3,SINE/RSINE1,SINE/B3,Low_complexity/AT_rich,Low_complexity/AT_rich,LINE/L1MC5,LINE/Lx7,DNA/URR1A,LINE/Lx7	Hoxd3,1700109F18Rik	0.158328	0.168869	0.159218	0.174731	0.126405	0.0897345	0.0851135	0.122054	0.375743	0.383741	0.425728	0.349585	0.323442	7.3567e-70	0	0	0	1	0	0	0	1	0	0	0	0	0	0	1	0	0	0	2	5974	6065	6122	7310	7650	8285	8111	7246	5805	5918
DMR_612	chr2:74564704-74566983	2281	92	DMR_2b	CpG_shore,LTR/MTD,SINE/B1_Mus1,Simple_repeat/(TAAAA)n,CpGi,SINE/ID4,CpG_shore,SINE/B1_Mur1	Mir10b,Hoxd3,Hoxd4	0.251723	0.214249	0.327354	0.424524	0.466339	0.558769	0.62047	0.664956	0.314603	0.210261	0.144117	0.173204	0.151575	2.68066e-109	0	0	0	0	0	0	0	0	0	0	0	0	0	0	0	0	0	0	1	2321	2676	1411	1486	1190	1347	0	737	2297	2311
DMR_613	chr2:74572761-74591951	19192	506	DMR_2b	intron/Lnp_intron2,intron/Lnp_intron2,CpG_shore,Low_complexity/AT_rich,SINE/PB1D9,Low_complexity/AT_rich,exon/Lnp_exon2,exon/Lnp_exon2,intron/Lnp_intron1,intron/Lnp_intron1,Low_complexity/AT_rich,Simple_repeat/(TA)n,SINE/PB1D10,SINE/MIR,Low_complexity/AT_rich,SINE/ID2,SINE/MIRb,CpG_shore,SINE/B3,SINE/MIRb,Low_complexity/AT_rich,Simple_repeat/(A)n,Low_complexity/AT_rich,CpGi,CpG_shore,exon/Lnp_exo…	Hoxd3,Gm14424,Gm14426,6720416L17Rik	0.224758	0.197145	0.238057	0.366455	0.407486	0.576336	0.609303	0.609674	0.371529	0.336674	0.260268	0.281989	0.254929	0	0	0	0	0	0	0	0	0	0	0	1	2	0	0	8	1	0	2	0	7852	8353	8658	10184	7147	7281	6583	6650	11142	11478
DMR_614	chr2:74599374-74600884	1512	45	DMR_1a	TSS-5kb+1kb/Hoxd1|NM_010467,CpG_shore,SINE/B1_Mus1,Simple_repeat/(TC)n,Simple_repeat/(TG)n,SINE/B1F,Simple_repeat/(GAAA)n,Simple_repeat/(GGAAA)n,SINE/B3,SINE/B1_Mus2,SINE/B4,LTR/MTD,CpGi	Hoxd1,6720416L17Rik	0.159099	0.107087	0.115921	0.146431	0.177669	0.24872	0.246989	0.299091	0.415555	0.417651	0.453349	0.40058	0.360316	6.60204e-17	0	0	0	0	0	0	0	0	0	0	0	0	0	0	0	0	1	0	0	1939	1414	1872	2247	1931	2269	1870	1892	1954	2352
DMR_615	chr2:74974618-74975815	1199	44	DMR_1a	CpG_shore,SINE/B1F,CpGi	Gm13652	0.126959	0.0972723	0.0996899	0.123972	0.175681	0.192209	0.180553	0.273821	0.311533	0.424625	0.445452	0.394869	0.398363	4.25629e-23	0	0	0	0	0	0	0	0	0	0	0	1	0	0	1	0	1	0	0	1571	1646	1618	1462	1526	1707	1445	1285	1624	1645
DMR_616	chr2:75440935-75442070	1137	35	DMR_1b	intron/9430019J16Rik_intron1,LINE/Lx8	N/A	0.145215	0.155893	0.150991	0.194511	0.168249	0.216668	0.148384	0.205183	0.442579	0.35349	0.368796	0.291408	0.241429	2.62846e-07	0	0	0	0	0	0	0	1	0	0	0	0	0	0	0	0	0	0	0	1150	932	1050	1149	1143	1176	1093	884	1163	1220
DMR_617	chr2:75445378-75448640	3264	85	DMR_1b	DNA/Charlie4a,LINE/L2a,LINE/L2a	N/A	0.248554	0.205457	0.194503	0.241236	0.208127	0.362389	0.357298	0.346089	0.509263	0.583613	0.478637	0.435012	0.303122	9.6516e-39	0	0	0	0	1	0	0	0	0	1	0	0	0	0	0	0	0	0	0	2678	1750	1663	2180	2091	2007	1770	1864	1722	1405
DMR_618	chr2:75539401-75541588	2189	35	DMR_1a	DNA/Charlie2a,CpG_shore,SINE/ID_B1,Simple_repeat/(CAAT)n,Low_complexity/AT_rich,LINE/Lx7,LINE/Lx7,SINE/B4,Simple_repeat/(TTTG)n	E030042O20Rik,Nfe2l2	0.279312	0.251729	0.206697	0.141551	0.103637	0.141058	0.170734	0.11911	0.303585	0.390832	0.436874	0.446494	0.36682	1.48188e-11	0	0	0	0	0	0	0	0	0	0	0	1	0	0	0	0	0	0	0	9400	14709	11393	14060	11083	11469	9574	8553	9832	6506
DMR_619	chr2:75543142-75544917	1777	37	DMR_3	CpG_shore,SINE/B1F2,LINE/MusHAL1	E030042O20Rik,Nfe2l2	0.296313	0.303779	0.339111	0.349057	0.321634	0.380054	0.371009	0.379437	0.404374	0.309117	0.201765	0.189547	0.100271	0.000191324	0	0	0	0	1	0	0	0	1	0	1	0	1	0	0	0	0	0	0	9400	14709	11393	14060	11083	11469	9574	8553	9832	6506
DMR_620	chr2:75797175-75799273	2100	49	DMR_2b	LTR/RMER17A2,Simple_repeat/(CA)n,SINE/B1_Mus1	N/A	0.272364	0.27988	0.348441	0.430259	0.444551	0.521527	0.476123	0.532397	0.501725	0.422673	0.316627	0.3067	0.149888	2.59787e-13	1	1	0	1	0	0	0	1	0	2	2	0	0	0	0	0	0	0	0	1472	1416	828	1421	1294	1635	1387	1622	1698	2269
DMR_621	chr2:75866911-75868634	1725	37	DMR_1a	intron/Agps_intron9,SINE/MIR3,SINE/PB1D11,exon/Agps_exon10,intron/Agps_intron10	N/A	0.235323	0.205526	0.277256	0.308446	0.269022	0.344119	0.360057	0.389901	0.592252	0.710313	0.727615	0.734185	0.574063	3.66959e-53	0	0	0	0	0	0	0	0	0	0	0	0	0	0	0	0	0	0	0	1667	1127	0	1843	1528	1236	1934	1076	1278	0
DMR_622	chr2:75907200-75908804	1606	35	DMR_1a	intron/Agps_intron17,LTR/MTD,Simple_repeat/(TTTTTG)n,SINE/B1_Mus2,LTR/MTE2b	N/A	0.154383	0.113102	0.166833	0.21218	0.20387	0.183085	0.213914	0.198366	0.410381	0.436862	0.459869	0.416088	0.415465	3.99914e-11	0	0	0	0	0	0	0	0	0	0	0	1	0	0	0	0	0	0	0	2170	1819	1705	1759	1506	2285	2035	2108	1951	1895
DMR_623	chr2:76242390-76244280	1892	32	DMR_1a	intron/Pde11a_intron2,TSS-5kb+1kb/Osbpl6|NM_145525,CpG_shore,LINE/Lx4A,LINE/Lx4A,LINE/L1MB2,LINE/Lx9,Simple_repeat/(CA)n,LINE/Lx9,CpGi	Osbpl6	0.20788	0.159875	0.199829	0.168675	0.139099	0.113867	0.095669	0.187059	0.361887	0.381849	0.401149	0.363867	0.315881	2.87176e-09	0	0	0	0	0	0	0	0	0	0	0	0	0	0	0	0	0	0	0	3034	3252	2911	3922	3678	4128	4499	3865	2895	3201
DMR_624	chr2:77007276-77015139	7865	123	DMR_2a	SINE/ID4,exon/Ccdc141_exon24,Simple_repeat/(CAG)n,intron/Ccdc141_intron23,LTR/RLTR17B_Mm,SINE/B4A,SINE/PB1D10,SINE/B4A,SINE/B1_Mus1,Simple_repeat/(TG)n,exon/Ccdc141_exon23	Ccdc141	0.483991	0.423566	0.436985	0.382931	0.312872	0.377775	0.365647	0.391277	0.535351	0.628327	0.54303	0.518458	0.352784	5.03803e-24	0	0	0	0	0	0	0	0	0	0	1	2	0	0	0	0	0	0	0	3600	3658	2262	8570	9083	8282	7845	6513	6465	2799
DMR_625	chr2:77249279-77250436	1159	35	DMR_3	intron/Sestd1_intron1	N/A	0.779595	0.719031	0.624359	0.606564	0.527454	0.438287	0.408139	0.407008	0.583348	0.715519	0.539031	0.481465	0.219032	1.10339e-24	0	0	0	1	0	0	0	0	1	1	1	0	0	0	0	0	0	0	0	0	0	0	0	0	0	1030	961	0	0
DMR_626	chr2:77356425-77358433	2010	42	DMR_1a	LINE/Lx3C,Simple_repeat/(CA)n	Zfp385b	0.208744	0.214043	0.237886	0.252076	0.254878	0.270811	0.294137	0.371311	0.602469	0.622998	0.63455	0.547632	0.648468	7.08628e-32	0	0	0	0	0	0	0	0	0	0	0	0	0	0	0	0	0	0	0	1638	1864	1535	1516	1631	1730	1533	1561	1549	1516
DMR_627	chr2:78710063-78711885	1824	36	DMR_1b	TSS-5kb+1kb/Ube2e3|NM_009454,CpGi,LTR/MLT1J,CpG_shore,SINE/B1_Mus1,LTR/ORR1A2,SINE/PB1D10,LINE/L1Md_F2,LINE/L1Md_A	Ube2e3	0.118485	0.0983838	0.133695	0.208683	0.254633	0.301268	0.303444	0.33934	0.410413	0.428718	0.36783	0.378746	0.246413	1.10215e-06	0	0	0	0	0	0	0	0	0	0	0	0	0	0	0	0	0	0	0	6750	6248	5391	5355	4892	5656	5561	5252	5864	5445
DMR_628	chr2:79267457-79271036	3581	64	DMR_2b	intron/Itga4_intron2,CpG_shore,SINE/B4A,CpGi,CpG_shore,Low_complexity/AT_rich	Cerkl	0.137166	0.137558	0.170173	0.19572	0.171025	0.259897	0.216154	0.294319	0.50406	0.295	0.175676	0.168581	0.10848	3.0757e-16	1	0	0	0	0	0	0	0	1	2	0	1	0	0	0	0	0	0	0	1876	1784	1560	1955	1730	1831	1861	2329	2236	2511
DMR_629	chr2:79294617-79302646	8031	202	DMR_1a	intron/Itga4_intron15,CpGi,LINE/L2a,CpG_shore,CpG_shore,LINE/L2a,Simple_repeat/(TG)n,LINE/L1MB8,LTR/MTB,CpGi,Simple_repeat/(TG)n,CpG_shore,Simple_repeat/(TA)n,SINE/MIRc,LTR/MLTR11B,LINE/L1Md_F2,exon/Itga4_exon16,intron/Itga4_intron16,Simple_repeat/(TC)n,Simple_repeat/(TG)n,LINE/L3	Gm17325,Neurod1,Cerkl	0.0597884	0.0530996	0.0545966	0.0648744	0.0544746	0.0590713	0.0545261	0.0755257	0.195283	0.274085	0.376053	0.308845	0.213178	2.42124e-145	0	0	0	0	0	0	0	0	0	0	0	0	0	0	1	0	1	0	0	3087	3908	4678	5138	5002	4862	3707	4655	5273	5883
DMR_630	chr2:80088883-80091655	2774	34	DMR_3	intron/Pde1a_intron1,intron/Pde1a_intron2,SINE/B2_Mm1t,Simple_repeat/(TA)n,Simple_repeat/(CA)n,Simple_repeat/(GGGAGA)n,SINE/B1_Mus1,Low_complexity/AT_rich,LINE/L1Md_F3	N/A	0.789689	0.743315	0.798064	0.779139	0.675436	0.771437	0.760191	0.794617	0.667153	0.72407	0.620544	0.554	0.196509	4.37203e-31	0	0	0	0	0	0	0	0	0	0	0	0	0	0	0	0	0	0	0	0	0	0	0	0	0	0	0	0	0
DMR_631	chr2:80286151-80286980	831	43	DMR_2b	CpG_shore,CpG_shore,SINE/MIR,CpGi	Frzb	0.0856223	0.101792	0.131012	0.180836	0.187898	0.247732	0.334231	0.381489	0.435827	0.204727	0.121856	0.15039	0.103029	9.86354e-16	0	0	0	0	0	0	0	0	0	0	0	0	0	0	1	1	1	1	0	3500	2920	2776	2985	2945	2954	2965	2817	3568	4020
DMR_632	chr2:84313749-84317035	3288	42	DMR_3	SINE/PB1D10,DNA/MER5A,DNA/Charlie4a,LINE/L1_Mur3	Tfpi	0.547602	0.495692	0.552744	0.620902	0.545595	0.601744	0.61295	0.589142	0.575981	0.598151	0.457688	0.398346	0.159549	2.88848e-15	0	0	1	0	0	0	0	0	0	2	1	0	0	0	0	0	0	0	0	2340	2141	1693	1899	1415	2143	1385	2105	2288	3841
DMR_633	chr2:84357874-84361199	3327	38	DMR_2a	intron/Calcrl_intron9,Low_complexity/GA-rich,Low_complexity/AT_rich,LINE/L2a,LINE/Lx3A	N/A	0.607109	0.535371	0.517777	0.398928	0.345407	0.281569	0.225525	0.24639	0.517361	0.674166	0.718872	0.649269	0.582273	2.93234e-28	0	0	0	0	0	0	0	0	0	0	0	1	0	0	0	0	0	0	0	1935	1270	979	2282	2189	2482	2801	2447	1656	0
DMR_634	chr2:84574263-84578744	4483	82	DMR_1a	TSS-5kb+1kb/Ypel4|NM_001005342,SINE/B1_Mur2,LTR/MTA_Mm,LTR/MTA_Mm-int,Simple_repeat/(T)n,LTR/MTA_Mm-int,LTR/MTA_Mm,LTR/MTA_Mm-int,LTR/MTA_Mm,SINE/B2_Mm1t,LTR/MTA_Mm,SINE/RSINE1,Low_complexity/AT_rich,SINE/ID4,SINE/B3,LTR/RMER19B2	Ypel4	0.122757	0.0874649	0.141546	0.154406	0.181759	0.205607	0.228471	0.251173	0.39566	0.380857	0.438683	0.405649	0.345155	3.53737e-37	0	0	0	0	0	0	0	0	0	0	0	0	0	0	0	0	0	0	0	7837	7217	7165	8380	7544	7438	7778	6563	10005	10633
DMR_635	chr2:84580214-84583169	2957	46	DMR_3	LTR/MTC,SINE/B4A,Simple_repeat/(CA)n,SINE/PB1D10,Low_complexity/A-rich,SINE/ID4_,Simple_repeat/(CA)n,SINE/B3A,Simple_repeat/(T)n,SINE/B2_Mm1a,CpG_shore,Simple_repeat/(T)n,SINE/ID_B1,DNA/Tigger8,SINE/ID_B1	Mir130a	0.35853	0.36428	0.388361	0.364776	0.384951	0.409267	0.434671	0.429619	0.361398	0.395729	0.251193	0.229175	0.0961076	1.13861e-05	0	0	0	0	0	0	0	0	1	1	1	1	1	0	0	0	0	0	0	7837	7217	7165	8380	7544	7438	7778	6563	10005	10633
DMR_636	chr2:84722621-84723938	1319	42	DMR_1b	SINE/B2_Mm2,Simple_repeat/(T)n,SINE/B2_Mm1t,exon/Clp1_exon3	N/A	0.151705	0.137352	0.21054	0.283871	0.290644	0.373082	0.412809	0.415543	0.438538	0.388252	0.369899	0.357097	0.482394	2.88551e-16	0	0	0	0	0	0	0	0	0	0	0	0	0	0	1	0	0	0	0	1018	0	0	0	0	0	0	0	2054	1832
DMR_637	chr2:84776262-84777464	1204	37	DMR_1b	TSS-5kb+1kb/Slc43a3|NM_021398,SINE/B1_Mus2,SINE/MIR,LTR/ORR1E,LTR/ORR1E-int	Slc43a3	0.152033	0.148098	0.168412	0.221384	0.185558	0.329534	0.380144	0.392518	0.435305	0.464904	0.340927	0.252367	0.221927	1.03808e-10	0	0	0	0	0	0	0	0	0	0	0	1	0	0	0	0	0	0	0	2890	2529	2680	2632	761	0	0	0	834	1584
DMR_638	chr2:85036919-85039989	3072	34	DMR_1a	exon/Ssrp1_exon1,intron/Ssrp1_intron1,exon/Ssrp1_exon1,intron/Ssrp1_intron1,exon/Ssrp1_exon2,exon/Ssrp1_exon2,intron/Ssrp1_intron2,intron/Ssrp1_intron2,exon/Ssrp1_exon3,exon/Ssrp1_exon3,intron/Ssrp1_intron3,intron/Ssrp1_intron3,SINE/B2_Mm2,Simple_repeat/(TTTA)n,SINE/B1_Mus1,SINE/B2_Mm2,SINE/B3,exon/Ssrp1_exon4,exon/Ssrp1_exon4,intron/Ssrp1_intron4,intron/Ssrp1_intron4	Gm13716,Lrrc55	0.216511	0.21704	0.199505	0.228158	0.263132	0.272311	0.350052	0.363734	0.48969	0.473968	0.517606	0.49322	0.590079	1.70974e-11	0	0	0	0	0	0	0	0	0	0	0	0	0	0	0	0	0	0	0	1185	1005	0	1020	1011	0	0	0	1392	1371
DMR_639	chr2:86925087-86930030	4945	34	DMR_1a	Satellite/IMPB_01,Low_complexity/AT_rich,LINE/L1M2,LINE/Lx8,LTR/RMER4A,LINE/L1_Mur2,LTR/RMER4A,Simple_repeat/(TC)n,LTR/RMER4A,Low_complexity/AT_rich,LINE/Lx2,Low_complexity/A-rich,LINE/L1_Mus3,LINE/Lx2,SINE/B4,SINE/B1_Mus1,LINE/Lx2	N/A	0.408048	0.3301	0.221824	0.401582	0.303823	0.172716	0.171668	0.204597	0.245669	0.378351	0.56577	0.477557	0.684594	1.69703e-10	0	0	0	0	0	0	0	0	0	0	0	0	0	0	0	0	0	0	0	0	0	0	0	0	0	0	0	0	0
DMR_640	chr2:87366185-87366747	564	35	DMR_1b	LINE/L1_Mus3,CpGi,CpG_shore	Gm13736,Olfr1127-ps1	0.279104	0.273253	0.220239	0.417267	0.254446	0.296981	0.333513	0.316555	0.314772	0.587265	0.378486	0.342167	0.141163	3.10443e-07	0	0	0	0	0	0	0	0	1	1	0	0	0	0	0	0	0	0	0	815	0	0	0	0	0	0	0	714	750
DMR_641	chr2:90506556-90508970	2416	38	DMR_1a	intron/Ptprj_intron1,DNA/MER58B,SINE/RSINE1,Simple_repeat/(CAGA)n,Low_complexity/AT_rich,SINE/B2_Mm2,LTR/MT2B,SINE/B1_Mur3,SINE/B2_Mm1t,SINE/B2_Mm2	N/A	0.223623	0.207088	0.278542	0.38194	0.372931	0.442301	0.422856	0.46953	0.714013	0.765335	0.77437	0.743264	0.677686	4.04741e-55	0	0	0	0	0	0	0	0	0	0	0	0	0	0	0	0	0	0	0	2219	1105	1115	1024	0	0	0	0	0	0
DMR_642	chr2:90622043-90623785	1744	53	DMR_2b	TSS-5kb+1kb/Agbl2|NM_178755,CpG_shore,CpGi,CpG_shore	Agbl2	0.228997	0.234907	0.371315	0.438591	0.468782	0.44513	0.558854	0.605499	0.519379	0.346836	0.297639	0.283007	0.152782	1.46363e-27	0	0	0	0	0	0	0	0	0	0	0	0	0	0	0	0	0	0	0	1800	1180	0	0	0	0	0	0	1748	2120
DMR_643	chr2:90730318-90731071	755	40	DMR_1b	CpGi,intron/Nup160_intron34,LTR/ORR1G,CpG_shore,SINE/B1_Mus2,Simple_repeat/(TTTG)n,SINE/B1_Mus2,SINE/B1_Mur1	N/A	0.11272	0.0934151	0.117436	0.134248	0.12597	0.231195	0.214356	0.24854	0.441553	0.336407	0.237435	0.237678	0.115781	1.04953e-11	0	0	0	0	0	0	0	0	0	0	0	1	0	0	0	0	1	0	0	2090	1883	2477	2493	2662	2299	2328	1875	2172	2213
DMR_644	chr2:90908537-90910242	1707	36	DMR_1a	intron/Kbtbd4_intron3,CpG_shore,SINE/PB1D7,SINE/ID_B1,SINE/ID_B1,SINE/PB1D10,exon/Kbtbd4_exon4,CpGi	Slc39a13	0.149377	0.0891175	0.137533	0.15966	0.175457	0.185517	0.203052	0.242972	0.349806	0.390066	0.387702	0.413181	0.265874	1.60278e-10	0	0	0	0	0	0	0	0	0	0	1	0	0	0	0	0	0	0	0	4136	3558	3490	3466	3546	3288	3199	3146	3536	3607
DMR_645	chr2:91762636-91764307	1673	84	DMR_1b	intron/Ambra1_intron1,intron/Ambra1_intron1,TSS-5kb+1kb/Chrm4|NM_007699,CpG_shore,CpG_shore,CpG_shore,Low_complexity/AT_rich,SINE/RSINE1,CpGi,CpG_shore,SINE/B2_Mm2,SINE/RSINE1,CpGi,SINE/B1F,SINE/PB1D10,CpG_shore,SINE/B2_Mm1t	Chrm4,Gm10805	0.0372908	0.0357006	0.0465388	0.103212	0.126538	0.211632	0.219813	0.328546	0.384195	0.291177	0.201246	0.159933	0.0761287	3.24041e-77	0	0	0	0	0	0	0	0	0	0	1	0	0	0	1	1	1	0	1	3521	3218	3449	3423	3476	3703	3409	3455	3818	3783
DMR_646	chr2:91769578-91772754	3178	108	DMR_3	intron/Ambra1_intron5,intron/Ambra1_intron5,SINE/B1_Mur2,Simple_repeat/(CAAAA)n,SINE/B1_Mur2,SINE/ID2,SINE/ID_B1,SINE/B1F,SINE/ID_B1,SINE/B2_Mm2,SINE/PB1D10,exon/Ambra1_exon6,exon/Ambra1_exon6,intron/Ambra1_intron6,intron/Ambra1_intron6,Simple_repeat/(TTA)n,SINE/B3A,Simple_repeat/(CAAA)n,SINE/B3,SINE/B3,exon/Ambra1_exon7,exon/Ambra1_exon7,intron/Ambra1_intron7,exon/Ambra1_exon8	Mdk	0.183908	0.165073	0.330905	0.402794	0.422499	0.4745	0.479807	0.474382	0.393068	0.162104	0.0622377	0.0907908	0.0310489	1.17004e-104	0	0	1	1	0	0	0	1	1	2	0	1	0	0	0	0	0	0	0	2421	2566	1217	3453	1927	2573	925	3019	5723	5420
DMR_647	chr2:91815283-91816377	1096	80	DMR_2b	CpG_shore,SINE/B1_Mus1,SINE/B3,SINE/PB1,CpGi,Simple_repeat/(TTTTA)n,SINE/B1_Mur4	Dgkz	0.0558195	0.0644658	0.0592851	0.0697224	0.0829413	0.179719	0.148431	0.246432	0.383147	0.0844463	0.0366388	0.0511782	0.0360023	1.47539e-53	0	0	0	0	0	0	0	0	0	0	1	0	0	0	2	0	1	0	0	1461	1163	1561	3391	2723	3644	4010	4547	5609	5837
DMR_648	chr2:91895693-91897083	1392	45	DMR_1b	intron/Ambra1_intron14,intron/Ambra1_intron15,SINE/B3A,CpGi,Simple_repeat/(CA)n,SINE/B3A,CpG_shore,Simple_repeat/(TA)n,SINE/RSINE1,SINE/ID4_,SINE/ID4,SINE/PB1D10,CpG_shore,SINE/PB1D11	N/A	0.0901954	0.122555	0.144883	0.199376	0.208903	0.322501	0.333432	0.354073	0.441977	0.289492	0.247455	0.236805	0.183845	2.50069e-08	0	0	0	1	1	0	0	1	1	1	1	0	1	0	0	0	0	0	0	2665	1287	1344	1925	1388	1631	1410	2070	1848	2126
DMR_649	chr2:91980682-91986359	5679	65	DMR_3	Low_complexity/C-rich,SINE/B1_Mus1,Low_complexity/AT_rich,SINE/B2_Mm2,SINE/B1_Mur2,SINE/B1_Mus1,scRNA/4.5SRNA,SINE/B1_Mus1,exon/Creb3l1_exon12,Simple_repeat/(TG)n,intron/Creb3l1_intron11,exon/Creb3l1_exon11,intron/Creb3l1_intron10,SINE/MIRb,Simple_repeat/(TTTTTG)n,SINE/B1_Mus2,Simple_repeat/(TC)n,SINE/B1F,SINE/MIRb,Low_complexity/C-rich,SINE/B2_Mm2,SINE/B3,SINE/B1_Mur1,exon/Creb3l1_exon10,intron/…	N/A	0.451384	0.419903	0.454281	0.496644	0.455602	0.466142	0.469979	0.458215	0.52032	0.513302	0.39554	0.342831	0.133867	1.46241e-14	1	1	1	0	0	1	1	0	0	1	2	1	1	1	0	0	0	0	2	1127	0	799	849	745	0	0	0	1507	1641
DMR_650	chr2:92210373-92211054	683	37	DMR_2b	intron/Phf21a_intron1,intron/Phf21a_intron2,CpG_shore,TSS-5kb+1kb/Pex16|NR_028114,TSS-5kb+1kb/Pex16|NM_145122,CpGi,SINE/RSINE1	Pex16,Gyltl1b	0.152504	0.151695	0.152844	0.26127	0.194373	0.300991	0.29253	0.33593	0.425124	0.343034	0.234021	0.249598	0.0940293	5.92205e-07	0	0	0	0	0	0	0	0	1	0	0	0	0	0	0	0	0	0	0	1180	1900	2283	2448	2199	2028	1751	1376	3273	2767
DMR_651	chr2:92270442-92272401	1961	40	DMR_1b	intron/Phf21a_intron3,intron/Phf21a_intron6,intron/Phf21a_intron7,SINE/B3,SINE/B1F,SINE/B1_Mur1,SINE/ID4_,Simple_repeat/(CATATA)n,DNA/MER33,CpG_shore,LINE/L1M5	Cry2	0.314027	0.319131	0.366081	0.372984	0.348076	0.336537	0.417569	0.375186	0.450871	0.520951	0.452183	0.396699	0.144125	2.63598e-07	0	0	0	1	0	0	0	0	0	0	0	0	0	0	0	0	0	0	0	5119	5168	5041	4892	4729	4889	4918	4742	5076	4741
DMR_652	chr2:92300273-92301318	1047	40	DMR_1b	CpG_shore,Simple_repeat/(TATATG)n	Slc35c1	0.0902114	0.0765745	0.123871	0.12266	0.123722	0.153053	0.147137	0.197237	0.343733	0.244672	0.36151	0.342636	0.140249	2.72554e-13	0	0	0	0	0	0	0	0	0	0	0	1	0	0	1	0	0	0	0	5089	4967	4697	5038	3247	4509	3468	3768	3390	2889
DMR_653	chr2:93485724-93486406	684	33	DMR_3	CpG_shore,CpG_shore,CpG_shore,Low_complexity/G-rich,CpGi,SINE/MIR	N/A	0.4068	0.445224	0.450894	0.50377	0.502349	0.656659	0.609154	0.640038	0.381886	0.201943	0.179613	0.266852	0.282144	2.59367e-35	0	0	0	0	0	0	0	0	0	0	0	0	0	0	1	0	0	0	0	2826	2321	2146	2000	1053	1078	1165	612	2891	3055
DMR_654	chr2:93675241-93677029	1790	41	DMR_3	intron/Alx4_intron2,exon/Alx4_exon3,intron/Alx4_intron3	N/A	0.78441	0.733805	0.73375	0.761436	0.738582	0.768429	0.773736	0.74918	0.765728	0.79237	0.544054	0.562536	0.225129	1.87229e-57	1	0	1	1	0	0	0	0	0	0	1	1	0	0	0	0	0	0	0	0	0	0	0	0	0	0	0	0	0
DMR_655	chr2:93689970-93691444	1476	30	DMR_1a	N/A	Accs	0.202779	0.170392	0.137703	0.149953	0.102698	0.10404	0.0959287	0.102072	0.30749	0.373746	0.379802	0.397149	0.345972	2.06475e-09	0	0	0	0	0	0	0	1	0	1	0	0	0	0	0	0	0	0	0	2739	3334	3242	3138	3028	3404	3398	2924	2797	2901
DMR_656	chr2:94079696-94080773	1079	30	DMR_1a	intron/Hsd17b12_intron4,CpG_shore,SINE/B4,DNA/MER20,SINE/B1_Mus1,Simple_repeat/(GA)n	Mir129-2	0.184396	0.181678	0.140068	0.142924	0.148313	0.165014	0.197146	0.343724	0.340855	0.533448	0.569685	0.542598	0.533266	5.25015e-27	0	0	0	0	0	0	0	0	0	0	0	0	0	0	0	1	0	0	0	7532	4344	5937	6540	6275	6511	5505	6967	7955	7755
DMR_657	chr2:94085710-94087053	1345	31	DMR_1a	intron/Hsd17b12_intron3,LINE/L2a,LINE/Lx9,LTR/RLTR20C2_MM,LTR/RLTR20C2_MM,LINE/Lx9	Mir129-2	0.124422	0.123499	0.120426	0.101576	0.130578	0.12384	0.118255	0.0984328	0.296357	0.237935	0.396318	0.302058	0.226961	2.69272e-08	0	0	0	0	0	0	0	0	0	0	0	0	0	0	0	0	0	0	0	7532	4344	5937	6540	6275	6511	5505	6967	7955	7755
DMR_658	chr2:94245274-94246315	1043	31	DMR_1a	TSS-5kb+1kb/2810002D19Rik|NR_027831,CpG_shore,CpGi	2810002D19Rik,Ttc17	0.124302	0.0875465	0.119455	0.154152	0.119169	0.120843	0.132763	0.116757	0.217224	0.221646	0.385967	0.302129	0.305726	0.000113384	0	0	0	0	0	0	0	0	0	0	0	0	0	0	0	0	0	0	0	4165	4487	4103	3835	3602	2986	3682	3747	3691	3578
DMR_659	chr2:94730990-94731531	543	31	DMR_3	SINE/MIRb,Simple_repeat/(TG)n	N/A	0.84274	0.820491	0.800211	0.872536	0.83636	0.848704	0.825721	0.83904	0.764584	0.759104	0.54018	0.530117	0.211893	1.26213e-55	0	0	0	0	0	0	0	0	0	0	0	0	0	0	0	0	0	0	0	0	0	0	0	0	0	0	0	901	1227
DMR_660	chr2:96156044-96159981	3939	48	DMR_1a	Simple_repeat/(TTTA)n,Low_complexity/T-rich,SINE/B1_Mm,Low_complexity/T-rich,LTR/MERVK26-int,LTR/RMER20C_Mm,LINE/L1MD1,SINE/B3,DNA/UCON29,Simple_repeat/(TG)n,DNA/MER5A1	Lrrc4c	0.230439	0.174872	0.213558	0.21486	0.276416	0.344047	0.388393	0.472792	0.537591	0.60661	0.646468	0.708224	0.55777	4.92218e-68	0	0	0	0	0	0	0	1	0	0	0	0	0	0	0	0	0	0	0	1219	1207	1159	1659	1062	1236	0	0	0	0
DMR_661	chr2:97167234-97167871	639	35	DMR_3	Simple_repeat/(TG)n,LTR/ORR1A3	N/A	0.777705	0.797847	0.812104	0.832561	0.800616	0.773348	0.724605	0.798448	0.663698	0.782507	0.727963	0.740397	0.209961	1.11286e-23	0	0	0	0	0	0	0	0	0	0	0	0	0	0	0	0	0	0	0	0	0	0	0	0	0	0	0	0	0
DMR_662	chr2:99748929-99749692	765	35	DMR_3	Simple_repeat/(TG)n,Simple_repeat/(TTTTG)n,SINE/B1_Mm,LTR/ORR1A4-int	N/A	0.811217	0.811273	0.909401	0.864334	0.81997	0.785973	0.918673	0.782984	0.742477	0.771736	0.7103	0.519157	0.167666	2.71692e-41	0	0	0	0	0	0	0	0	0	0	0	0	0	0	0	0	0	0	0	0	0	0	0	0	0	0	0	0	0
DMR_663	chr2:101594368-101597723	3357	39	DMR_3	intron/B230118H07Rik_intron2,LINE/L1MB7,Simple_repeat/(TTA)n,Low_complexity/AT_rich,Simple_repeat/(GGA)n,Low_complexity/GA-rich,LINE/L2a,LINE/L1ME4a,LINE/Lx7,Simple_repeat/(CA)n	N/A	0.504662	0.481085	0.503431	0.541155	0.476812	0.481567	0.437452	0.481983	0.363474	0.286477	0.181763	0.217133	0.192564	1.03955e-13	1	0	0	0	0	0	0	0	0	0	1	0	0	0	0	0	0	0	1	0	0	0	0	0	0	0	0	2245	2337
DMR_664	chr2:101818416-101820513	2099	40	DMR_2a	intron/Prr5l_intron2,LTR/MLT1-int,snRNA/U2,SINE/MIR,Low_complexity/AT_rich,LINE/L2b	N/A	0.47458	0.417285	0.36869	0.258408	0.221899	0.178293	0.149262	0.204716	0.403138	0.473522	0.508938	0.489824	0.51575	2.18403e-15	0	0	1	0	0	0	0	0	0	0	0	0	0	0	0	0	0	0	0	0	848	0	1471	1266	2209	1665	940	1019	759
DMR_665	chr2:102098033-102099885	1854	41	DMR_1b	intron/Ldlrad3_intron2,SINE/MIRb,LTR/MLT1A0,LTR/LTR16B,SINE/B1_Mus1,LTR/MLT1A0	N/A	0.159476	0.117367	0.17156	0.213213	0.258275	0.346085	0.334504	0.372554	0.526635	0.491583	0.344522	0.310721	0.281932	1.02878e-20	0	0	0	0	0	0	0	0	0	0	0	0	0	0	0	0	0	0	0	0	1733	1226	1909	2068	1316	851	0	936	2034
DMR_666	chr2:102240216-102240769	555	42	DMR_2b	CpG_shore,CpGi	Trim44	0.200451	0.189721	0.214351	0.234828	0.270487	0.296045	0.354144	0.423969	0.465353	0.342072	0.166101	0.21165	0.094294	1.51216e-08	0	0	0	0	1	0	0	0	0	0	0	0	0	0	0	0	1	0	0	4864	3075	2767	3076	2379	2350	2365	2103	3707	4146
DMR_667	chr2:102389354-102392788	3436	59	DMR_1b	intron/Trim44_intron1,TSS-5kb+1kb/Pamr1|NM_173749,LINE/L1_Mus3	Pamr1	0.168711	0.148495	0.190138	0.204705	0.255729	0.387086	0.417993	0.470675	0.578109	0.527423	0.540925	0.539808	0.515486	1.80866e-43	0	0	0	0	0	0	0	0	0	0	0	0	0	0	0	0	0	0	0	2746	3368	2905	2949	2945	3120	2634	0	1511	2098
DMR_668	chr2:102739025-102741708	2685	42	DMR_1a	intron/Slc1a2_intron3,intron/Slc1a2_intron3,intron/Slc1a2_intron3,exon/Slc1a2_exon4,exon/Slc1a2_exon4,exon/Slc1a2_exon4,intron/Slc1a2_intron4,intron/Slc1a2_intron4,intron/Slc1a2_intron4,SINE/B4A	U6,Cd44	0.194539	0.151656	0.157644	0.119234	0.113325	0.129099	0.127305	0.14695	0.311513	0.347089	0.3932	0.389628	0.471483	3.64622e-15	0	0	0	0	0	0	0	0	0	0	0	0	0	0	1	0	1	0	0	9096	9074	8653	8921	8372	4963	4733	4145	3368	4288
DMR_669	chr2:103810970-103813000	2032	39	DMR_1b	TSS-5kb+1kb/Lmo2|NM_001142335,CpGi,SINE/B1_Mus2,CpG_shore,Simple_repeat/(A)n,SINE/B3,SINE/PB1D11,DNA/MER63D,DNA/RCHARR1,Simple_repeat/(TG)n,SINE/B2_Mm2,SINE/B1_Mur2,LTR/MT2B,SINE/B2_Mm1t	Lmo2	0.129169	0.0972913	0.132683	0.163449	0.201072	0.231362	0.300023	0.317857	0.411827	0.339699	0.302451	0.318607	0.269142	1.45626e-07	0	0	0	0	0	0	0	0	0	0	1	0	0	0	1	1	1	1	0	2680	2584	3122	3017	2583	2601	2752	2558	3488	3420
DMR_670	chr2:103830910-103834882	3974	53	DMR_3	LINE/L1ME1,SINE/B1_Mus2,Low_complexity/T-rich,LTR/RMER16_Mm,Low_complexity/T-rich,SINE/B1_Mm,Low_complexity/T-rich,SINE/B2_Mm1t,SINE/B1_Mus1,LTR/LTR81B,SINE/MIRc,SINE/B3,SINE/B1F1,SINE/B1F	N/A	0.488694	0.476398	0.521393	0.552232	0.528252	0.567429	0.541503	0.581878	0.606109	0.596825	0.39089	0.366485	0.154818	6.13059e-17	0	1	1	0	0	0	0	1	0	2	1	1	0	0	0	0	0	0	0	0	0	1025	1751	1975	1321	1134	1738	1257	1151
DMR_671	chr2:103855842-103857082	1242	39	DMR_3	LINE/L1Md_F2	N/A	0.840143	0.796978	0.821839	0.858551	0.743858	0.753918	0.794157	0.803886	0.733449	0.772693	0.51089	0.479726	0.160524	1.41033e-51	0	0	0	0	0	0	0	0	0	0	0	0	0	0	0	0	0	0	0	0	0	0	0	0	0	0	0	1444	1573
DMR_672	chr2:104687941-104689646	1707	39	DMR_2b	intron/Tcp11l1_intron7,CpG_shore,SINE/B1_Mur3,exon/Tcp11l1_exon7,intron/Tcp11l1_intron6,SINE/MIR,CpGi	Prrg4	0.227029	0.222364	0.218916	0.2744	0.258274	0.396404	0.414439	0.391976	0.370052	0.254938	0.112713	0.195078	0.0906951	4.42315e-09	0	0	0	0	0	0	0	1	0	0	0	0	0	0	0	0	0	0	0	2748	3011	3713	3137	3109	2492	2293	2164	3493	3810
DMR_673	chr2:104960810-104976653	15845	492	DMR_1b	intron/Ccdc73_intron9,LTR/MTC,LINE/Lx,Simple_repeat/(GGAA)n,LTR/IAPLTR1_Mm,LTR/MTC,LINE/Lx8,TSS-5kb+1kb/Wt1|NM_144783,LTR/ORR1F,SINE/B1_Mur1,LINE/L1Md_F3,LINE/Lx8,CpG_shore,SINE/RSINE1,Low_complexity/AT_rich,SINE/B3A,SINE/B3A,CpG_shore,CpGi,LINE/L2c,CpG_shore,SINE/B2_Mm2,CpGi,SINE/PB1D10,CpG_shore,SINE/B2_Mm2,CpG_shore,Simple_repeat/(TAAA)n,Low_complexity/C-rich,SINE/PB1,LINE/L2c,LTR/LTR33,LTR/RM…	Wt1,AI314831	0.0790918	0.063862	0.0859603	0.122881	0.14154	0.204334	0.252825	0.302987	0.17387	0.302132	0.212096	0.219093	0.154408	2.5524e-160	0	0	0	0	0	0	0	1	0	0	0	0	0	0	7	1	0	1	0	4082	4250	5016	5946	4188	5506	3476	4004	8820	9699
DMR_674	chr2:105451281-105453479	2200	40	DMR_2b	SINE/MIR,Simple_repeat/(TTTTG)n,SINE/B1F	N/A	0.270844	0.202804	0.39835	0.506372	0.537411	0.627776	0.619804	0.631349	0.612928	0.516284	0.378062	0.414506	0.269656	1.6611e-23	0	0	0	1	0	0	0	0	1	0	0	0	0	0	0	0	1	0	0	1181	0	0	0	0	1049	1003	817	907	0
DMR_675	chr2:105498209-105532805	34598	965	DMR_1b	LINE/L1_Mus3,CpG_shore,LINE/L1VL4,CpGi,CpG_shore,LINE/L1VL4,LINE/L1VL4,LINE/L1VL4,SINE/B4,Low_complexity/AT_rich,Simple_repeat/(CA)n,LTR/MLT1A0,LINE/Lx8,LINE/L2,LTR/ORR1D2,Simple_repeat/(TC)n,Simple_repeat/(TA)n,TSS-5kb+1kb/Pax6|NM_001244201,SINE/B1_Mur4,Simple_repeat/(TTTG)n,SINE/B1_Mur4,Low_complexity/GA-rich,SINE/MIR,LTR/ORR1D1,SINE/MIR,DNA/MER20,Simple_repeat/(CCCCCT)n,CpG_shore,Simple_repeat…	Pax6,Pax6os1	0.050877	0.0467153	0.114682	0.194429	0.258945	0.383098	0.450887	0.475159	0.475122	0.363375	0.251673	0.23109	0.185428	0	1	1	0	1	0	0	0	1	0	0	1	4	0	0	9	1	2	2	0	11590	11478	16986	18951	10802	10035	8516	8282	21459	22521
DMR_676	chr2:106033174-106035882	2710	45	DMR_1a	LTR/MLT1L,Low_complexity/AT_rich,SINE/B2_Mm2,Low_complexity/AT_rich,SINE/ID2,LINE/Lx2,LINE/Lx8	N/A	0.19299	0.172713	0.183831	0.222972	0.216053	0.240169	0.279651	0.277024	0.440404	0.459157	0.568028	0.555378	0.47847	8.89738e-23	0	0	0	0	0	0	0	1	0	0	0	0	0	0	0	0	0	0	0	1290	1530	1374	1658	1711	1734	1564	1751	1461	1373
DMR_677	chr2:106759327-106761621	2296	44	DMR_3	intron/Mpped2_intron3,intron/Mpped2_intron3,SINE/RSINE1,Simple_repeat/(CA)n,Simple_repeat/(GGGAGA)n	N/A	0.78687	0.771971	0.749492	0.787121	0.777959	0.816764	0.811977	0.778372	0.756694	0.675278	0.450334	0.438379	0.257084	1.24561e-66	0	0	0	0	0	0	0	0	0	0	0	0	0	0	0	0	0	0	0	0	0	0	0	0	0	0	0	1072	1088
DMR_678	chr2:106813204-106814388	1186	31	DMR_3	CpG_shore,CpGi	2700007P21Rik	0.408998	0.358226	0.367231	0.37869	0.358252	0.399086	0.388419	0.38274	0.359546	0.336756	0.229084	0.225626	0.0965252	0.0104208	0	0	0	0	0	0	0	0	1	0	0	0	0	0	0	0	0	0	0	3687	2505	2499	2305	2597	2467	2457	2417	2530	2496
DMR_679	chr2:106947063-106949026	1965	32	DMR_3	LTR/MLT1F2,LTR/ORR1B1,LTR/RLTR20B1,Simple_repeat/(TG)n,LTR/RLTR20B1,LTR/ORR1B1	N/A	0.859689	0.816135	0.821514	0.876411	0.809059	0.840952	0.846442	0.831388	0.772236	0.868228	0.701475	0.776864	0.201065	2.39829e-37	0	0	0	0	0	0	0	0	0	0	0	0	0	0	0	0	0	0	0	0	0	0	0	0	0	0	0	0	0
DMR_680	chr2:109531724-109533425	1703	45	DMR_1b	TSS-5kb+1kb/Bdnf|NM_001048141,TSS-5kb+1kb/Bdnf|NM_001048142,CpG_shore,LTR/RMER15-int,LINE/Lx7,Simple_repeat/(TG)n,LINE/Lx7,Simple_repeat/(GGAA)n,LINE/Lx7,LTR/RMER15-int	Bdnf	0.0733777	0.0634374	0.0977884	0.109555	0.106763	0.240347	0.257844	0.352609	0.357443	0.297976	0.317146	0.250167	0.164064	4.09624e-20	0	0	0	0	0	0	0	0	0	0	0	0	0	0	0	0	0	0	0	6212	5495	5753	5611	4137	3829	3040	3062	4061	3835
DMR_681	chr2:109751579-109760418	8841	225	DMR_3	LTR/RMER17B,LTR/ORR1D2,LTR/RMER17A,Simple_repeat/(GA)n,TSS-5kb+1kb/Lgr4|NM_172671,LTR/RMER17A,LTR/ORR1D2,LTR/RLTR12G,LINE/L1_Mus3,LTR/RLTR12G,LTR/MLT2C2,LTR/MTD,CpG_shore,CpGi,SINE/B3,LINE/L1Md_A,CpG_shore	Gm13939,Lgr4	0.285273	0.267401	0.275012	0.278927	0.279718	0.274343	0.285143	0.301843	0.270708	0.254973	0.164662	0.19355	0.0920667	1.04779e-11	0	0	1	1	0	0	0	0	1	4	0	0	1	0	0	0	0	0	0	5296	5043	5209	6657	4365	4516	4249	3034	5791	6724
DMR_682	chr2:110200256-110204228	3974	60	DMR_1b	SINE/B2_Mm2,Simple_repeat/(CAAAA)n,Low_complexity/AT_rich,Simple_repeat/(TA)n	Fibin	0.170322	0.152136	0.221609	0.271657	0.294538	0.415013	0.43773	0.491986	0.627451	0.586041	0.565443	0.58678	0.457892	7.76311e-43	0	0	0	0	0	0	0	0	0	0	0	0	0	0	0	1	1	0	0	5032	2535	2662	1942	1497	1615	1080	1054	1546	1698
DMR_683	chr2:112216492-112219258	2768	41	DMR_3	TSS-5kb+1kb/2410042D21Rik|NM_024254,LTR/RMER4B,CpG_shore,LTR/RMER6BA,LINE/Lx2,SINE/B4A,Simple_repeat/(CA)n,Low_complexity/AT_rich,Simple_repeat/(TTGG)n,SINE/B1_Mus1,CpGi	2410042D21Rik	0.56009	0.565115	0.560197	0.574552	0.543595	0.541074	0.53155	0.543886	0.552628	0.592336	0.373604	0.3369	0.15499	2.3041e-10	0	1	0	0	1	0	0	1	0	2	0	0	2	0	0	0	0	0	0	3843	2732	3008	2998	2897	2984	2863	2932	2987	3534
DMR_684	chr2:113280073-113281813	1742	40	DMR_2b	intron/Mir1954_intron2,LINE/L1Md_F3,SINE/B4A,LTR/MTD,SINE/RSINE1	Fmn1,Gm13963,Gm13966	0.187527	0.201062	0.276348	0.347776	0.386393	0.496079	0.48892	0.531425	0.553394	0.365943	0.239049	0.247583	0.176578	4.68769e-17	0	0	0	0	0	0	1	0	0	0	0	1	0	0	0	0	0	0	0	5386	4195	4072	3521	2219	1745	0	1352	2282	2459
DMR_685	chr2:113568820-113569634	816	32	DMR_3	intron/Fmn1_intron8,intron/Fmn1_intron8	N/A	0.882479	0.874036	0.89162	0.877297	0.825139	0.802847	0.9024	0.826128	0.898884	0.826026	0.661738	0.763029	0.198872	5.6323e-56	0	0	0	0	0	0	0	0	0	0	0	0	0	0	0	0	0	0	0	0	0	0	0	0	0	0	0	0	0
DMR_686	chr2:113596456-113598011	1557	45	DMR_2b	intron/Fmn1_intron13,intron/Fmn1_intron13,CpG_shore,SINE/B3,SINE/B1_Mur2,SINE/B1_Mus2,CpGi,DNA/URR1A	Grem1	0.105302	0.107474	0.183131	0.20512	0.244946	0.324765	0.433143	0.489415	0.461198	0.357283	0.237696	0.252314	0.206175	2.56023e-14	0	0	0	0	0	0	0	0	0	0	0	0	0	0	0	1	0	0	0	3866	2744	2844	2626	2524	2742	2303	2453	2708	3723
DMR_687	chr2:115404832-115407151	2321	43	DMR_3	TSS-5kb+1kb/BC052040|NM_207264,Low_complexity/AT_rich,CpG_shore,Low_complexity/AT_rich,SINE/RSINE1,LINE/L1M5,LINE/L3b,SINE/ID4,SINE/PB1D11,Low_complexity/AT_rich,CpGi	BC052040,Gm13977	0.283555	0.314285	0.352995	0.398502	0.407068	0.483415	0.460439	0.453196	0.43929	0.420922	0.308996	0.302335	0.108795	5.28543e-06	0	0	1	1	1	0	0	0	0	1	1	0	0	0	0	0	0	0	0	3144	2735	2476	3207	3042	2900	2612	2475	4280	3911
DMR_688	chr2:115678025-115678962	939	36	DMR_2b	intron/BC052040_intron8,intron/BC052040_intron8,SINE/B3A,Simple_repeat/(TC)n,CpG_shore	N/A	0.199633	0.170189	0.217529	0.222299	0.269848	0.386278	0.449445	0.528027	0.573292	0.426987	0.34283	0.351844	0.200269	6.86693e-25	0	0	0	0	0	0	0	0	0	0	0	0	0	0	1	0	0	0	0	0	1382	1540	1724	1288	1347	972	926	1188	1326
DMR_689	chr2:115680438-115681679	1243	43	DMR_2b	intron/BC052040_intron8,intron/BC052040_intron8,CpG_shore,CpGi,CpG_shore,LTR/ORR1B1	N/A	0.131878	0.100575	0.113546	0.150334	0.209581	0.292256	0.34683	0.443553	0.435925	0.226857	0.186133	0.17629	0.11843	7.23717e-24	0	0	0	0	0	0	0	0	0	0	0	0	0	0	1	0	0	0	0	3945	4923	6578	6970	6283	6494	6823	5510	7078	7027
DMR_690	chr2:115685693-115686905	1214	53	DMR_3	CpG_shore,CpGi,exon/BC052040_exon9,exon/BC052040_exon9,CpG_shore,intron/BC052040_intron9,intron/BC052040_intron9,Simple_repeat/(GTTTG)n	N/A	0.208623	0.181131	0.310512	0.3794	0.419063	0.392576	0.425119	0.392076	0.202681	0.0748002	0.172629	0.142531	0.1111	4.97036e-39	0	0	0	0	0	0	0	0	0	0	0	0	0	0	1	0	0	0	0	3945	4923	6578	6970	6283	6494	6823	5510	7078	7027
DMR_691	chr2:115884965-115887058	2095	45	DMR_3	intron/Meis2_intron9,intron/Meis2_intron9,intron/Meis2_intron9,intron/Meis2_intron9,intron/Meis2_intron9,intron/Meis2_intron9,SINE/B4A,Simple_repeat/(TGG)n,Simple_repeat/(TG)n,SINE/B4A,SINE/B4A,CpG_shore,Simple_repeat/(TG)n,SINE/B4A,Simple_repeat/(CA)n	Meis2	0.295885	0.266271	0.290149	0.220887	0.170434	0.149723	0.116316	0.107741	0.105161	0.0600693	0.0474021	0.0417152	0.0283854	1.50933e-23	0	0	0	0	0	0	1	0	0	1	0	1	0	0	1	0	0	0	0	17213	17819	14553	15715	13332	12801	12082	12867	17774	13721
DMR_692	chr2:115897382-115901871	4491	117	DMR_2b	Simple_repeat/(CA)n,SINE/ID4,Simple_repeat/(TTCA)n,Low_complexity/T-rich,SINE/B1_Mur1	2700033N17Rik	0.2264	0.213046	0.263422	0.300572	0.344363	0.431651	0.481588	0.519112	0.365363	0.253102	0.159437	0.145586	0.128086	2.8233e-52	0	0	0	0	0	0	0	0	0	0	0	0	0	0	1	1	1	0	0	18912	19561	16046	18071	14729	14295	13460	14108	20146	16014
DMR_693	chr2:116804609-116806979	2372	30	DMR_3	LTR/MTEb,LTR/MTC,SINE/MIRb,LTR/MTD,SINE/B1_Mus1,SINE/PB1D9,Simple_repeat/(TGAA)n	N/A	0.468214	0.434778	0.499151	0.491164	0.455103	0.474624	0.470045	0.471079	0.401331	0.364535	0.255883	0.243533	0.121641	6.60749e-05	0	0	0	0	0	0	0	1	1	2	0	1	0	0	0	0	0	0	0	0	0	0	0	0	0	792	633	2115	2271
DMR_694	chr2:117937678-117938878	1202	39	DMR_1b	TSS-5kb+1kb/Thbs1|NM_011580,SINE/RSINE1,LINE/L1M5,DNA/MER58B	Thbs1,Gm13986	0.150989	0.117114	0.165643	0.21182	0.26455	0.273102	0.339511	0.328781	0.475315	0.412893	0.45896	0.450974	0.315773	5.01399e-09	0	0	0	0	0	0	0	0	0	0	1	0	0	0	0	0	0	0	0	15688	5153	4832	3786	2953	2526	2148	3733	5129	5235
DMR_695	chr2:118199569-118200388	821	38	DMR_2b	CpGi,CpG_shore,SINE/B1F	Gpr176	0.120581	0.0811543	0.195441	0.22376	0.197391	0.27663	0.247662	0.320629	0.413248	0.247895	0.15847	0.1005	0.084137	5.59088e-09	0	0	0	0	0	0	0	0	1	0	0	0	1	0	0	0	0	0	0	4273	2501	2252	2224	2025	2306	1928	2020	2306	2566
DMR_696	chr2:118214867-118217485	2620	31	DMR_2a	CpG_shore,LINE/L1MA4,LINE/L1MA4,SINE/RSINE1	Eif2ak4	0.462494	0.388102	0.322711	0.238903	0.159444	0.169614	0.131332	0.222615	0.515197	0.511044	0.56663	0.567268	0.502543	6.29243e-13	0	0	0	0	0	0	0	0	0	0	0	0	0	0	0	0	0	0	0	3587	3345	3906	4514	4250	5117	5134	4119	3203	3456
DMR_697	chr2:118256328-118256999	673	32	DMR_3	intron/Fsip1_intron1,CpG_shore,CpGi,exon/Fsip1_exon1,CpG_shore	N/A	0.842809	0.811669	0.840053	0.842614	0.839565	0.823682	0.838012	0.848288	0.757019	0.663136	0.442489	0.408688	0.219652	4.54967e-47	0	0	0	0	0	0	0	1	0	0	1	0	0	0	0	0	0	0	0	0	0	0	0	0	0	0	0	0	0
DMR_698	chr2:118526169-118528506	2339	80	DMR_3	CpG_shore,LTR/MT2B,SINE/B1_Mur4,SINE/MIR3,SINE/B1_Mur1,SINE/B3A,SINE/B4A,SINE/B1_Mus2,LTR/RLTR31_Mur,LTR/MLTR31D_MM,CpGi,SINE/ID4_,SINE/PB1D11	N/A	0.344017	0.275598	0.32241	0.331777	0.32767	0.355686	0.328363	0.423382	0.324789	0.239038	0.116393	0.200668	0.143401	3.796e-13	0	0	0	0	0	0	0	0	0	0	0	0	0	0	1	0	0	1	0	3731	3500	3513	3943	4110	3984	3959	3690	4856	4811
DMR_699	chr2:118588292-118589559	1269	30	DMR_2a	LTR/ORR1D2,LTR/RLTR20A	A430105I19Rik	0.184985	0.111396	0.128428	0.0743988	0.0692536	0.101188	0.139123	0.147328	0.270635	0.374246	0.259825	0.246143	0.147146	2.49549e-05	0	0	0	0	0	0	0	0	0	0	0	0	0	0	0	0	0	0	2	4805	3998	5532	3894	3563	2389	2063	2127	2779	2577
DMR_700	chr2:118752457-118753372	917	49	DMR_1b	TSS-5kb+1kb/Chst14|NM_028117,CpGi,CpG_shore,LINE/L1_Mus2	Chst14	0.107616	0.108057	0.188637	0.23034	0.277297	0.32305	0.330426	0.361787	0.525682	0.478056	0.364856	0.335501	0.207512	4.20711e-15	0	0	0	0	0	0	0	0	0	0	0	1	0	0	0	0	1	0	0	2919	2435	2234	2551	1953	1989	2270	2263	2058	2124
DMR_701	chr2:118801043-118802094	1053	42	DMR_1b	CpG_shore,LINE/L1MEc,Simple_repeat/(TCTA)n,SINE/B1_Mur1,CpGi,Simple_repeat/(TG)n,SINE/B3A	N/A	0.12693	0.107413	0.127959	0.189703	0.197639	0.276187	0.302362	0.316699	0.458353	0.455328	0.42055	0.424491	0.343275	2.58408e-14	0	0	0	0	0	0	0	0	0	0	0	0	0	0	0	0	0	0	0	2181	1946	1893	2070	1725	2123	1682	1813	1888	2696
DMR_702	chr2:118998375-119000764	2391	33	DMR_1a	TSS-5kb+1kb/Gm14137|NM_001039223,Low_complexity/AT_rich,SINE/B3	Gm14137	0.282509	0.249435	0.163144	0.23667	0.226182	0.23732	0.340497	0.306575	0.450042	0.476832	0.506605	0.519756	0.485475	4.49836e-07	0	0	0	0	0	0	0	0	0	0	0	0	0	0	0	0	0	0	0	2335	969	1663	0	0	0	0	681	1725	531
DMR_703	chr2:119148445-119150654	2211	81	DMR_2b	TSS-5kb+1kb/Dll4|NM_019454,intron/Fam82a2_intron4,CpGi,SINE/B1_Mus1,CpG_shore,CpG_shore,SINE/RSINE1,Low_complexity/AT_rich,SINE/PB1D9,Unknown/YREP_Mm,SINE/B1F	Dll4,Gm14207	0.148058	0.135682	0.200142	0.263256	0.268842	0.337428	0.390204	0.363631	0.398277	0.200169	0.113044	0.128025	0.0759696	2.31842e-27	0	0	0	0	0	0	0	0	0	0	0	0	0	0	1	0	0	0	0	4939	4517	4849	5668	5287	5382	5241	4651	5969	6768
DMR_704	chr2:119304001-119306038	2039	41	DMR_3	CpGi,CpG_shore,SINE/B1F1,SINE/ID4_,SINE/MIR,Simple_repeat/(CCCCCA)n,SINE/MIRb,Simple_repeat/(CA)n	Ino80	0.447597	0.442655	0.39492	0.417721	0.381522	0.427661	0.449312	0.404077	0.334657	0.375673	0.187231	0.26929	0.100246	0.000304452	0	0	0	0	0	0	0	0	0	0	0	0	0	0	0	0	0	0	0	4064	3901	4098	5805	4109	7845	6363	5542	3904	3805
DMR_705	chr2:119565633-119570688	5057	244	DMR_2b	intron/1500003O03Rik_intron2,TSS-5kb+1kb/Itpka|NM_146125,SINE/B2_Mm1a,CpG_shore,SINE/B1_Mus1,Simple_repeat/(CAAAA)n,exon/1500003O03Rik_exon3,intron/1500003O03Rik_intron3,Simple_repeat/(TAA)n,SINE/B3,LTR/MTD,SINE/B1_Mus1,Simple_repeat/(CAAAA)n,LTR/MTD,CpG_shore,SINE/B2_Mm1t,LTR/MTD,SINE/B3,CpGi,SINE/RSINE1,LINE/L1_Mus2,SINE/B1_Mus1,SINE/B1_Mur1,CpG_shore,Simple_repeat/(TC)n,Simple_repeat/(TG)n,SIN…	Itpka,SNORA44	0.0916799	0.0880705	0.119508	0.125657	0.140485	0.213978	0.193947	0.234178	0.229572	0.170029	0.0817187	0.0802301	0.0543161	6.28298e-35	0	0	0	0	0	0	0	0	1	0	1	1	0	0	2	1	1	0	0	2895	2642	3350	3495	3307	3567	3200	3230	4639	4476
DMR_706	chr2:119584585-119586136	1553	53	DMR_1b	CpGi,exon/1500003O03Rik_exon6,intron/1500003O03Rik_intron6,CpG_shore,LINE/Lx8,exon/1500003O03Rik_exon7	Ltk	0.0796759	0.0726989	0.0792675	0.111754	0.15332	0.190123	0.244065	0.310508	0.432013	0.278251	0.169713	0.194913	0.154496	2.47473e-19	0	0	0	0	0	0	0	0	0	0	0	0	0	0	0	1	0	0	0	1728	2001	1978	2689	2168	2068	1881	1969	2670	2585
DMR_707	chr2:119628111-119631685	3576	52	DMR_3	intron/Nusap1_intron3,intron/Nusap1_intron3,SINE/B4A,SINE/B2_Mm2,SINE/B4A,Low_complexity/CT-rich,SINE/B1_Mur1,Simple_repeat/(TTTTC)n,SINE/B1_Mur4,SINE/B1_Mur2,Low_complexity/AT_rich,SINE/B1_Mus2,SINE/B3,SINE/RSINE1,exon/Nusap1_exon4,exon/Nusap1_exon4,intron/Nusap1_intron4,intron/Nusap1_intron4,SINE/B1_Mur2,SINE/PB1D7,rRNA/5S,LTR/MLT1B,scRNA/BC1_Mm	Tyro3	0.486229	0.48905	0.514363	0.550021	0.497312	0.551755	0.543918	0.539981	0.373676	0.284552	0.209416	0.24848	0.130118	5.34701e-25	0	0	0	0	0	0	0	0	0	0	0	0	0	0	0	0	0	0	0	4241	3359	2884	4831	2927	2993	3461	3809	8154	8073
DMR_708	chr2:119723629-119725048	1421	34	DMR_2b	TSS-5kb+1kb/Mga|NM_013720,intron/Rtf1_intron8,CpG_shore,SINE/PB1,Low_complexity/G-rich,SINE/RSINE1,SINE/B2_Mm2,Low_complexity/CT-rich,Simple_repeat/(TTTC)n,exon/Rtf1_exon9,intron/Rtf1_intron9,SINE/B1F2	Mga	0.183928	0.147888	0.186571	0.220569	0.220123	0.32538	0.332165	0.254306	0.415472	0.258737	0.164045	0.168172	0.0928652	0.000136833	0	0	0	0	0	0	0	0	0	1	0	0	0	0	0	0	0	0	0	3474	2594	2916	3153	2834	2965	2759	3077	3341	3603
DMR_709	chr2:120555321-120556407	1088	31	DMR_1b	CpG_shore,intron/Zfp106_intron1,SINE/B2_Mm2,Low_complexity/T-rich,SINE/B3A	Cdan1	0.100644	0.100417	0.119837	0.14854	0.150941	0.180108	0.198859	0.205557	0.416646	0.333198	0.315015	0.326615	0.19925	1.41993e-06	0	0	0	0	0	0	0	0	0	0	0	0	0	0	0	0	0	0	0	4685	4551	4213	4480	4405	4603	4392	4602	3952	3750
DMR_710	chr2:120964692-120965878	1188	51	DMR_3	TSS-5kb+1kb/Adal|NM_029475,CpG_shore,intron/Ubr1_intron1,SINE/B1_Mus2,CpGi,SINE/PB1D10	U6,Adal,Lcmt2	0.561652	0.517474	0.535448	0.576998	0.539712	0.545698	0.562873	0.550512	0.542086	0.441921	0.317608	0.312707	0.12115	1.66398e-12	0	0	0	0	0	0	0	0	0	0	0	0	0	0	0	0	0	0	0	4147	3128	3383	3697	3367	3745	3356	4282	3793	3859
DMR_711	chr2:121717484-121724284	6802	41	DMR_3	intron/Frmd5_intron1,LINE/L1MEd,Simple_repeat/(TC)n,Simple_repeat/(TG)n,LTR/RLTR31D_MM,LINE/L1MB5,LTR/RLTR20C2_MM,Simple_repeat/(TG)n,SINE/B4A,Simple_repeat/(CACCAT)n,SINE/RSINE1,LINE/L1MB5,SINE/B3,SINE/PB1D10,Simple_repeat/(TATATG)n,LTR/MTC,Simple_repeat/(GAAA)n,SINE/B3,SINE/B4	5S_rRNA,Casc4	0.840903	0.793849	0.799765	0.792175	0.742714	0.726541	0.71883	0.705534	0.747487	0.784243	0.688788	0.572208	0.281016	7.80231e-24	1	0	0	0	0	0	0	0	0	0	0	1	0	0	0	0	0	0	2	0	0	0	845	688	0	0	0	0	0
DMR_712	chr2:122120277-122128972	8697	271	DMR_1a	TSS-5kb+1kb/Duoxa2|NM_025777,exon/Patl2_exon18,intron/Patl2_intron17,SINE/RSINE1,SINE/PB1D9,exon/Patl2_exon17,intron/Patl2_intron16,SINE/MIRb,exon/Patl2_exon16,intron/Patl2_intron15,SINE/B1_Mm,CpG_shore,Low_complexity/C-rich,SINE/B1_Mus1,SINE/ID_B1,Low_complexity/G-rich,SINE/PB1D10,SINE/ID_B1,exon/Patl2_exon15,intron/Patl2_intron14,exon/Patl2_exon14,CpGi,intron/Patl2_intron13,exon/Patl2_exon13,in…	Duoxa2,Duox2	0.0883878	0.068381	0.0892236	0.118163	0.123818	0.194941	0.200435	0.24805	0.410746	0.39773	0.466159	0.403889	0.284357	5.76939e-186	0	0	0	0	0	0	0	1	0	0	2	0	0	0	3	1	2	0	0	4185	2952	4306	4980	3872	4185	3924	2564	3808	5000
DMR_713	chr2:122138781-122140018	1239	48	DMR_1b	TSS-5kb+1kb/Duox1|NM_001099297,SINE/B1_Mur1,SINE/B1_Mur4,Simple_repeat/(A)n,SINE/PB1D10,Simple_repeat/(TCTCCC)n,Simple_repeat/(TG)n,SINE/B1_Mus2,SINE/PB1D10	Duox1,Duoxa1	0.10231	0.069887	0.0803504	0.113573	0.142518	0.175505	0.172797	0.24125	0.427222	0.335997	0.346736	0.257747	0.195551	9.67536e-23	0	0	0	0	0	0	0	0	0	0	0	0	0	0	1	0	1	0	0	1434	1680	1819	2253	2430	2352	2174	1366	1446	1734
DMR_714	chr2:125329464-125331277	1815	34	DMR_1a	intron/Fbn1_intron47,CpG_shore,SINE/B1_Mus1,exon/Fbn1_exon47,intron/Fbn1_intron46,SINE/B1_Mus1,CpGi	Gm9913,Fbn1	0.0872575	0.0792071	0.100997	0.116877	0.143855	0.0862884	0.129633	0.114499	0.2663	0.236227	0.322426	0.325042	0.382371	4.35527e-07	0	0	0	0	0	0	0	0	0	0	0	0	0	0	0	0	0	0	0	4936	3288	3072	3485	3042	3326	3299	3006	3111	3248
DMR_715	chr2:125548254-125549313	1061	46	DMR_1b	CpG_shore,CpGi	Shc4	0.106862	0.0886107	0.121697	0.169052	0.163041	0.256313	0.250789	0.311676	0.460171	0.258019	0.176274	0.266895	0.198074	9.21571e-14	0	0	0	0	0	0	0	0	0	0	0	0	0	0	1	0	1	0	0	4280	2515	2544	2487	2528	2410	2228	2246	4060	3884
DMR_716	chr2:126379035-126380543	1510	49	DMR_2b	TSS-5kb+1kb/Slc27a2|NM_011978,CpGi,intron/Atp8b4_intron16,CpG_shore,Simple_repeat/(GGA)n,LTR/MTB_Mm,SINE/B1_Mus1	Slc27a2,Gm16762	0.231464	0.209402	0.239751	0.276643	0.293597	0.361955	0.410904	0.51383	0.411999	0.280261	0.153851	0.197128	0.0954352	2.18135e-12	0	0	0	0	0	0	0	0	1	0	0	0	0	0	0	0	1	0	0	1664	1716	1867	1943	1894	1730	1764	1726	2971	5180
DMR_717	chr2:127189399-127190732	1335	48	DMR_1a	TSS-5kb+1kb/Adra2b|NM_009633,intron/1810024B03Rik_intron1,LTR/RMER21A,CpG_shore,LINE/L1_Rod,LTR/RLTR13D3A1	Adra2b	0.134844	0.097471	0.10963	0.134963	0.130893	0.128125	0.136341	0.144939	0.253537	0.312873	0.480212	0.440975	0.334069	1.88883e-28	0	0	0	0	0	0	0	0	0	0	0	0	0	0	0	1	1	1	0	1901	1738	1983	1837	1980	2035	2160	2044	2162	2525
DMR_718	chr2:127309161-127310291	1132	35	DMR_1a	CpG_shore,DNA/URR1B,Low_complexity/AT_rich,Simple_repeat/(TG)n,LTR/RMER15,LTR/ORR1C2	Kcnip3	0.0761585	0.0360385	0.0643562	0.0798169	0.0555054	0.0874662	0.0578086	0.0774266	0.172341	0.19917	0.315273	0.217344	0.155414	2.75029e-20	0	0	0	0	0	0	0	0	0	0	0	0	0	0	0	0	0	0	0	4601	3488	3440	3353	2028	3552	3634	3385	4583	4842
DMR_719	chr2:127414771-127417253	2484	36	DMR_3	CpG_shore,LTR/MTE2a,SINE/RSINE1,Low_complexity/AT_rich,SINE/B1_Mus1,Low_complexity/AT_rich,SINE/MIRb,Low_complexity/polypurine,Simple_repeat/(GGAA)n,SINE/B1F	Zfp661,Mrps5	0.640077	0.66401	0.687203	0.733948	0.729825	0.752743	0.759493	0.743344	0.700195	0.691968	0.555773	0.513376	0.213065	2.08641e-39	0	0	0	0	0	0	0	1	0	0	0	0	0	0	0	0	0	0	0	4123	4329	2968	3078	4476	3532	2977	3038	5144	4918
DMR_720	chr2:127618293-127619114	823	30	DMR_3	CpGi,LINE/L1M3,CpG_shore	Nphp1,1500011K16Rik	0.610844	0.570695	0.549075	0.555158	0.494849	0.478656	0.534821	0.56536	0.463144	0.449275	0.364442	0.234635	0.146442	1.24915e-05	0	0	0	0	0	0	0	0	0	0	0	0	0	0	0	0	0	0	0	5364	5409	5169	5378	5383	5341	5357	5422	6277	6202
DMR_721	chr2:127664511-127665851	1342	33	DMR_3	SINE/MIRb,SINE/B4A,LTR/RLTR17B_Mm,LTR/MTB	Acoxl	0.320075	0.26933	0.310499	0.283648	0.278198	0.334165	0.296845	0.316075	0.325501	0.410532	0.337901	0.323388	0.0955472	0.00225343	0	0	0	1	0	0	0	0	0	0	1	1	0	0	0	0	0	0	0	0	0	0	0	0	0	0	0	1253	1340
DMR_722	chr2:127947643-127951468	3827	130	DMR_2b	intron/Acoxl_intron9,TSS-5kb+1kb/Bcl2l11|NM_207680,SINE/B1_Mur2,Satellite/IMPB_01,Simple_repeat/(TG)n,Simple_repeat/(CA)n,CpG_shore,LINE/L1MDa,SINE/B1_Mus2,Simple_repeat/(A)n,LINE/L1MDa,SINE/B4A,SINE/RSINE1,LINE/L1MDa,SINE/B1F1,Low_complexity/GA-rich,SINE/B3A,CpGi,Simple_repeat/(CA)n,SINE/B3A,LINE/L1MDa	Bcl2l11	0.17263	0.141496	0.21124	0.24955	0.260206	0.300043	0.316695	0.385545	0.433368	0.39247	0.283561	0.219314	0.127053	7.54212e-34	0	0	0	0	0	0	0	1	0	0	1	1	0	0	2	0	1	0	0	7299	6980	6719	7013	7054	6842	6726	5979	7341	7181
DMR_723	chr2:128036134-128038900	2768	50	DMR_3	intron/Acoxl_intron13,DNA/Charlie12,SINE/B3A,Simple_repeat/(CATA)n,SINE/RSINE1,LTR/MTE2a,SINE/B3,LTR/ORR1D1	N/A	0.549744	0.558059	0.579611	0.594453	0.535799	0.552232	0.552338	0.594493	0.533173	0.518175	0.311592	0.328568	0.166582	3.2538e-25	0	1	0	0	0	0	0	0	1	0	1	1	0	0	0	0	0	0	0	0	0	0	1268	868	0	0	0	1820	2045
DMR_724	chr2:128065395-128068290	2897	34	DMR_3	LTR/RLTR16,SINE/ID_B1,Simple_repeat/(TG)n,SINE/B1F,SINE/B3A,Simple_repeat/(A)n,LTR/MLT1B	Gm14012	0.605396	0.625165	0.633003	0.699265	0.636446	0.652114	0.655044	0.623259	0.564235	0.433907	0.27441	0.323896	0.196482	2.85871e-20	0	0	0	0	0	0	1	0	0	2	0	2	0	0	0	0	0	0	0	1919	0	0	0	634	0	0	0	2296	1862
DMR_725	chr2:128164666-128166365	1701	31	DMR_1a	DNA/RCHARR1,DNA/RCHARR1,Simple_repeat/(A)n,DNA/RCHARR1,SINE/B1_Mus2	N/A	0.176946	0.14408	0.196974	0.218661	0.238348	0.255042	0.276004	0.259502	0.293472	0.552193	0.541696	0.466442	0.330087	1.66936e-13	0	0	0	0	0	0	0	0	0	0	0	0	0	0	0	0	0	0	0	2966	2075	2069	2362	2002	2241	2060	1762	2201	0
DMR_726	chr2:128253005-128256435	3432	51	DMR_1a	LTR/RMER17C2,LTR/RMER15,Simple_repeat/(A)n,LINE/Lx9,LINE/Lx9,Low_complexity/C-rich,LTR/MTD,SINE/B1_Mus2,LTR/MTD,DNA/RCHARR1,scRNA/4.5SRNA,DNA/RCHARR1,Simple_repeat/(CTAA)n,DNA/RCHARR1	Gm14005	0.221728	0.181409	0.187616	0.156014	0.143591	0.171709	0.201018	0.16362	0.337877	0.518469	0.546126	0.479692	0.404825	3.33528e-28	0	0	0	0	0	0	0	0	0	0	0	2	0	0	0	0	0	0	0	9155	4681	3452	3938	4290	3148	3231	4882	3565	3384
DMR_727	chr2:128864285-128866015	1732	81	DMR_1a	CpG_shore,intron/Fbln7_intron1,CpGi,Low_complexity/CT-rich,Simple_repeat/(CAA)n,Low_complexity/AT_rich,CpG_shore	N/A	0.10032	0.0742839	0.0961261	0.126844	0.0962847	0.0875305	0.0923744	0.113357	0.201713	0.294989	0.336302	0.307816	0.17788	3.98742e-31	0	0	0	0	0	0	0	0	0	0	0	0	0	0	1	1	1	0	1	1921	1453	1468	1628	1487	1446	1498	1211	1795	1539
DMR_728	chr2:128927008-128928249	1243	33	DMR_3	CpGi,intron/Zc3h8_intron8,CpG_shore,SINE/B1_Mur2,LINE/L1VL2,SINE/B3,LINE/L1M3	Polr1b	0.372667	0.409721	0.330911	0.387006	0.356703	0.324988	0.312217	0.309346	0.290879	0.263606	0.183418	0.151181	0.0965692	0.00345857	0	0	0	0	0	0	0	0	0	0	0	0	0	0	0	0	0	0	1	2768	3246	2596	2587	2734	2885	2785	2750	2994	2867
DMR_729	chr2:129002030-129006375	4347	52	DMR_3	LTR/MTD,exon/Zc3h6_exon5,intron/Zc3h6_intron5,SINE/B2_Mm2,Simple_repeat/(TATATG)n,DNA/URR1B,Low_complexity/AT_rich,SINE/B3,Simple_repeat/(TATG)n,SINE/B4A,Low_complexity/AT_rich,Simple_repeat/(CTG)n,Low_complexity/CT-rich,SINE/ID4_,Low_complexity/AT_rich,exon/Zc3h6_exon6,intron/Zc3h6_intron6	AI847159	0.679064	0.599003	0.62474	0.639567	0.57346	0.579657	0.574472	0.633474	0.514913	0.441715	0.233292	0.25504	0.174202	1.81602e-42	2	1	0	1	0	1	0	0	0	2	0	1	0	0	0	0	0	0	0	0	0	0	833	1081	0	0	0	1693	3128
DMR_730	chr2:129025273-129026257	986	35	DMR_3	TSS-5kb+1kb/Slc20a1|NM_001159593,CpG_shore,SINE/B3,SINE/B3,SINE/PB1D7	Slc20a1	0.364922	0.363298	0.407513	0.362675	0.346494	0.360762	0.320993	0.207147	0.172941	0.33563	0.237975	0.285857	0.100654	2.64256e-06	0	0	0	0	0	0	0	0	0	1	0	0	0	0	0	0	0	0	0	8667	3844	4753	4048	4361	4506	4340	4828	5108	5244
DMR_731	chr2:129280237-129280873	638	40	DMR_3	intron/Ckap2l_intron5,Low_complexity/AT_rich,SINE/B4	N/A	0.609316	0.721704	0.730928	0.750537	0.748978	0.745333	0.732029	0.668166	0.568388	0.608002	0.399451	0.254903	0.126445	1.28287e-67	0	0	0	0	0	0	0	0	0	0	0	0	0	0	0	0	0	0	0	0	0	0	0	0	0	0	0	1298	1598
DMR_732	chr2:129524719-129525850	1133	32	DMR_1a	intron/F830045P16Rik_intron1,LTR/IAPLTR2_Mm,LINE/Lx9,LINE/Lx9	Pdyn	0.123659	0.121976	0.157448	0.129862	0.164356	0.180186	0.229896	0.265927	0.437577	0.428721	0.44829	0.486926	0.357588	2.39392e-21	0	0	0	0	0	0	0	0	0	0	0	0	0	0	0	0	0	0	0	0	0	0	1046	840	958	1200	988	0	1477
DMR_733	chr2:130100629-130102541	1914	43	DMR_3	TSS-5kb+1kb/Nop56|NM_024193,TSS-5kb+1kb/Snord110|NR_028547,TSS-5kb+1kb/Snord57|NR_028528,exon/AU015228_exon1,CpG_shore,Low_complexity/AT_rich	Nop56,Snord110,SNORA51,SNORD56,Snord57	0.527391	0.459056	0.407991	0.430422	0.380463	0.368556	0.361993	0.364611	0.388685	0.453136	0.289352	0.309201	0.128238	8.03046e-05	0	0	0	0	0	0	0	1	0	1	0	0	1	0	0	0	0	0	0	6027	5889	6135	5299	5108	6341	6165	6150	4905	5062
DMR_734	chr2:130189786-130192020	2236	43	DMR_1a	CpG_shore,LTR/RMER6C,Other/RMER1B,Other/RMER1B,SINE/B4A,SINE/B1_Mus1,SINE/B4A,Simple_repeat/(TTTC)n,LINE/Lx8	N/A	0.246189	0.20431	0.194653	0.27465	0.208769	0.229889	0.226426	0.207537	0.359683	0.399574	0.619258	0.550533	0.536147	1.87701e-24	0	0	0	0	0	0	0	0	0	0	1	0	0	0	0	0	0	0	0	1248	0	1186	861	1067	894	877	0	1380	1478
DMR_735	chr2:130401920-130406543	4625	136	DMR_1b	TSS-5kb+1kb/Oxt|NM_011025,CpG_shore,LTR/MER77,CpGi,SINE/B3A,CpG_shore,LTR/LTR16A1,SINE/B1F,Simple_repeat/(TTCTC)n,CpG_shore,SINE/PB1D10,SINE/B1_Mus2,exon/1700020A23Rik_exon1,intron/1700020A23Rik_intron1,exon/1700020A23Rik_exon1,exon/1700020A23Rik_exon2,intron/1700020A23Rik_intron1,intron/1700020A23Rik_intron2,exon/1700020A23Rik_exon2,exon/1700020A23Rik_exon3,CpGi,exon/Tmem239_exon1	Oxt	0.153038	0.102707	0.178076	0.209704	0.232833	0.276953	0.269415	0.344531	0.380814	0.34426	0.355195	0.338166	0.275692	1.25455e-35	0	0	0	0	0	0	0	1	0	0	0	1	0	0	0	1	1	0	0	3978	3584	2420	4520	3505	3210	3222	2084	4628	5025
DMR_736	chr2:130460133-130462074	1943	82	DMR_2b	CpG_shore,CpGi,SINE/B4,CpG_shore	Ubox5,Fastkd5	0.321041	0.2872	0.38223	0.365586	0.322874	0.398542	0.370581	0.419467	0.457274	0.480122	0.311874	0.342437	0.112236	9.69991e-20	0	0	0	0	0	0	0	0	0	0	1	0	1	0	0	0	1	0	0	1150	1573	1251	1335	1336	1461	1355	1266	2498	3574
DMR_737	chr2:130968237-130971834	3599	106	DMR_3	intron/Atrn_intron11,CpG_shore,SINE/B3A,SINE/B3A,Simple_repeat/(TATG)n,SINE/RSINE1,SINE/B1F2,LINE/L1Md_F2,Simple_repeat/(TAAAA)n,exon/Atrn_exon12,intron/Atrn_intron12,CpGi,SINE/PB1D7,DNA/MER3,CpG_shore,SINE/PB1D10	N/A	0.65122	0.617722	0.640578	0.661303	0.65938	0.660056	0.675234	0.696865	0.671332	0.600794	0.442403	0.391411	0.215782	2.73688e-56	0	0	0	0	0	0	0	1	0	0	1	0	0	0	0	0	1	0	0	0	0	0	0	0	0	0	0	2018	2198
DMR_738	chr2:130995979-130997843	1866	63	DMR_3	N/A	N/A	0.358102	0.299614	0.404593	0.476123	0.454585	0.503912	0.545544	0.591478	0.461798	0.303984	0.163018	0.138695	0.148029	2.04076e-48	0	0	0	0	0	0	0	0	0	0	0	0	0	0	0	1	0	0	0	0	0	0	824	892	0	0	0	1993	2071
DMR_739	chr2:131372052-131372486	436	30	DMR_3	intron/Mir3098_intron2,LINE/Lx9,CpGi,CpG_shore,LTR/MTEa-int,LTR/MTEa	N/A	0.250072	0.267372	0.321591	0.365049	0.345601	0.386236	0.37799	0.348879	0.233458	0.293069	0.195132	0.153081	0.0795767	2.02824e-08	0	0	0	0	0	0	0	0	0	0	1	0	0	0	0	0	1	0	0	1179	1532	1394	1540	1450	1697	1372	1418	1865	2287
DMR_740	chr2:131386824-131387697	875	62	DMR_2b	CpG_shore,CpGi,LTR/MLT1C,Simple_repeat/(CAA)n,LINE/L1M5,SINE/B1_Mus1	Gm14285,Adra1d	0.184718	0.145978	0.236865	0.315548	0.312755	0.395264	0.402572	0.440384	0.358798	0.28676	0.153729	0.159233	0.0921256	4.53725e-31	0	0	0	0	0	0	0	0	0	0	0	0	0	0	1	1	1	1	0	6713	2769	2516	2586	2191	2342	1832	2100	3157	3866
DMR_741	chr2:131671448-131674594	3148	47	DMR_3	DNA/MER5A,LTR/MTE2a,Low_complexity/C-rich,LINE/Lx8,LTR/MLTR18B_MM,LINE/Lx5	Gm14281,Gm14282,5330413P13Rik	0.545039	0.536207	0.581799	0.602894	0.595939	0.598593	0.597019	0.59891	0.565416	0.519456	0.365936	0.359464	0.154354	3.15609e-17	0	0	0	0	0	0	0	0	0	2	2	1	0	0	0	0	0	0	0	0	0	674	1192	915	1114	1052	1018	2317	2143
DMR_742	chr2:131778178-131779803	1627	37	DMR_1b	SINE/B1_Mus2,Simple_repeat/(TCTG)n,LTR/ORR1C1,LTR/ORR1B2,LTR/MT2A,LTR/RLTR1C,LTR/MT2A	N/A	0.221351	0.185683	0.34634	0.402435	0.57264	0.608248	0.62596	0.611902	0.725876	0.689678	0.610056	0.639466	0.367477	2.9488e-53	0	0	0	0	0	0	0	0	0	0	0	0	0	0	0	0	1	0	0	775	0	0	0	0	0	0	0	0	0
DMR_743	chr2:133378680-133381034	2356	111	DMR_2b	TSS-5kb+1kb/Bmp2|NM_007553,CpGi,CpG_shore,CpG_shore,LINE/L1MA5,CpGi,CpG_shore	Bmp2	0.0962415	0.0799559	0.137031	0.169014	0.225017	0.42224	0.421108	0.456785	0.437661	0.285419	0.139142	0.198136	0.137023	2.29266e-70	0	0	0	0	0	0	0	0	0	0	0	0	0	0	2	1	1	1	0	3638	3534	3337	3865	3567	2955	2180	2323	4190	5008
DMR_744	chr2:135876137-135879089	2954	47	DMR_1b	intron/Plcb4_intron2,SINE/PB1D11,SINE/ID4_,exon/Plcb4_exon3,intron/Plcb4_intron3,TSS-5kb+1kb/6330527O06Rik|NM_029530	6330527O06Rik	0.227109	0.216117	0.218855	0.292723	0.32079	0.439339	0.479434	0.514552	0.73874	0.683467	0.626572	0.633637	0.518679	5.59747e-46	0	0	0	0	0	0	0	0	0	0	0	0	0	0	0	0	0	0	0	0	0	805	0	0	0	0	0	0	0
DMR_745	chr2:135883402-135886226	2826	85	DMR_1b	intron/Plcb4_intron3,TSS-5kb+1kb/6330527O06Rik|NM_029530,Simple_repeat/(CAAA)n,Simple_repeat/(CAAAAA)n	6330527O06Rik	0.0629801	0.059536	0.0622903	0.0636717	0.0958778	0.238652	0.288144	0.410166	0.456671	0.262792	0.263409	0.320462	0.24454	9.12056e-61	0	0	0	0	0	0	0	0	0	0	0	0	0	0	1	0	1	0	0	780	0	847	967	2057	2199	852	732	2308	2442
DMR_746	chr2:136537141-136539139	2000	59	DMR_1b	TSS-5kb+1kb/Snap25|NM_011428,exon/Ankrd5_exon3,intron/Ankrd5_intron3,Simple_repeat/(TTTG)n,Low_complexity/CT-rich,SINE/ID_B1,SINE/B1F,DNA/MER103C	Snap25	0.0458591	0.0382384	0.0340052	0.0590707	0.0807185	0.0959771	0.122914	0.176861	0.333184	0.160121	0.166016	0.138954	0.238903	4.91669e-27	0	0	0	0	0	0	0	0	0	0	0	0	0	0	0	0	0	0	0	2197	2499	2935	3074	3182	2543	2447	2843	3348	3561
DMR_747	chr2:136922049-136925866	3819	43	DMR_3	intron/2210009G21Rik_intron2,intron/2210009G21Rik_intron2,intron/2210009G21Rik_intron2,SINE/PB1D10,LINE/L1_Mus1	N/A	0.582357	0.484378	0.456461	0.39719	0.280888	0.227817	0.156928	0.211552	0.429388	0.381281	0.31713	0.281434	0.207707	2.85199e-18	1	0	1	0	0	0	0	0	0	0	0	0	0	0	0	0	0	0	0	0	3078	4900	5900	5328	8485	8600	7559	2403	2163
DMR_748	chr2:137177862-137179118	1258	55	DMR_3	LINE/L1MA6,SINE/MIR	N/A	0.874872	0.855404	0.856353	0.861055	0.855808	0.822875	0.804182	0.844324	0.887768	0.791854	0.618264	0.869148	0.23093	3.17186e-112	0	0	0	0	0	0	0	0	0	0	0	0	0	0	0	0	0	0	0	0	0	0	0	0	0	0	0	0	0
DMR_749	chr2:138090862-138092647	1787	30	DMR_3	Simple_repeat/(CAAAAA)n,LTR/MTEa	N/A	0.581625	0.56635	0.642518	0.646051	0.633622	0.738876	0.748431	0.798928	0.666495	0.588413	0.341489	0.330927	0.199451	4.47954e-24	0	0	0	0	0	0	0	0	0	0	1	0	0	0	0	0	0	0	0	1201	0	832	2179	0	0	0	0	1495	1798
DMR_750	chr2:143551383-143552177	796	41	DMR_3	intron/Pcsk2_intron1,LTR/MTD,LTR/MLT1E1A	N/A	0.860752	0.7755	0.743229	0.859427	0.783988	0.798631	0.772396	0.742143	0.685733	0.773189	0.496771	0.544528	0.165678	1.66795e-61	0	0	0	0	0	0	0	0	0	0	0	0	0	0	0	0	0	0	0	0	0	0	0	0	0	0	0	1002	945
DMR_751	chr2:143688050-143688469	421	42	DMR_2b	CpG_shore,intron/Pcsk2_intron3,CpGi,SINE/B3A	Bfsp1	0.12001	0.110576	0.155231	0.199189	0.175955	0.198911	0.195956	0.241335	0.402689	0.314404	0.204063	0.154192	0.0813281	3.1444e-09	0	0	0	0	0	0	0	0	0	0	0	0	0	0	0	0	0	0	0	1585	825	1290	1424	1417	1249	1311	1106	1034	961
DMR_752	chr2:143741690-143746481	4793	44	DMR_3	CpG_shore,LTR/ORR1B1,SINE/B3A,LINE/L1Md_T,LINE/L1Md_T,Simple_repeat/(A)n,LINE/L1Md_T,Simple_repeat/(TA)n	Dstn	0.42755	0.425424	0.374982	0.3533	0.300286	0.27914	0.289902	0.328283	0.40368	0.428699	0.315598	0.373217	0.0944332	2.84329e-05	1	0	0	0	0	0	0	0	0	1	0	0	0	0	0	0	0	0	0	7587	4649	5270	6425	5317	5600	5433	5448	5026	5538
DMR_753	chr2:143989120-143991304	2186	41	DMR_1b	exon/Rrbp1_exon2,exon/Rrbp1_exon2,CpG_shore,Low_complexity/CT-rich,intron/Rrbp1_intron1,intron/Rrbp1_intron1,CpGi	N/A	0.0919044	0.0804455	0.151235	0.206761	0.229145	0.236059	0.273294	0.2804	0.395801	0.286054	0.289132	0.307643	0.304454	4.04619e-06	0	0	0	0	0	0	0	0	0	0	0	0	0	0	0	0	0	0	0	4345	2878	2359	2486	2278	2109	2086	1633	2449	2228
DMR_754	chr2:144157620-144159729	2111	83	DMR_1b	CpGi,Simple_repeat/(CTG)n,CpG_shore,DNA/MamTip3,DNA/MER2,SINE/RSINE1,Simple_repeat/(CA)n	1700108N11Rik,Ovol2	0.050561	0.0430448	0.0817916	0.087303	0.105206	0.195356	0.207371	0.303468	0.332725	0.281297	0.169214	0.170052	0.119646	8.30831e-34	0	0	0	0	0	0	0	1	0	0	0	0	0	0	1	0	1	0	0	3655	4452	3989	4521	4887	4631	3493	3033	4756	4584
DMR_755	chr2:145501376-145503515	2141	39	DMR_2b	intron/Slc24a3_intron3,CpG_shore,DNA/MER5A,DNA/Charlie4a,LINE/L1MA6,SINE/MIRb	BC039771	0.110597	0.110902	0.160646	0.217857	0.213901	0.310736	0.351139	0.350026	0.382437	0.216714	0.152018	0.167543	0.0854034	6.60518e-10	0	0	0	0	0	0	0	0	0	0	1	0	0	0	0	0	0	0	0	3476	2666	2529	2637	2492	2543	2096	2582	2712	3071
DMR_756	chr2:145684230-145688940	4712	86	DMR_1a	LTR/MLTR14,CpG_shore,LTR/ORR1F,Simple_repeat/(TG)n,LTR/MTEa,LINE/L2,LTR/MLT1C,CpGi,CpG_shore,LINE/L1Md_F2,LINE/L2,SINE/B3,Simple_repeat/(ATTG)n,Simple_repeat/(TG)n	Rin2	0.159062	0.130045	0.146731	0.172568	0.20071	0.273743	0.338652	0.344602	0.483329	0.625586	0.569113	0.522116	0.407428	6.19565e-78	0	0	0	0	0	0	0	1	0	0	0	0	0	0	0	0	0	0	0	5884	4751	3928	4109	3241	3921	3222	3509	3413	3029
DMR_757	chr2:145887197-145889989	2794	42	DMR_2a	exon/Rin2_exon13,SINE/PB1D9,Simple_repeat/(CAAAA)n,SINE/ID4,SINE/PB1D11,SINE/PB1D7,SINE/ID_B1,SINE/B2_Mm1a	N/A	0.543676	0.389866	0.363059	0.282981	0.288664	0.220331	0.187569	0.240531	0.350676	0.600647	0.515842	0.542135	0.241358	2.83853e-22	1	0	1	0	0	1	0	0	0	1	0	1	0	0	0	0	0	0	0	1231	1268	1246	2440	2549	2711	2587	2925	2361	1574
DMR_758	chr2:146041683-146053722	12041	543	DMR_1b	LTR/ORR1C1,SINE/PB1D10,SINE/ID4_,Simple_repeat/(TG)n,CpG_shore,SINE/B4,TSS-5kb+1kb/Insm1|NM_016889,CpGi,DNA/URR1A,Low_complexity/AT_rich,CpG_shore,CpG_shore,DNA/Charlie10,SINE/B2_Mm1t,DNA/Charlie10,CpGi,SINE/LFSINE_Vert,SINE/B1_Mus1,SINE/B3,CpG_shore,Simple_repeat/(CCAA)n,Simple_repeat/(CA)n,LTR/MTE2b,LINE/L1MB8,SINE/B4	Insm1	0.0279336	0.0283744	0.0519877	0.0806816	0.0767957	0.0825859	0.0834321	0.0947516	0.148047	0.108549	0.0962346	0.0851841	0.0711485	3.5804e-33	0	0	1	0	0	1	0	0	0	1	1	1	0	0	5	1	1	0	0	4426	6446	6437	8068	7586	10860	9505	8813	7229	6803
DMR_759	chr2:146105350-146108198	2850	36	DMR_2a	SINE/B1_Mus1,Simple_repeat/(GAA)n,SINE/B1_Mus1,Simple_repeat/(GGAA)n,SINE/B3A,SINE/RSINE1,SINE/B3A,Simple_repeat/(CA)n,Low_complexity/AT_rich	N/A	0.550607	0.613289	0.60283	0.496993	0.29583	0.262376	0.21316	0.283527	0.569609	0.72306	0.744052	0.737372	0.696899	1.12501e-51	0	0	0	0	0	0	0	0	0	0	0	0	0	0	0	0	0	0	0	0	0	0	1320	1590	3521	3068	2732	0	0
DMR_760	chr2:146124741-146129919	5180	38	DMR_3	LINE/Lx7,Simple_repeat/(TCTA)n,LINE/Lx5,LINE/Lx2A1,LINE/Lx5,LINE/Lx7,Simple_repeat/(TG)n,LINE/Lx7,DNA/URR1A,Simple_repeat/(CAAA)n	Gm14117	0.656639	0.645584	0.637489	0.584561	0.510554	0.418049	0.417301	0.413933	0.447493	0.477701	0.372329	0.376073	0.16799	2.08791e-13	0	1	1	0	0	1	0	0	0	1	1	1	0	0	0	0	0	0	0	0	0	0	0	944	3090	3781	3978	1701	1560
DMR_761	chr2:146546659-146549070	2413	30	DMR_1a	Simple_repeat/(GAAA)n,Low_complexity/G-rich,Simple_repeat/(GGGTG)n,LINE/L1MA4,Simple_repeat/(TTTTC)n,SINE/B3,SINE/B3A,SINE/ID_B1,Simple_repeat/(TTTTG)n	N/A	0.325291	0.270002	0.281114	0.234015	0.191008	0.184832	0.163211	0.276889	0.662965	0.671735	0.700708	0.687505	0.613033	1.10754e-50	0	0	0	0	0	0	0	0	0	0	0	0	0	0	0	0	0	0	1	0	888	855	1080	1854	2278	2400	933	0	0
DMR_762	chr2:146657811-146667504	9695	257	DMR_2b	SINE/B3,CpG_shore,LTR/ORR1F,Low_complexity/GA-rich,CpGi,Simple_repeat/(CATA)n,CpG_shore,SINE/PB1D10,Simple_repeat/(TG)n,SINE/B4A	Gm14114	0.062406	0.054669	0.145764	0.257062	0.31983	0.473651	0.486072	0.515013	0.472033	0.279363	0.156024	0.164396	0.096769	3.70451e-251	1	0	1	0	0	0	0	0	1	0	3	1	0	0	0	1	1	0	0	1541	4630	3773	3681	3371	1911	1994	1619	6182	5639
DMR_763	chr2:147004716-147018706	13992	447	DMR_2b	LTR/IAPLTR2_Mm,TSS-5kb+1kb/Nkx2-2as|NR_030769,LINE/L1_Mus4,LTR/ORR1D1,LTR/ORR1D1,Simple_repeat/(GA)n,SINE/B1_Mus2,LTR/MLT1B,Low_complexity/AT_rich,SINE/B3A,SINE/ID_B1,CpG_shore,SINE/RSINE1,Other/RMER1B,SINE/B2_Mm1t,CpG_shore,CpGi,SINE/B3,LTR/ORR1D2,CpG_shore,LTR/RLTR53_Mm,SINE/B1F1,SINE/B1_Mm,LTR/RLTR20A4,CpGi,CpG_shore,CpG_shore,SINE/B3A,exon/Xrn2_exon1,intron/Xrn2_intron1,CpGi,TSS-5kb+1kb/Nkx2-…	Nkx2-2as,6430503K07Rik,Nkx2-2	0.0842933	0.0830561	0.106274	0.173096	0.202515	0.288099	0.325	0.363921	0.250112	0.124357	0.0792574	0.0836695	0.0801601	5.51993e-201	0	0	0	0	0	0	0	1	0	0	0	0	1	0	6	0	0	0	0	7021	7140	8880	10288	9469	9354	8885	8113	15703	15390
DMR_764	chr2:147185005-147193337	8334	248	DMR_1a	intron/Nkx2-2as_intron1,intron/Nkx2-2_intron1,intron/Nkx2-2_intron1,Simple_repeat/(TTTC)n,Low_complexity/T-rich,TSS-5kb+1kb/Pax1|NM_008780,exon/Nkx2-2_exon1,exon/Nkx2-2_exon1,Low_complexity/G-rich,Simple_repeat/(TG)n,CpG_shore,CpGi,Low_complexity/T-rich,Simple_repeat/(TG)n,CpG_shore,Simple_repeat/(TTCC)n,TSS-5kb+1kb/AI646519|NR_040330,Simple_repeat/(TCTG)n	Pax1,AI646519	0.0664376	0.0527525	0.0598499	0.0642713	0.0902875	0.0870809	0.11656	0.135144	0.160844	0.17972	0.211637	0.178481	0.229614	1.33883e-50	0	0	0	0	0	0	0	1	0	0	1	0	0	0	2	0	1	1	0	3549	3216	2955	3487	3297	3344	3089	2179	5573	5638
DMR_765	chr2:147193678-147194720	1044	36	DMR_2b	CpG_shore	Pax1	0.111906	0.0709639	0.148563	0.268875	0.253808	0.328925	0.31498	0.356827	0.215358	0.161044	0.0808666	0.111224	0.131557	2.57753e-14	0	0	0	0	0	0	0	0	0	0	1	0	0	0	0	0	0	0	0	2434	1858	1820	1639	1740	1823	1839	1497	3820	3576
DMR_766	chr2:147195669-147199499	3832	55	DMR_1a	intron/Nkx2-2as_intron1,Simple_repeat/(TTTTC)n,Simple_repeat/(TTCTC)n,Simple_repeat/(TGGG)n,Low_complexity/AT_rich,SINE/B1_Mur4,SINE/B4,SINE/PB1D10,LINE/L1MB8,SINE/PB1D10,LINE/L1MC4	N/A	0.163701	0.12182	0.132135	0.145201	0.155101	0.200799	0.278593	0.31712	0.33609	0.391832	0.469132	0.436838	0.492904	2.17726e-50	0	0	0	0	0	0	0	0	0	0	0	0	0	0	0	0	1	0	0	0	0	0	790	717	0	0	0	1153	1262
DMR_767	chr2:147386005-147387332	1329	30	DMR_1a	Low_complexity/AT_rich,Simple_repeat/(GAA)n,Simple_repeat/(CA)n,Low_complexity/AT_rich,LINE/L1Md_F3	N/A	0.268593	0.213268	0.275499	0.349273	0.305802	0.473267	0.355901	0.431058	0.541774	0.739882	0.824355	0.808375	0.854559	3.43299e-83	0	0	0	0	0	0	0	0	0	0	0	0	0	0	0	0	0	0	0	0	0	0	0	0	0	0	0	0	0
DMR_768	chr2:147702130-147703882	1754	39	DMR_1a	LINE/L1Md_T,SINE/MIRb,Simple_repeat/(TAAA)n	U6	0.284848	0.235245	0.261906	0.269123	0.202401	0.241105	0.267798	0.282324	0.479137	0.57687	0.705255	0.635936	0.634114	9.62306e-50	0	0	0	0	0	0	0	0	0	0	0	0	0	0	0	0	0	0	0	956	1303	0	1516	1251	1411	1448	1466	1717	1306
DMR_769	chr2:147847586-147865320	17736	225	DMR_1a	SINE?/MER131,LINE/L1MA6,Low_complexity/AT_rich,LTR/MLT1A1,SINE/RSINE1,LTR/MTEa,Simple_repeat/(CA)n,LINE/L1M2,LINE/Lx9,Low_complexity/AT_rich,LINE/L1M4,LTR/MTE2b,LINE/L1M4,SINE/B2_Mm2,SINE/B3,LTR/MLT1A1,LINE/Lx9,Simple_repeat/(CA)n,Low_complexity/AT_rich,SINE/ID4_,Low_complexity/GA-rich,SINE/RSINE1,Simple_repeat/(TAAA)n,Low_complexity/AT_rich,Simple_repeat/(TG)n,SINE/B4,Simple_repeat/(GGGA)n,SINE/…	9030622O22Rik	0.111291	0.102135	0.108094	0.118009	0.141002	0.169565	0.2134	0.316559	0.43217	0.44646	0.467601	0.419096	0.372737	7.22531e-171	1	0	0	0	0	0	0	0	0	0	1	1	0	0	1	1	1	1	0	1433	0	1982	1058	1749	1495	1408	0	4203	4731
DMR_770	chr2:147866445-147874423	7980	299	DMR_1b	CpG_shore,LINE/L1Md_T,CpG_shore,CpGi,CpG_shore,CpG_shore,LINE/L1MB8,TSS-5kb+1kb/Foxa2|NM_010446,LINE/L1MB8,LINE/L1Md_F2,CpGi	9030622O22Rik,Foxa2	0.0472145	0.0337876	0.0417875	0.0472934	0.0661572	0.0992561	0.126824	0.179028	0.175796	0.117725	0.102479	0.0997813	0.0793622	1.74886e-45	1	0	1	0	0	0	0	1	0	0	0	0	0	0	3	1	0	1	0	5487	2954	5615	6426	6315	6108	5799	4003	9419	10387
DMR_771	chr2:147874745-147879847	5104	57	DMR_1a	LINE/L1Md_F2,CpGi,snRNA/U6,CpG_shore,Simple_repeat/(TC)n,Satellite/IMPB_01,Simple_repeat/(CTG)n,Low_complexity/T-rich,SINE/B4,Low_complexity/AT_rich,SINE/B4	Foxa2	0.131473	0.0822073	0.0844418	0.120479	0.0972217	0.137762	0.153178	0.151061	0.250712	0.308827	0.340531	0.345148	0.3728	9.03646e-24	0	0	0	0	0	0	0	0	0	0	0	0	0	0	0	0	0	0	0	4054	2954	4624	5368	4566	4613	4391	4003	7614	8672
DMR_772	chr2:148221232-148221912	682	48	DMR_1b	TSS-5kb+1kb/Sstr4|NM_009219,CpGi,Simple_repeat/(CA)n,Simple_repeat/(TC)n,CpG_shore	Sstr4	0.129846	0.089385	0.113494	0.121354	0.144111	0.150956	0.170154	0.216791	0.398461	0.271925	0.21404	0.206115	0.096759	1.72066e-13	0	0	0	0	0	0	0	1	0	0	0	0	0	0	1	0	1	0	0	3404	1528	1522	1705	1585	1653	1523	1421	1776	1789
DMR_773	chr2:148232788-148235346	2560	106	DMR_1b	CpG_shore,CpG_shore,LINE/Lx3_Mus,CpGi,CpG_shore,Simple_repeat/(TCTG)n,Simple_repeat/(CA)n,CpGi,CpG_shore,Simple_repeat/(CAAA)n	Thbd	0.174666	0.162357	0.20838	0.23852	0.236423	0.339725	0.343766	0.366942	0.55781	0.506032	0.381793	0.418078	0.239401	3.68074e-49	0	0	0	1	0	0	0	0	0	0	1	2	0	0	1	0	1	0	0	5433	5401	4257	4939	4736	5016	4516	1798	1786	2085
DMR_774	chr2:148286456-148287192	738	34	DMR_3	LTR/LTR16C,Simple_repeat/(TTG)n,LTR/MTEa	N/A	0.845065	0.814694	0.782529	0.856726	0.841134	0.814085	0.803145	0.77986	0.794736	0.749809	0.532893	0.441879	0.213113	1.47322e-51	0	0	0	0	0	0	0	0	0	0	0	0	0	0	0	0	0	0	0	0	0	0	0	0	0	0	0	1071	1115
DMR_775	chr2:148803971-148804470	501	32	DMR_3	intron/Cst8_intron2,DNA/URR1B	N/A	0.829439	0.854708	0.859182	0.888554	0.809483	0.799617	0.816988	0.771065	0.784047	0.737133	0.515201	0.507698	0.206046	2.25259e-70	0	0	0	0	0	0	0	0	0	0	0	0	0	0	0	0	0	0	0	0	0	0	0	0	0	0	0	1059	825
DMR_776	chr2:149657058-149658565	1509	44	DMR_2b	TSS-5kb+1kb/Tmem90b|NM_001085521,CpG_shore	Tmem90b,C530025M09Rik	0.105547	0.078573	0.0768647	0.120192	0.147753	0.191873	0.279262	0.338427	0.366089	0.199656	0.153079	0.14749	0.108519	4.48692e-17	0	0	0	0	0	0	0	0	0	0	0	0	0	0	0	1	0	0	0	2746	2062	2242	2575	2412	2868	2856	2248	2917	3721
DMR_777	chr2:150136179-150139537	3360	44	DMR_3	intron/Zfp120_intron1,intron/Zfp120_intron1,LINE/L1MC,exon/Zfp120_exon1,exon/Zfp120_exon1,LTR/LTR72_RN,LTR/RLTR25B,LTR/MLTR25A,LTR/ORR1A3-int,SINE/B3,Simple_repeat/(TAAA)n,SINE/B3A	N/A	0.536836	0.550713	0.484411	0.516527	0.506605	0.455614	0.437766	0.490485	0.417633	0.468208	0.275614	0.261032	0.154315	1.79723e-09	0	0	0	0	1	0	0	0	0	1	0	1	1	0	0	0	0	0	0	2822	2753	2645	2556	2581	2675	2419	2512	2602	2916
DMR_778	chr2:150236758-150239208	2452	46	DMR_3	Unknown/MurSatRep1,exon/Zfp937_exon2,intron/Zfp937_intron2,exon/Zfp937_exon3,intron/Zfp937_intron3,exon/Zfp937_exon4,Satellite/MMSAT4,Unknown/MurSatRep1,Satellite/MMSAT4,Unknown/MurSatRep1	Zfp442	0.871297	0.847392	0.871905	0.877722	0.856097	0.879166	0.862173	0.84015	0.718695	0.73815	0.48039	0.474495	0.272697	1.23513e-100	0	0	0	0	0	0	0	0	0	0	0	0	0	0	0	0	0	0	0	0	0	0	0	0	0	0	0	1021	0
DMR_779	chr2:150326012-150326984	974	59	DMR_3	intron/3300002I08Rik_intron3,CpG_shore,Satellite/MMSAT4,Unknown/MurSatRep1,Satellite/MMSAT4,LINE/Lx3A,CpGi,CpG_shore	Gm14121	0.415838	0.351555	0.400618	0.426753	0.397123	0.47472	0.387373	0.363608	0.371376	0.436624	0.304688	0.269945	0.114401	2.49169e-23	0	0	0	0	0	0	0	0	0	0	0	0	0	0	1	0	0	0	0	966	0	0	0	715	0	0	0	1055	0
DMR_780	chr2:150492579-150493796	1219	37	DMR_1b	TSS-5kb+1kb/E130215H24Rik|NR_040331,CpG_shore,LTR/MLTR25A,LTR/RLTR9A3,LTR/MLTR25A,SINE/B1_Mus2,Simple_repeat/(CAAA)n,LTR/MLTR25A,CpGi	E130215H24Rik,Acss1	0.100777	0.10262	0.12216	0.162695	0.162862	0.257531	0.284689	0.33143	0.429869	0.327289	0.208629	0.217878	0.192229	1.52127e-08	0	0	0	0	0	0	0	0	0	0	0	0	0	0	0	0	1	0	0	2072	2267	2067	2334	2161	2164	1971	1969	2443	2527
DMR_781	chr2:150513171-150514288	1119	32	DMR_1a	CpG_shore,SINE/B1_Mus1,Simple_repeat/(TTTTTG)n,LTR/RLTR45,CpGi	Vsx1	0.110027	0.0821003	0.108249	0.116629	0.0971808	0.16648	0.158684	0.210619	0.386007	0.342827	0.364172	0.341802	0.252086	2.46851e-10	0	0	0	0	0	0	0	0	0	0	0	0	0	0	1	1	1	0	0	1079	0	1417	1733	1665	1978	1872	1088	1722	1716
DMR_782	chr2:150758518-150760476	1960	38	DMR_3	intron/Entpd6_intron3,SINE/B4,SINE/RSINE1,exon/Entpd6_exon4,intron/Entpd6_intron4,SINE/PB1D7,exon/Entpd6_exon5,intron/Entpd6_intron5,Simple_repeat/(CTG)n	Gm14143	0.853725	0.848222	0.870691	0.825621	0.826863	0.853236	0.86855	0.854354	0.866151	0.77817	0.558044	0.584029	0.268313	1.32028e-94	0	0	0	0	0	0	0	0	0	0	0	0	0	0	0	0	0	0	0	0	0	0	0	0	0	0	0	0	759
DMR_783	chr2:150863555-150864758	1205	30	DMR_3	intron/Abhd12_intron1,LINE/L1VL2,CpG_shore,CpGi	Nanp,Ninl	0.344684	0.317635	0.333611	0.315338	0.27852	0.24693	0.29356	0.328323	0.360364	0.405603	0.261619	0.281425	0.100125	0.014882	0	0	0	0	0	0	0	0	0	0	0	0	0	0	0	0	0	0	0	3851	3992	3412	3763	3614	3441	3414	3821	3662	3300
DMR_784	chr2:151796134-151800751	4619	124	DMR_3	CpG_shore,CpGi,CpG_shore,CpGi,LTR/MLT1K,CpG_shore,Simple_repeat/(CAAA)n,LTR/RMER4B,Simple_repeat/(TG)n,LTR/RMER4B,LTR/MT2A,Simple_repeat/(TAAAAA)n,LTR/RLTR17,LTR/MTEa	Mir1953,Fam110a	0.479628	0.448918	0.57445	0.616884	0.597055	0.626678	0.647464	0.659309	0.553377	0.406137	0.309967	0.328764	0.230822	1.39445e-57	0	0	0	0	0	0	0	0	0	1	1	0	0	0	0	0	0	0	1	1433	1291	0	1432	1233	943	0	0	4182	4146
DMR_785	chr2:151875081-151877149	2070	42	DMR_1a	SINE/B4,CpG_shore,Simple_repeat/(GA)n	N/A	0.132684	0.109228	0.102564	0.150706	0.150128	0.158252	0.222183	0.256875	0.285427	0.390615	0.421833	0.381356	0.356767	5.2611e-24	0	0	0	0	0	0	0	0	0	0	0	1	0	0	0	0	0	0	0	1461	1172	2539	2293	2993	2684	2391	2302	3371	3774
DMR_786	chr2:151917779-151921954	4177	200	DMR_2b	CpGi,CpG_shore,SINE/FAM,CpG_shore,Simple_repeat/(TA)n,Simple_repeat/(CA)n,Simple_repeat/(CCA)n,SINE/RSINE1,LINE/L2b,LINE/L2b,CpGi,CpG_shore	N/A	0.175381	0.160814	0.167716	0.200738	0.211483	0.208712	0.231865	0.296178	0.280941	0.300647	0.165686	0.17448	0.0609812	1.65935e-21	0	0	0	0	2	0	0	0	2	3	0	1	3	0	0	0	0	0	1	1492	1290	1057	2453	1478	2508	1120	663	2640	3266
DMR_787	chr2:151939861-151941488	1629	50	DMR_1b	intron/Angpt4_intron7,SINE/B4	N/A	0.20383	0.22846	0.232934	0.286685	0.281771	0.331322	0.325951	0.311894	0.38409	0.520896	0.430946	0.369997	0.13086	4.85418e-12	0	0	0	0	0	0	0	0	0	2	0	1	0	0	0	0	0	0	0	0	0	0	0	0	0	0	0	1041	955
DMR_788	chr2:152001357-152007105	5750	78	DMR_3	intron/Slc52a3_intron1,intron/Slc52a3_intron1,intron/Slc52a3_intron1,SINE/MIR3,SINE/B1F,SINE/B1F,SINE/MIRc,LINE/L1M5,exon/Slc52a3_exon2,exon/Slc52a3_exon2,exon/Slc52a3_exon2,intron/Slc52a3_intron2,intron/Slc52a3_intron2,intron/Slc52a3_intron2,SINE/RSINE1,exon/Slc52a3_exon3,exon/Slc52a3_exon3,intron/Slc52a3_intron3,intron/Slc52a3_intron3,SINE/MIRb,LTR/MLTR11B	N/A	0.563693	0.545629	0.529461	0.545552	0.502157	0.527047	0.537114	0.535981	0.553035	0.575285	0.354411	0.329429	0.124997	2.06997e-28	1	0	1	2	0	0	1	0	0	5	3	1	0	1	0	0	0	0	0	856	807	0	958	1086	0	931	630	1364	1563
DMR_789	chr2:152170029-152171770	1743	31	DMR_3	TSS-5kb+1kb/Gm14164|NR_033505,LTR/MTD,CpG_shore,Simple_repeat/(CA)n,LTR/MLT1J,LTR/RLTR31D_MM,Simple_repeat/(GAGAA)n,Simple_repeat/(TTTG)n,SINE/B1_Mm	Gm14164,Trib3	0.389949	0.37654	0.383619	0.387276	0.383711	0.389455	0.364524	0.403769	0.392882	0.376506	0.234187	0.170961	0.0980694	0.000328652	0	0	0	0	0	0	0	0	0	1	0	0	0	0	0	0	0	0	0	3641	2335	2659	2684	3522	2558	2030	2255	4007	3738
DMR_790	chr2:152201755-152202768	1015	33	DMR_1b	LTR/ORR1C2,Simple_repeat/(TATATG)n,LTR/RMER4A,SINE/B2_Mm1a,LTR/RMER4A,SINE/B4A	Nrsn2	0.0914	0.10296	0.109926	0.138231	0.127926	0.253506	0.219866	0.269357	0.346287	0.389593	0.290644	0.211551	0.164735	4.81512e-12	0	0	0	0	0	0	0	0	0	0	0	0	0	0	0	0	0	0	0	0	0	0	0	0	0	940	825	1435	1388
DMR_791	chr2:152220949-152222136	1189	33	DMR_2b	CpG_shore,LTR/MTB,SINE/B2_Mm2,LTR/MLT1H,SINE/B1_Mus2,SINE/B1F,SINE/B3,SINE/B2_Mm2,SINE/B1_Mur3	N/A	0.169129	0.144818	0.201896	0.235289	0.233548	0.282935	0.292563	0.368358	0.418553	0.32758	0.254461	0.200254	0.0992856	0.000433923	0	0	0	0	0	0	0	0	0	0	0	0	0	0	0	0	0	0	0	5701	5268	5678	4992	4913	5030	4813	5073	6550	5723
DMR_792	chr2:152235739-152239868	4131	116	DMR_2b	SINE/PB1D9,TSS-5kb+1kb/6820408C15Rik|NM_177656,SINE/B3,Simple_repeat/(T)n,Low_complexity/T-rich,SINE/B1_Mus2,Low_complexity/T-rich,CpG_shore,SINE/B1_Mus2,Low_complexity/AT_rich,SINE/B1_Mus1,SINE/B1_Mm,SINE/B4,SINE/PB1D9,SINE/B4A,SINE/B1F2,SINE/B4A,SINE/B2_Mm2,SINE/B1F,SINE/B1F2,SINE/PB1D9,SINE/PB1D7,CpGi	6820408C15Rik,Zcchc3	0.0747734	0.0759029	0.182261	0.259503	0.272843	0.357381	0.419661	0.454833	0.259837	0.225659	0.157182	0.154881	0.0808898	4.27051e-62	0	0	0	0	0	0	0	0	0	2	2	2	1	0	0	0	0	0	0	6025	5532	4827	3923	2976	3245	2439	2355	5959	5898
DMR_793	chr2:152511746-152512663	919	36	DMR_3	TSS-5kb+1kb/Mcts2|NM_025543,CpG_shore,ICR/Mcts2&H13,Simple_repeat/(A)n,Simple_repeat/(TTTTA)n,SINE/B1_Mur2,CpGi,Simple_repeat/(GAA)n	Mcts2,H13	0.218511	0.375543	0.264321	0.314966	0.198103	0.255899	0.146391	0.125156	0.183136	0.243076	0.286361	0.220253	0.0744603	0.000105333	0	0	0	0	1	0	0	0	0	0	0	0	1	0	0	0	0	0	1	2382	2385	2001	2456	2685	3518	3233	3223	2795	2507
DMR_794	chr2:152531011-152533350	2341	46	DMR_1b	LTR/ORR1B2,CpG_shore,LTR/ORR1B2,SINE/B2_Mm1t,Simple_repeat/(GAA)n,Simple_repeat/(GA)n,Simple_repeat/(TAG)n,LTR/ORR1D1,LTR/ORR1D1-int,LTR/RMER6B,CpGi	N/A	0.276169	0.185756	0.225073	0.309999	0.348896	0.431435	0.454119	0.43407	0.556256	0.578329	0.491086	0.49844	0.277208	3.28478e-12	0	0	0	0	0	0	0	0	1	0	1	0	0	0	0	0	0	0	0	1626	2414	1507	1774	1491	1447	1648	1470	2144	1872
DMR_795	chr2:152548759-152555556	6799	118	DMR_2a	LINE/Lx5c,Simple_repeat/(TCCC)n,SINE/ID_B1,SINE/B3,SINE/B3,SINE/B1_Mus2,Simple_repeat/(GGAAA)n,SINE/B3,Simple_repeat/(CAAAAA)n,SINE/B4A,SINE/B3	N/A	0.444216	0.38255	0.336099	0.327892	0.302354	0.32459	0.360168	0.339144	0.554292	0.529069	0.435104	0.385105	0.180908	9.18174e-20	1	0	1	2	0	0	1	0	2	4	2	1	0	0	0	0	0	0	0	932	894	1159	4173	3690	4168	3036	3205	1811	1635
DMR_796	chr2:152579396-152580279	885	35	DMR_2b	TSS-5kb+1kb/Cox4i2|NM_053091,intron/Defb19_intron1,Simple_repeat/(CA)n,Simple_repeat/(GA)n,exon/Defb19_exon1	Cox4i2	0.194664	0.164985	0.255817	0.352015	0.316649	0.323078	0.35684	0.454284	0.470708	0.40137	0.363412	0.295143	0.134529	1.2252e-12	0	0	0	0	0	0	0	0	0	0	0	1	0	0	0	0	0	0	0	1102	0	0	0	0	0	0	0	1561	1437
DMR_797	chr2:152654155-152656353	2200	48	DMR_3	Simple_repeat/(CA)n,DNA/MamTip2,CpG_shore,SINE/PB1D11,SINE/B3A,LINE/Lx5c,SINE/B1_Mur2,SINE/B3,Low_complexity/AT_rich,LTR/MT2B1	Bcl2l1	0.398886	0.356465	0.373295	0.391192	0.425146	0.460919	0.458067	0.447069	0.463569	0.504359	0.318006	0.337672	0.116052	1.25586e-07	0	0	0	0	0	0	0	0	0	1	0	1	0	0	0	0	0	0	1	7637	5917	7175	6181	5244	4923	4661	5146	6187	6227
DMR_798	chr2:152739229-152741115	1888	38	DMR_1a	Simple_repeat/(TG)n,Simple_repeat/(TG)n,Low_complexity/AT_rich,SINE/ID_B1,SINE/ID4,SINE/B1_Mus1	N/A	0.140691	0.131879	0.136599	0.146975	0.0940041	0.116521	0.118949	0.117094	0.230373	0.352566	0.430825	0.381228	0.313794	8.51993e-18	0	0	0	0	0	0	0	1	0	0	0	1	0	0	0	0	0	0	1	1622	1400	1479	1419	1356	1356	1454	1312	1329	1375
DMR_799	chr2:153050304-153053210	2908	49	DMR_2b	intron/Xkr7_intron1,CpG_shore,SINE/B3,SINE/PB1D10,SINE/ID_B1,SINE/ID_B1,CpGi,CpG_shore,LINE/L2c,SINE/MIRc,exon/Xkr7_exon2,intron/Xkr7_intron2	Tspyl3	0.201046	0.18392	0.287168	0.365706	0.369682	0.447453	0.468863	0.485148	0.519969	0.330082	0.264015	0.267358	0.170147	1.54031e-15	0	0	0	0	0	0	0	0	1	1	0	1	0	0	0	0	1	0	0	1855	1790	1334	1516	0	0	0	0	1661	2097
DMR_800	chr2:153267535-153269546	2013	39	DMR_3	exon/Pofut1_exon7,CpG_shore,LINE/L2c,LINE/L2c,SINE/B1_Mur4,SINE/B1F,SINE/ID_B1,SINE/PB1D11,LTR/MTD,CpG_shore,CpGi	8430427H17Rik	0.188103	0.110365	0.26392	0.277239	0.237425	0.286848	0.309213	0.391426	0.17739	0.190878	0.0930689	0.104979	0.0906851	3.92002e-07	0	0	0	0	0	0	0	0	0	0	0	0	0	0	0	0	0	0	0	4592	5814	4220	4154	3675	3523	3623	3845	4993	4704
DMR_801	chr2:153385749-153387938	2191	43	DMR_1a	intron/Asxl1_intron3,SINE/B3,Low_complexity/AT_rich,SINE/B1F1,LTR/MTB,SINE/B1_Mm,SINE/B1_Mm,DNA/Charlie17,SINE/B3,SINE/B3,SINE/B1_Mm,Simple_repeat/(A)n,Low_complexity/AT_rich	N/A	0.315962	0.278747	0.283848	0.292061	0.275582	0.250855	0.213552	0.267787	0.47512	0.640511	0.620659	0.664524	0.551341	2.88119e-35	0	0	0	0	0	0	0	0	0	0	0	0	0	0	0	0	0	0	0	1424	1137	1057	0	0	0	0	798	1866	1389
DMR_802	chr2:153447485-153449176	1693	31	DMR_3	intron/8430427H17Rik_intron4,SINE/B1_Mus1,SINE/PB1D11,SINE/ID,SINE/B2_Mm1t,SINE/ID_B1,SINE/RSINE1,LINE/Lx	N/A	0.7411	0.69497	0.724258	0.771548	0.714454	0.715598	0.743071	0.728908	0.631768	0.526504	0.318594	0.365253	0.205279	2.05969e-28	1	1	1	0	0	0	0	0	0	1	0	0	0	0	0	0	0	0	0	0	0	0	0	0	0	0	0	0	0
DMR_803	chr2:153464404-153469900	5498	63	DMR_3	SINE/ID_B1,SINE/ID4,SINE/RSINE1,SINE/B3A,SINE/MIRc,Low_complexity/G-rich,SINE/B2_Mm2,Simple_repeat/(T)n,SINE/B1_Mm,Low_complexity/G-rich,Low_complexity/T-rich,SINE/PB1D9,LTR/MT2B	N/A	0.399993	0.416576	0.455279	0.478799	0.482458	0.501852	0.52871	0.541832	0.417436	0.34138	0.142026	0.176761	0.175933	3.5673e-38	2	0	0	0	0	0	0	0	0	0	0	1	0	0	0	0	0	0	0	0	0	0	0	0	0	0	0	3752	4114
DMR_804	chr2:153475931-153478614	2685	58	DMR_3	TSS-5kb+1kb/Dnmt3b|NM_010068,intron/8430427H17Rik_intron3,CpG_shore,SINE/B4,SINE/PB1D7,exon/8430427H17Rik_exon3,intron/8430427H17Rik_intron2	Dnmt3b,7530422B04Rik	0.455691	0.461598	0.493317	0.537448	0.527307	0.550712	0.56243	0.57865	0.473074	0.345585	0.146212	0.176179	0.116953	1.87634e-27	0	0	0	1	0	0	0	0	1	0	0	0	0	0	0	0	0	0	0	2492	2636	2189	2516	2162	2220	2485	2503	4408	4470
DMR_805	chr2:153604759-153605433	676	30	DMR_2b	TSS-5kb+1kb/Efcab8|NR_036629,SINE/ID_B1,CpGi,SINE/B1_Mur1,CpG_shore,Simple_repeat/(TTCC)n	Efcab8	0.1056	0.100009	0.14821	0.151191	0.164391	0.290963	0.216128	0.260609	0.39	0.286272	0.174485	0.171422	0.0872751	1.53662e-05	0	0	0	0	1	0	0	0	0	1	0	0	1	0	0	0	0	0	0	1397	1217	1159	1388	1329	1429	1007	1129	1431	1507
DMR_806	chr2:154252440-154255751	3313	57	DMR_3	LTR/RMER10A,LINE/L3b,Simple_repeat/(CA)n,SINE/ID2,SINE/B3,Low_complexity/AT_rich,SINE/B3,Low_complexity/AT_rich,LTR/MLTR14	N/A	0.377173	0.350879	0.390326	0.405895	0.354706	0.500688	0.462708	0.486418	0.374528	0.323079	0.155918	0.179416	0.088243	1.6103e-14	1	1	2	2	0	1	1	0	2	4	2	2	1	0	0	0	0	0	0	0	1302	1197	2715	2716	2621	2175	1693	3115	3143
DMR_807	chr2:154377958-154378982	1026	50	DMR_2b	TSS-5kb+1kb/1700007I08Rik|NM_001171640,CpG_shore,intron/Snta1_intron6,exon/Snta1_exon6,intron/Snta1_intron5,CpGi,SINE/B1F2,CpG_shore,LINE/L2a,SINE/MIR3	1700007I08Rik	0.51735	0.404118	0.521633	0.577383	0.563148	0.701603	0.706042	0.755028	0.743179	0.606259	0.416768	0.468429	0.203889	7.43837e-45	0	0	0	0	0	0	0	1	1	1	0	0	1	0	0	0	0	0	0	0	0	0	980	0	0	0	0	1793	1682
DMR_808	chr2:154382924-154384787	1865	44	DMR_2b	intron/Snta1_intron3,CpG_shore,LINE/L1Md_F2,Low_complexity/AT_rich,SINE/B1_Mus1,Low_complexity/GA-rich,exon/Snta1_exon3,intron/Snta1_intron2,LTR/MLT1J,CpGi,LTR/MLT1J,CpG_shore	Necab3	0.180758	0.162776	0.211329	0.207961	0.204287	0.336738	0.344462	0.385759	0.40414	0.183412	0.137184	0.148389	0.0887504	3.78803e-12	0	0	0	0	0	0	0	0	0	0	0	0	0	0	0	0	0	0	0	982	3307	1870	2462	1646	1297	977	771	2372	2547
DMR_809	chr2:154502440-154503814	1376	30	DMR_3	intron/Cbfa2t2_intron2,intron/Cbfa2t2_intron2,SINE/ID_B1,SINE/PB1D7,Simple_repeat/(T)n,LINE/Lx8b	N/A	0.491348	0.449386	0.549263	0.587541	0.508753	0.610638	0.583319	0.624784	0.663465	0.645919	0.478794	0.414948	0.164989	4.44628e-20	0	0	0	0	0	0	0	1	0	1	0	0	0	0	0	0	0	0	0	2330	1219	1065	1587	1253	1265	1327	1394	1971	1910
DMR_810	chr2:155454863-155457483	2622	123	DMR_3	CpG_shore,SINE/B1_Mur3,Simple_repeat/(CAAAA)n,SINE/B1_Mur3,CpGi,Low_complexity/AT_rich,SINE/B2_Mm2,LINE/Lx3A,CpG_shore	Myh7b	0.426121	0.405574	0.429965	0.495525	0.512113	0.534548	0.526111	0.547297	0.550581	0.472714	0.287975	0.316883	0.162854	4.65764e-34	0	0	0	0	0	0	0	0	0	0	1	1	0	0	2	1	1	0	1	785	766	750	818	906	822	826	795	2066	1985
DMR_811	chr2:156440084-156441279	1197	40	DMR_1b	intron/Epb4.1l1_intron1,TSS-5kb+1kb/Dlgap4|NM_146128,intron/Epb4.1l1_intron2,CpGi,Simple_repeat/(GA)n,CpG_shore,SINE/B2_Mm2	Dlgap4,Gm14169,Gm14174	0.120541	0.0859873	0.0881261	0.122145	0.134	0.171044	0.205899	0.277131	0.408548	0.291814	0.294736	0.310478	0.148677	5.56962e-14	0	0	0	0	0	0	0	0	0	0	0	0	0	0	0	0	0	0	0	2409	2925	3315	3244	2992	3100	2882	2892	2958	3078
DMR_812	chr2:156555189-156557255	2068	34	DMR_2a	intron/0610011L14Rik_intron2,intron/0610011L14Rik_intron3,SINE/B3A,Simple_repeat/(TG)n,SINE/B3A,exon/0610011L14Rik_exon3,exon/0610011L14Rik_exon4,intron/0610011L14Rik_intron3,intron/0610011L14Rik_intron4,Low_complexity/AT_rich,SINE/RSINE1,SINE/B2_Mm2	N/A	0.707726	0.626571	0.501178	0.396086	0.350255	0.365865	0.414839	0.435811	0.512498	0.60296	0.477347	0.412743	0.174779	1.19608e-12	0	0	0	1	0	0	0	0	0	0	0	2	0	0	0	0	0	0	1	0	1306	2430	3394	2182	2231	2017	2004	2120	1392
DMR_813	chr2:156669688-156671156	1470	36	DMR_3	intron/Dlgap4_intron2,SINE/RSINE1,Simple_repeat/(CA)n,SINE/B1_Mur1,SINE/B1_Mur2,LTR/MLT1K,SINE/PB1D10,Simple_repeat/(TCCA)n,SINE/B1_Mur2,SINE/PB1D10	Gm14230	0.689264	0.627985	0.649089	0.693051	0.65697	0.621944	0.657043	0.604735	0.79076	0.822969	0.645115	0.594969	0.198853	3.73014e-23	0	0	0	0	0	0	0	0	0	0	1	0	0	0	0	0	0	0	0	4992	5488	5099	6238	6757	6897	6972	5869	6634	5197
DMR_814	chr2:156846345-156847564	1221	53	DMR_3	intron/Tgif2_intron2,CpG_shore,CpGi,SINE/PB1D9,CpG_shore,SINE/ID_B1,Simple_repeat/(TTTG)n,SINE/ID_B1,SINE/B1_Mur2,LINE/L2b	N/A	0.940997	0.896063	0.923865	0.934907	0.899707	0.897223	0.90791	0.918272	0.896369	0.898066	0.614482	0.619698	0.240246	7.10988e-209	0	0	0	0	0	0	0	0	0	0	0	0	0	0	0	0	0	0	0	0	0	0	0	0	0	0	0	0	0
DMR_815	chr2:156865775-156866756	983	63	DMR_3	intron/1110008F13Rik_intron2,CpGi,SINE/B3,CpG_shore,SINE/B1F1	9830001H06Rik	0.850122	0.858262	0.84126	0.862168	0.82661	0.838685	0.829664	0.835687	0.702709	0.777219	0.507781	0.424615	0.199258	1.73849e-192	0	0	0	0	0	0	0	1	1	0	1	0	0	0	0	0	1	0	0	0	0	0	0	0	0	0	0	0	892
DMR_816	chr2:156902535-156904083	1550	42	DMR_1b	CpG_shore,Simple_repeat/(TG)n,SINE/RSINE1,SINE/B2_Mm1a,SINE/B2_Mm2,SINE/ID_B1,SINE/B3,Simple_repeat/(TC)n,CpGi	9830001H06Rik	0.105589	0.105348	0.139999	0.144392	0.171903	0.206125	0.240731	0.263875	0.447006	0.365021	0.374646	0.411446	0.292548	2.27696e-11	0	0	0	0	0	0	0	0	0	0	0	0	0	0	0	0	1	0	0	11875	6864	3436	4426	3400	3499	3431	3360	4606	4638
DMR_817	chr2:157242473-157245769	3298	58	DMR_3	intron/4922505G16Rik_intron8,LTR/MT2_Mm,SINE/B1_Mus2,Simple_repeat/(CAAAA)n,SINE/B4A,SINE/B3,SINE/B1_Mus2,Simple_repeat/(CAAA)n,Low_complexity/AT_rich,SINE/B1_Mur1,LINE/Lx7,TSS-5kb+1kb/Src|NM_009271,Simple_repeat/(GAA)n,SINE/B2_Mm2	Src	0.5723	0.547676	0.585801	0.603092	0.571895	0.566524	0.572652	0.616312	0.609373	0.51159	0.371183	0.331548	0.157364	5.79687e-22	0	0	0	1	0	0	1	0	1	1	1	0	0	0	0	0	0	0	0	0	0	0	0	0	0	0	0	1517	2119
DMR_818	chr2:157289461-157291777	2318	49	DMR_3	exon/Rpn2_exon3,intron/Rpn2_intron3,LTR/MTC,exon/Rpn2_exon4,intron/Rpn2_intron4,SINE/B4A,SINE/B1_Mur2,SINE/B4A,SINE/B1_Mus2	N/A	0.545782	0.572789	0.647484	0.685537	0.631763	0.63874	0.634106	0.66978	0.577551	0.576374	0.360109	0.335044	0.182682	9.00815e-37	0	0	0	1	0	0	0	0	0	2	0	1	0	0	0	0	0	0	0	0	0	0	0	0	0	0	1279	3051	1741
DMR_819	chr2:157385918-157386811	895	50	DMR_2a	intron/Manbal_intron2,TSS-5kb+1kb/Nnat|NM_180960,CpGi,SINE/B1_Mur1,DNA/MER117,SINE/B1_Mus2,CpG_shore,SINE/ID_B1	Nnat,Blcap	0.532277	0.446502	0.425649	0.362059	0.277094	0.146992	0.201705	0.385802	0.538691	0.274536	0.436593	0.525401	0.173112	1.37115e-79	0	0	0	1	0	0	0	0	0	0	0	0	0	0	0	0	0	0	0	2319	2031	2658	3020	2927	2626	2558	1357	3244	3436
DMR_820	chr2:157421577-157423893	2318	38	DMR_3	SINE/PB1D7,DNA/MER63A,SINE/PB1D11	2410019O14Rik	0.74535	0.717091	0.716878	0.735657	0.68235	0.626248	0.68716	0.667201	0.533216	0.662365	0.417746	0.424392	0.264777	2.46868e-35	0	0	0	0	0	0	0	1	0	1	0	0	0	0	0	0	0	0	0	0	1014	1252	5638	4308	5302	3975	5764	8168	6284
DMR_821	chr2:157977735-157981906	4173	73	DMR_2a	SINE/MIRb,SINE/B4,Simple_repeat/(TTCA)n,SINE/B2_Mm2,Simple_repeat/(TTTG)n,SINE/B3,Low_complexity/AT_rich,SINE/B3,SINE/B4,SINE/B1_Mus1,SINE/RSINE1,SINE/ID_B1,SINE/B1F,SINE/MIR3,Low_complexity/GC_rich,SINE/B3,SINE/B1F,SINE/RSINE1,exon/Tti1_exon7,SINE/B3	N/A	0.412662	0.295631	0.242114	0.18912	0.174392	0.118275	0.102104	0.127251	0.291418	0.401918	0.436585	0.312057	0.247288	1.82275e-22	0	0	0	2	0	0	0	0	0	3	1	1	1	0	0	0	0	0	0	1518	2713	2668	2891	3133	4075	4007	3638	2604	2519
DMR_822	chr2:158004560-158005986	1428	38	DMR_1b	intron/Tti1_intron1,LINE/L2a,SINE/PB1D10,SINE/B3,SINE/B1_Mur4,SINE/B3	N/A	0.207868	0.166961	0.191636	0.254632	0.223237	0.390186	0.414798	0.425008	0.632709	0.552977	0.515623	0.427808	0.410363	3.17429e-26	0	0	0	0	0	0	0	0	0	0	1	0	0	0	0	0	0	0	0	1466	1258	983	1246	762	1137	0	0	1125	906
DMR_823	chr2:158377505-158383381	5878	103	DMR_1a	intron/Snhg11_intron3,SINE/B1_Mus2,LTR/MTC,SINE/B4A,SINE/B1_Mur3,Low_complexity/A-rich,SINE/B2_Mm2,Simple_repeat/(TTTTG)n,SINE/PB1D9,SINE/B2_Mm2,SINE/B1_Mur3,SINE/B1_Mus1,exon/Snhg11_exon4,intron/Snhg11_intron4,exon/Snhg11_exon5,LTR/RLTR18B,SINE/B1_Mur4,LTR/RLTR18B,SINE/B1_Mur4,LTR/RLTR18B,LTR/RLTR18-int,Simple_repeat/(TTTC)n,Low_complexity/CT-rich	N/A	0.218005	0.17105	0.208919	0.241019	0.193301	0.181371	0.232557	0.1753	0.326568	0.456367	0.510492	0.437695	0.683397	1.313e-76	0	0	0	0	0	0	0	1	0	0	0	0	0	0	0	0	0	0	0	863	1256	1397	1451	1650	1359	0	0	1558	2555
DMR_824	chr2:158418860-158421892	3034	37	DMR_1a	SINE/ID4,LINE/Lx7,LINE/Lx7,Simple_repeat/(T)n,Low_complexity/CT-rich,SINE/ID4_,SINE/PB1,SINE/B3A,Low_complexity/AT_rich,exon/Ralgapb_exon2,intron/Ralgapb_intron2,SINE/B3A,LTR/MTC	N/A	0.255303	0.239174	0.228563	0.246507	0.19497	0.173107	0.173346	0.163952	0.33073	0.424296	0.550078	0.462691	0.465789	3.59936e-16	1	0	0	1	0	0	0	0	0	0	0	0	0	0	0	0	0	0	1	0	0	0	0	0	0	0	0	812	1228
DMR_825	chr2:158431069-158443251	12184	426	DMR_1a	intron/Ralgapb_intron4,LTR/RLTR31D_MM,SINE/ID4,TSS-5kb+1kb/Slc32a1|NM_009508,SINE/ID_B1,exon/Ralgapb_exon5,intron/Ralgapb_intron5,SINE/RSINE1,Low_complexity/AT_rich,CpG_shore,Low_complexity/AT_rich,SINE/B1_Mus1,SINE/B1_Mur1,LTR/RMER6A,CpG_shore,SINE/PB1D11,exon/Ralgapb_exon6,CpGi,intron/Ralgapb_intron6,CpG_shore,SINE/B2_Mm2,SINE/B2_Mm2,SINE/B2_Mm2,Simple_repeat/(TAAA)n,CpGi,exon/Ralgapb_exon7,int…	Slc32a1,Gm14204,Gm14205	0.0454922	0.0337378	0.0421317	0.0530487	0.03759	0.0377512	0.0392424	0.0535563	0.232549	0.294147	0.408494	0.329049	0.281264	0	0	0	0	1	0	0	0	1	0	0	1	0	0	0	2	1	1	0	0	0	699	1287	1467	1932	2696	1128	1118	5297	6204
DMR_826	chr2:158594386-158596528	2144	32	DMR_1a	TSS-5kb+1kb/Fam83d|NM_027975,CpG_shore,DNA/MER44A,SINE/MIRc,exon/Gm14204_exon3,SINE/MIRb,SINE/MIR,SINE/B1_Mus1,Simple_repeat/(CAAA)n,SINE/RSINE1,intron/Gm14204_intron2	Fam83d	0.183597	0.130759	0.198676	0.284707	0.256613	0.272069	0.357484	0.326984	0.429365	0.472067	0.493228	0.524676	0.422447	2.7088e-10	0	0	0	0	0	0	0	0	0	0	0	0	0	0	0	0	0	0	0	4427	4200	3177	4027	3905	3929	3976	4075	4495	4228
DMR_827	chr2:160185252-160187345	2095	41	DMR_3	LINE/L1_Mus3,LINE/Lx2B2	N/A	0.378213	0.334132	0.47412	0.400465	0.424122	0.441952	0.470327	0.466617	0.35482	0.190895	0.140173	0.180001	0.180545	3.65462e-19	1	0	1	0	0	0	0	0	0	0	0	1	0	0	1	0	0	0	0	0	0	0	0	0	0	0	0	2382	2464
DMR_828	chr2:160190039-160191197	1160	43	DMR_3	CpG_shore,CpGi,LINE/L1ME3	N/A	0.209334	0.198662	0.249658	0.250309	0.261742	0.291287	0.35017	0.386051	0.266223	0.0874588	0.0758149	0.0956517	0.118221	1.75812e-17	0	0	0	0	0	0	0	0	0	0	0	0	0	0	0	0	0	0	0	6712	5201	5217	5246	5084	5005	5059	4768	7062	6738
DMR_829	chr2:160196115-160198878	2765	33	DMR_1a	CpG_shore,LINE/L1Md_F2,LINE/L1Md_F2,DNA/Charlie4a	Mafb	0.182051	0.174894	0.168853	0.168998	0.13521	0.10491	0.101192	0.16047	0.344412	0.348834	0.337779	0.333973	0.415082	8.60911e-15	0	0	0	0	0	0	0	0	0	0	0	0	0	0	0	0	0	0	0	6712	5201	5217	5246	5084	5005	5059	4768	7062	6738
DMR_830	chr2:160650420-160651259	841	34	DMR_3	intron/Top1_intron2,Simple_repeat/(GGAA)n	N/A	0.871589	0.84514	0.858804	0.894214	0.855046	0.811266	0.841942	0.865506	0.834731	0.823075	0.620602	0.812389	0.21519	1.70105e-84	0	0	0	0	0	0	0	0	0	0	0	0	0	0	0	0	0	0	0	0	0	0	0	0	0	0	0	0	0
DMR_831	chr2:161254026-161260058	6034	36	DMR_1a	DNA/MER58B,LTR/MTE2b,DNA/MER5A,Simple_repeat/(T)n,SINE/B4,DNA/MER58A,LTR/MTE2a,LINE/L1MD3,LINE/L1ME3G	N/A	0.346984	0.319816	0.349993	0.283842	0.231264	0.278316	0.155026	0.200201	0.378396	0.570518	0.618978	0.615447	0.607594	4.64053e-20	0	0	0	0	0	0	0	0	0	0	0	0	0	0	0	0	0	0	0	0	0	0	0	0	0	0	0	0	0
DMR_832	chr2:162483483-162484925	1444	32	DMR_1a	intron/Ptprt_intron1,TSS-5kb+1kb/9430021M05Rik|NR_033569,Simple_repeat/(CA)n,Low_complexity/GA-rich,CpG_shore,Low_complexity/A-rich,Simple_repeat/(CAAT)n	9430021M05Rik	0.110012	0.0999188	0.157423	0.165637	0.1548	0.226061	0.243784	0.253454	0.303145	0.364685	0.427094	0.410157	0.333335	1.93669e-10	1	0	1	0	0	0	0	0	0	0	0	0	0	0	0	0	0	0	0	1541	1085	2819	2532	2028	3389	3219	1779	3875	4021
DMR_833	chr2:162691634-162695822	4190	48	DMR_1a	Simple_repeat/(GGGTG)n,SINE/MIR,SINE/B4A,Simple_repeat/(CA)n,SINE/MIRb,LTR/LTR16C,SINE/MIR,LINE/L1MA9,SINE/MIRc,LTR/MLT1E2	Gm14255	0.285357	0.251515	0.241137	0.267583	0.248672	0.229248	0.224423	0.271284	0.440215	0.577415	0.74372	0.686316	0.71398	4.18054e-51	0	0	0	0	0	0	0	0	0	0	0	0	0	0	0	0	0	0	0	1001	890	1046	1255	1655	1438	1109	1249	742	899
DMR_834	chr2:162773225-162774331	1108	44	DMR_1b	LTR/MLT1J,LTR/MLT1J	L3mbtl1	0.321954	0.294623	0.355814	0.375454	0.376999	0.422199	0.478378	0.427166	0.549599	0.567989	0.498288	0.416434	0.165739	8.03777e-16	0	0	0	0	0	0	0	0	0	0	0	0	0	0	0	0	0	0	0	781	1366	1124	1181	1240	983	0	0	1418	1528
DMR_835	chr2:162876186-162893761	17577	303	DMR_3	TSS-5kb+1kb/Mybl2|NM_008652,LTR/MLTR25C,LTR/ORR1D1,LINE/L2,DNA/MER81,SINE/B4A,CpG_shore,Simple_repeat/(TTAA)n,SINE/B4A,DNA/MER20,Simple_repeat/(CA)n,Simple_repeat/(GA)n,DNA/MER5A,LINE/L1Md_F2,CpGi,LINE/L1Md_F2,CpG_shore,SINE/MIRb,LTR/MTA_Mm,Simple_repeat/(TAA)n,SINE/B4A,Low_complexity/GA-rich,Simple_repeat/(GGAA)n,Simple_repeat/(TGGA)n,SINE/RSINE1,LTR/RMER19A,Simple_repeat/(TATATG)n,SINE/B3,SINE/…	Mybl2	0.529668	0.520006	0.514892	0.508693	0.476341	0.486778	0.478836	0.49055	0.494514	0.513233	0.354973	0.309602	0.156096	5.36024e-57	3	1	1	2	1	1	1	0	1	12	4	5	1	1	0	0	0	0	1	2994	3323	3252	3489	4109	4887	4475	4444	4692	4557
DMR_836	chr2:163078364-163080817	2455	46	DMR_1a	intron/Mybl2_intron10,SINE/B1_Mus2,SINE/B2_Mm2,LTR/MTD,exon/Mybl2_exon11,intron/Mybl2_intron11,exon/Mybl2_exon12	N/A	0.583544	0.402848	0.341783	0.303725	0.257065	0.251644	0.2572	0.278298	0.600447	0.708333	0.82182	0.772899	0.760716	6.86333e-47	0	0	0	0	0	0	0	1	0	0	0	0	0	0	0	0	0	0	1	1313	1880	1881	2196	2133	2346	2420	2069	1243	0
DMR_837	chr2:163113731-163116327	2598	41	DMR_1a	SINE/B2_Mm2,Low_complexity/AT_rich,SINE/MIRb,DNA/MER63D,Simple_repeat/(TTTG)n,Other/RMER1B,Simple_repeat/(TCCA)n,LTR/MTD	N/A	0.201415	0.198533	0.225207	0.271737	0.255443	0.262122	0.255129	0.302291	0.541744	0.554155	0.595228	0.509858	0.455898	8.18333e-21	1	0	0	0	0	0	0	0	0	0	1	0	0	0	0	0	0	0	0	1369	1227	1026	1331	1236	899	1049	0	1225	960
DMR_838	chr2:163201347-163202360	1015	94	DMR_3	LTR/MLT1H1,CpGi,LINE/L1M5,Simple_repeat/(TG)n,LTR/LTR85c,CpG_shore	N/A	0.450168	0.447222	0.491169	0.493504	0.440121	0.523461	0.522779	0.599311	0.560978	0.512528	0.329513	0.254517	0.118345	2.66216e-82	0	0	0	0	0	0	0	0	0	0	1	0	0	0	1	1	0	0	0	0	0	0	0	0	0	1176	1084	1233	1255
DMR_839	chr2:163287727-163290869	3144	46	DMR_3	intron/Tox2_intron3,SINE/B3A,SINE/B1_Mur2,SINE/ID_B1,SINE/PB1D10,SINE/ID_B1,Simple_repeat/(TGAG)n,LTR/LTR16A1	N/A	0.691323	0.609201	0.690361	0.697629	0.679356	0.69789	0.683842	0.696784	0.70804	0.757826	0.567762	0.519974	0.212129	1.29716e-59	0	0	1	1	0	0	0	0	0	1	2	1	0	0	0	0	0	0	0	0	0	0	0	0	0	0	0	0	0
DMR_840	chr2:163307465-163308276	813	31	DMR_1b	LINE/L1MB3,SINE/B4A,SINE/B4A,LINE/L1MB3,SINE/RSINE1	N/A	0.108274	0.0730305	0.134935	0.123349	0.160331	0.269495	0.29625	0.341174	0.381961	0.308189	0.207756	0.203141	0.107931	9.55748e-10	0	0	0	0	0	0	0	0	1	0	1	1	0	0	0	0	0	0	0	1037	1232	1338	1305	1191	1259	1275	0	1439	2478
DMR_841	chr2:163832340-163834312	1974	36	DMR_3	exon/Wisp2_exon5,SINE/B4,LTR/MT2B2,SINE/B1_Mur1,SINE/B2_Mm2,LTR/RLTR10,LTR/RLTR10-int	N/A	0.592686	0.658485	0.618845	0.739978	0.679618	0.656426	0.68778	0.778616	0.699596	0.620243	0.409353	0.463725	0.254163	3.02489e-25	0	0	0	0	0	0	0	0	0	0	0	1	1	0	0	0	0	0	0	2844	868	659	947	0	1483	0	0	1743	1538
DMR_842	chr2:164214539-164215318	781	31	DMR_1a	CpG_shore,exon/Wfdc15b_exon4,exon/Wfdc15b_exon4,intron/Wfdc15b_intron3,intron/Wfdc15b_intron3,exon/Wfdc15b_exon3,exon/Wfdc15b_exon3,intron/Wfdc15b_intron2,intron/Wfdc15b_intron2,CpGi	Slpi	0.0976903	0.0930085	0.0979095	0.103924	0.0930874	0.0891276	0.0916453	0.142282	0.233485	0.305676	0.396777	0.256726	0.338385	2.68967e-13	0	0	0	0	0	0	0	0	0	0	0	0	0	0	0	0	0	0	0	1470	1519	1594	1746	1479	1782	1585	1468	1719	1880
DMR_843	chr2:164225976-164226463	489	52	DMR_2a	TSS-5kb+1kb/Rbpjl|NM_009036,CpG_shore,LINE/L1Md_T,CpGi	Rbpjl	0.361226	0.216478	0.191331	0.313033	0.238541	0.120598	0.194087	0.224961	0.407129	0.343077	0.437602	0.394162	0.156979	1.15839e-49	0	0	0	0	0	0	0	0	0	0	0	0	0	0	1	1	1	0	0	898	0	0	0	0	0	0	0	1146	959
DMR_844	chr2:164228337-164230069	1734	54	DMR_1a	TSS-5kb+1kb/Rbpjl|NM_009036,CpG_shore,CpG_shore,LINE/Lx7,Low_complexity/AT_rich,LINE/L1_Mus3,LINE/L1Md_F2,CpGi	Rbpjl,Matn4	0.149668	0.109969	0.131044	0.139432	0.151812	0.176037	0.117716	0.197278	0.300148	0.371792	0.423084	0.348834	0.359788	4.36187e-22	0	0	0	0	0	0	0	1	0	0	0	1	0	0	0	0	0	0	0	1607	1241	1459	1680	1492	1226	1135	925	1643	1854
DMR_845	chr2:164255503-164259170	3669	78	DMR_2b	intron/Svs3b_intron2,exon/Svs3b_exon2,intron/Svs3b_intron1,exon/Svs3b_exon1,Simple_repeat/(A)n,LINE/Lx9,Low_complexity/AT_rich	N/A	0.286014	0.321819	0.416575	0.496852	0.481345	0.547969	0.581352	0.601608	0.627484	0.600541	0.450097	0.397139	0.26893	5.98644e-36	0	0	0	1	0	0	0	0	0	0	0	1	0	0	0	0	0	0	1	3659	1726	1448	1161	1397	0	0	0	1936	2303
DMR_846	chr2:164266625-164268493	1870	48	DMR_1b	LINE/Lx8,CpG_shore,SINE/PB1D11,LINE/Lx9	Sdc4	0.138149	0.106896	0.147054	0.240997	0.26201	0.363915	0.390508	0.4503	0.49378	0.441572	0.372082	0.384815	0.304386	1.04917e-14	0	0	0	0	0	0	0	0	0	0	1	0	0	0	0	0	0	0	0	9098	5798	7087	7371	5464	4237	2795	3110	5967	4426
DMR_847	chr2:164333190-164333914	726	33	DMR_3	intron/Svs5_intron1,CpGi,exon/Svs5_exon2,CpG_shore,intron/Svs5_intron2	N/A	0.885072	0.786736	0.683831	0.701307	0.603063	0.593591	0.706149	0.739265	0.493705	0.706631	0.494028	0.589321	0.208574	9.57131e-17	0	0	0	0	0	0	0	0	0	0	0	0	0	0	0	0	0	0	0	0	0	0	0	0	0	0	0	0	0
DMR_848	chr2:164387367-164389072	1707	50	DMR_2b	LTR/MLT1D,LTR/MLT1D,SINE/RSINE1	Wfdc2	0.18668	0.176542	0.204493	0.259918	0.295682	0.352604	0.412218	0.413504	0.369671	0.25229	0.100392	0.11989	0.0804672	1.60215e-18	0	0	0	0	0	0	0	0	0	0	0	2	0	0	0	0	0	0	0	1354	2025	1768	2051	1790	1735	1291	968	2480	2233
DMR_849	chr2:164593529-164595127	1600	37	DMR_3	TSS-5kb+1kb/Ube2c|NM_026785,CpG_shore,exon/Spinlw1_exon1,SINE/ID4_,CpGi	Ube2c,Gm11457	0.444218	0.412718	0.426368	0.444918	0.458843	0.447121	0.474812	0.442814	0.445402	0.445453	0.283546	0.257098	0.113249	0.000496682	1	0	0	0	0	0	0	0	0	1	1	0	1	0	0	0	0	0	0	3903	5087	3567	5054	5528	5154	5158	5266	4480	4016
DMR_850	chr2:164611766-164612656	892	37	DMR_1b	TSS-5kb+1kb/Snx21|NM_133924,intron/Wfdc8_intron1,CpGi,CpG_shore,LINE/L1MA7,SINE/B4,SINE/PB1D10,LINE/L1MB5	Snx21	0.107716	0.103324	0.148856	0.195948	0.234526	0.330707	0.319503	0.34327	0.436467	0.358334	0.29928	0.36488	0.232001	2.43003e-07	0	0	0	0	0	0	0	0	0	0	0	0	0	0	0	0	0	0	0	4491	3553	3148	4120	4474	4161	4734	4468	3178	3242
DMR_851	chr2:164650266-164651376	1112	35	DMR_3	CpG_shore,intron/Wfdc9_intron3,exon/Wfdc9_exon3,intron/Wfdc9_intron2,LTR/RLTR25B	N/A	0.904074	0.907028	0.886893	0.916519	0.896294	0.910284	0.87881	0.882729	0.86258	0.88149	0.567987	0.589581	0.238118	3.73634e-167	0	0	0	0	0	0	0	0	0	0	0	1	0	0	0	0	0	0	0	2316	2212	2206	2487	2312	2667	2452	2307	2561	2536
DMR_852	chr2:164773373-164776194	2823	120	DMR_1a	TSS-5kb+1kb/Mmp9|NM_013599,CpG_shore,SINE/ID_B1,SINE/B1_Mur2,SINE/RSINE1,CpGi,SINE/PB1D7,CpG_shore,SINE/RSINE1,SINE/B3,SINE/B1_Mur2	Mmp9	0.148144	0.105063	0.100478	0.123649	0.119647	0.0928469	0.0960237	0.142044	0.463514	0.466757	0.50242	0.463026	0.299547	4.75148e-160	0	0	0	0	0	0	0	0	0	0	0	0	0	0	1	1	1	0	0	2834	0	0	1767	802	1315	1149	959	1101	1389
DMR_853	chr2:164794675-164796367	1694	58	DMR_1a	CpG_shore,intron/Acot8_intron5,CpG_shore,CpG_shore,SINE/ID_B1,CpGi,exon/Acot8_exon5,CpG_shore,intron/Acot8_intron4,exon/Acot8_exon4,intron/Acot8_intron3,SINE/MIR,DNA/MER3	Slc12a5	0.0206113	0.0255595	0.0270609	0.0370197	0.0327309	0.0167583	0.0191689	0.0289818	0.142161	0.201802	0.312732	0.267033	0.215004	5.01393e-50	0	0	0	0	0	0	0	0	0	0	0	0	0	0	0	0	0	0	0	2214	0	0	0	0	0	765	2065	4970	4978
DMR_854	chr2:164901439-164908305	6868	111	DMR_1a	exon/Zfp335_exon10,intron/Zfp335_intron9,exon/Zfp335_exon9,intron/Zfp335_intron8,exon/Zfp335_exon8,intron/Zfp335_intron7,SINE/MIR3,SINE/B3,SINE/PB1D9,Simple_repeat/(CAGG)n,SINE/RSINE1,Simple_repeat/(CA)n,Simple_repeat/(TG)n,Simple_repeat/(GA)n,SINE/B4A,exon/Zfp335_exon7,intron/Zfp335_intron6,LTR/RMER6A,Simple_repeat/(TTAGGG)n,LTR/RMER6A,SINE/B3A,SINE/B4A,SINE/B1_Mus1,SINE/B2_Mm2,LINE/L1_Mus2,SINE…	N/A	0.283837	0.246833	0.256966	0.281893	0.246697	0.274759	0.281198	0.288379	0.524392	0.64221	0.638783	0.661304	0.67226	6.23808e-144	0	0	0	0	0	0	0	0	0	0	0	0	0	0	0	0	0	0	3	0	0	0	0	0	0	0	0	0	0
DMR_855	chr2:164991059-164993166	2109	39	DMR_1a	intron/Slc12a5_intron17,SINE/MIRc,SINE/MIRb,SINE/MIR,exon/Slc12a5_exon18,intron/Slc12a5_intron18,Simple_repeat/(TG)n,SINE/MIRc,SINE/B4	N/A	0.243941	0.179473	0.200369	0.17813	0.18222	0.150659	0.171253	0.188672	0.410695	0.522271	0.55801	0.541699	0.492954	2.74065e-35	0	0	0	1	0	0	0	0	0	0	1	0	0	0	0	0	0	0	0	1187	0	0	0	0	0	0	0	956	0
DMR_856	chr2:165005835-165007870	2037	46	DMR_1a	intron/Ncoa5_intron5,SINE/B3,Simple_repeat/(TTTTG)n,SINE/B1_Mus1,LTR/RLTR25A,SINE/B1_Mur3,LTR/MT2B,SINE/B1_Mur3,Low_complexity/CT-rich,LTR/ORR1B1,LINE/L2b	Cdh22	0.299043	0.249283	0.261479	0.298935	0.239521	0.367558	0.361039	0.354474	0.687571	0.716816	0.769362	0.704229	0.635199	4.97546e-76	0	0	0	0	0	0	0	0	0	0	0	0	0	0	0	0	0	0	0	0	0	0	0	0	0	0	0	0	0
DMR_857	chr2:165020833-165022000	1169	45	DMR_1a	SINE/ID_B1	N/A	0.158776	0.171718	0.16384	0.185481	0.179365	0.167089	0.165861	0.255149	0.506709	0.510032	0.565217	0.576513	0.429445	1.03934e-45	0	0	0	0	0	0	0	0	0	0	0	0	0	0	0	0	0	0	0	890	0	0	0	0	0	0	0	0	0
DMR_858	chr2:165035697-165038865	3170	80	DMR_1a	SINE/RSINE1,Simple_repeat/(CA)n,SINE/B4,SINE/B1_Mus2,SINE/B1_Mur1,SINE/B1_Mus1,SINE/B3,LTR/ORR1B2,SINE/ID_B1,SINE/PB1,LTR/MLT1D,LTR/MTEa,SINE/B1_Mur4,CpG_shore	N/A	0.121508	0.103831	0.0951806	0.108357	0.114605	0.109831	0.111205	0.130765	0.344565	0.413943	0.382402	0.361245	0.308058	1.80423e-44	0	0	0	0	0	0	0	0	0	0	0	0	0	0	0	0	0	0	0	0	0	0	989	775	969	861	1321	1976	1720
DMR_859	chr2:165060481-165069712	9233	157	DMR_1a	intron/Cd40_intron1,intron/Cd40_intron1,intron/Cd40_intron1,intron/Cd40_intron1,intron/Cd40_intron1,CpGi,SINE/B1_Mus1,CpG_shore,LTR/RMER21B,SINE/B3,Simple_repeat/(TATG)n,Simple_repeat/(CA)n,SINE/RSINE1,SINE/B1_Mur4,DNA/MER113,exon/Cd40_exon2,exon/Cd40_exon2,exon/Cd40_exon2,exon/Cd40_exon2,exon/Cd40_exon2,intron/Cd40_intron2,intron/Cd40_intron2,intron/Cd40_intron2,intron/Cd40_intron2,intron/Cd40_i…	Cdh22	0.210795	0.186254	0.211762	0.214105	0.199561	0.184078	0.189277	0.20971	0.439194	0.476911	0.559108	0.542398	0.537105	4.72342e-110	0	0	0	0	0	0	0	0	0	0	0	0	0	0	0	0	0	0	0	2365	1749	2139	2238	2239	2380	2318	2156	5047	4506
DMR_860	chr2:165221634-165223045	1413	43	DMR_2a	intron/Cdh22_intron1,CpGi,CpG_shore,SINE/B4A	N/A	0.543589	0.378599	0.335968	0.319393	0.244893	0.290051	0.289592	0.331002	0.646606	0.718037	0.688569	0.617393	0.439961	8.60803e-30	0	0	0	0	0	0	0	0	0	0	0	0	0	0	0	0	0	0	0	1103	797	899	2184	2617	2415	2160	1525	0	608
DMR_861	chr2:165298232-165298752	522	35	DMR_1a	CpG_shore,exon/Elmo2_exon12,exon/Elmo2_exon12,exon/Elmo2_exon13,intron/Elmo2_intron11,intron/Elmo2_intron11,intron/Elmo2_intron12,CpGi,exon/Elmo2_exon11,exon/Elmo2_exon11,exon/Elmo2_exon12,intron/Elmo2_intron10,intron/Elmo2_intron10,intron/Elmo2_intron11	Slc13a3	0.112451	0.0830161	0.0989051	0.107235	0.0795922	0.0812999	0.093432	0.117472	0.27381	0.38882	0.356163	0.269268	0.224383	8.54041e-14	0	0	0	0	0	0	0	0	0	0	0	0	0	0	0	0	0	0	0	0	0	873	0	0	0	0	768	1204	993
DMR_862	chr2:165382988-165386037	3051	37	DMR_1a	intron/Zfp334_intron3,Unknown/MurSatRep1,exon/Zfp334_exon3,intron/Zfp334_intron2,Simple_repeat/(CA)n,DNA/MER58B,LINE/L1MC4a,SINE/B4A,SINE/PB1D7	N/A	0.432188	0.375623	0.341552	0.329215	0.269494	0.248765	0.324756	0.309545	0.591386	0.658095	0.745704	0.680021	0.727773	2.5765e-26	0	0	0	0	0	0	0	0	0	0	0	0	0	0	0	0	0	0	0	0	0	2855	3809	3735	2509	2592	1716	0	0
DMR_863	chr2:165632725-165638305	5582	121	DMR_3	CpG_shore,CpGi,SINE/MIR3,CpG_shore,Simple_repeat/(TG)n,SINE/B4A,SINE/B4,LINE/L2b,Simple_repeat/(TC)n,SINE/B2_Mm2,SINE/B3,LTR/LTR67B,LTR/LTR16C,LINE/L3,LTR/MLT1J1	AL591712.1	0.88077	0.831433	0.775842	0.766424	0.652569	0.617757	0.622112	0.642914	0.755792	0.732665	0.453037	0.415192	0.202787	6.05684e-133	1	1	2	3	0	1	1	1	1	3	1	2	2	1	0	0	0	0	0	0	3565	4217	3745	3961	4608	3763	3680	3066	2202
DMR_864	chr2:165685776-165688882	3108	59	DMR_3	CpG_shore,intron/Eya2_intron4,LTR/MLT1K,SINE/RSINE1,LTR/MLT1K,SINE/ID_B1,Simple_repeat/(TC)n,CpGi,Simple_repeat/(CA)n,Simple_repeat/(CA)n,Simple_repeat/(TC)n,Simple_repeat/(CA)n,CpG_shore,Simple_repeat/(GA)n,exon/Eya2_exon5,intron/Eya2_intron5,LINE/L2a	Zmynd8	0.840679	0.806216	0.838893	0.857644	0.839573	0.849288	0.839637	0.850702	0.779209	0.772722	0.512956	0.425554	0.215938	2.14419e-151	0	0	0	0	0	0	0	0	0	1	0	1	0	0	0	0	0	0	0	6246	4410	3398	6066	4109	4280	4538	3250	6758	5640
DMR_865	chr2:165699143-165704777	5636	79	DMR_3	LTR/MLT1I,DNA/MER113,LTR/MLT1C,Simple_repeat/(GCTG)n,Low_complexity/G-rich,LTR/MLT1E2,LTR/RLTR20A4,SINE/B4A,Simple_repeat/(TTA)n,LTR/RLTR20A4,Simple_repeat/(TG)n,SINE/B2_Mm1t,Simple_repeat/(TTG)n,LINE/Lx5c,SINE/B3	Zmynd8,Gm11465	0.377875	0.360073	0.423683	0.361553	0.339859	0.353645	0.365296	0.384014	0.359797	0.246358	0.146812	0.168194	0.10585	2.1288e-19	0	0	0	0	0	0	0	0	0	0	1	0	0	0	0	0	0	0	0	11788	12623	12564	14196	14249	14309	14107	12662	15097	14527
DMR_866	chr2:165706956-165710216	3262	41	DMR_1b	DNA/RCHARR1,LTR/ORR1B1,LTR/ORR1C1,SINE/PB1D10,SINE/MIRb,Simple_repeat/(CGGGG)n,Low_complexity/AT_rich,SINE/RSINE1,SINE/B1_Mur4	Zmynd8	0.143497	0.167275	0.167219	0.168213	0.145876	0.195037	0.180274	0.197315	0.289645	0.329935	0.214927	0.168364	0.066843	5.38356e-06	0	0	0	0	0	0	0	0	0	1	0	0	0	0	0	0	0	0	0	11788	12623	12564	14196	14249	14309	14107	12662	15097	14527
DMR_867	chr2:165710925-165713336	2413	50	DMR_3	Simple_repeat/(CA)n,Simple_repeat/(CAAAAA)n,SINE/B4A,LTR/RLTR28,LTR/RLTR28	Zmynd8	0.198255	0.247951	0.320548	0.234027	0.305437	0.35682	0.343828	0.290972	0.206381	0.148849	0.0959286	0.107985	0.0728805	3.07223e-17	0	0	0	0	0	0	0	0	1	1	1	1	0	0	0	0	0	0	0	11788	12623	12564	14196	14249	14309	14107	12662	15097	14527
DMR_868	chr2:165723097-165727100	4005	73	DMR_3	intron/Eya2_intron7,Simple_repeat/(CCCA)n,SINE/B4,exon/Eya2_exon8,intron/Eya2_intron8,DNA/MER5A,SINE/B4A,Simple_repeat/(CA)n,SINE/PB1	Zmynd8	0.501296	0.473013	0.527903	0.538111	0.519157	0.564466	0.53214	0.566948	0.415822	0.250665	0.127344	0.148098	0.124286	3.78527e-46	1	1	0	0	0	0	2	1	1	2	0	0	1	0	0	0	0	0	0	1026	949	1024	1738	2731	2172	0	1784	5550	5752
DMR_869	chr2:165792760-165796282	3524	47	DMR_3	intron/Zmynd8_intron19,intron/Zmynd8_intron20,intron/Zmynd8_intron20,intron/Zmynd8_intron21,exon/Zmynd8_exon19,exon/Zmynd8_exon20,exon/Zmynd8_exon20,exon/Zmynd8_exon21,intron/Zmynd8_intron18,intron/Zmynd8_intron19,intron/Zmynd8_intron19,intron/Zmynd8_intron20,SINE/B2_Mm2,Simple_repeat/(GA)n,exon/Zmynd8_exon18,exon/Zmynd8_exon19,exon/Zmynd8_exon19,exon/Zmynd8_exon20,intron/Zmynd8_intron17,intron/Z…	N/A	0.698862	0.677024	0.659425	0.662313	0.64727	0.669274	0.662461	0.676333	0.675485	0.652158	0.433387	0.430038	0.171851	5.17128e-28	1	0	0	1	0	0	1	1	2	1	1	3	0	0	0	0	0	0	0	0	0	0	0	0	0	0	672	0	0
DMR_870	chr2:165805876-165813639	7765	108	DMR_3	intron/Zmynd8_intron16,intron/Zmynd8_intron14,intron/Zmynd8_intron15,intron/Zmynd8_intron15,LTR/MER67A,SINE/ID,LINE/L1ME3G,Low_complexity/AT_rich,exon/Zmynd8_exon16,Simple_repeat/(CTG)n,exon/Zmynd8_exon14,exon/Zmynd8_exon15,exon/Zmynd8_exon15,intron/Zmynd8_intron13,intron/Zmynd8_intron14,intron/Zmynd8_intron14,intron/Zmynd8_intron15,SINE/B1_Mus2,SINE/B2_Mm1t,SINE/B1_Mus1,SINE/B1_Mus1,SINE/PB1D10,…	Gm11463,Ncoa3	0.511373	0.495269	0.484739	0.510264	0.505859	0.511029	0.516366	0.517205	0.58936	0.582018	0.439823	0.379959	0.247163	2.95408e-13	0	0	0	2	0	0	0	0	1	3	1	2	0	0	0	0	0	0	0	1229	1250	1360	2336	1195	1205	1317	913	2179	2313
DMR_871	chr2:165818872-165820049	1179	33	DMR_2b	TSS-5kb+1kb/Ncoa3|NM_008679,intron/Zmynd8_intron11,intron/Zmynd8_intron12,intron/Zmynd8_intron12,intron/Zmynd8_intron13,CpGi,CpG_shore,SINE/ID_B1,SINE/B1F2,SINE/B3	Ncoa3,Gm11464	0.268484	0.239338	0.260031	0.310265	0.329495	0.364497	0.350709	0.39993	0.419539	0.34096	0.239922	0.230004	0.0973776	0.0295388	0	0	0	0	0	0	0	1	0	0	0	0	0	0	0	0	0	0	0	3211	2560	2682	2638	2519	2742	2290	2734	3009	2920
DMR_872	chr2:165834110-165838192	4084	36	DMR_3	intron/Zmynd8_intron10,intron/Zmynd8_intron10,intron/Zmynd8_intron8,intron/Zmynd8_intron9,intron/Zmynd8_intron9,DNA/URR1B,exon/Zmynd8_exon10,exon/Zmynd8_exon10,exon/Zmynd8_exon8,exon/Zmynd8_exon9,exon/Zmynd8_exon9,intron/Zmynd8_intron7,intron/Zmynd8_intron8,intron/Zmynd8_intron8,intron/Zmynd8_intron9,intron/Zmynd8_intron9,SINE/B1F,SINE/B1_Mm,SINE/PB1D7,SINE/ID_B1,SINE/MIR,SINE/B3A,Simple_repeat/(…	N/A	0.498382	0.505917	0.56001	0.623039	0.614501	0.64841	0.639804	0.648035	0.707504	0.689202	0.51059	0.443206	0.168289	1.55065e-24	0	0	0	0	0	0	0	0	0	0	1	1	0	0	0	0	0	0	1	0	0	0	0	917	0	0	789	821	0
DMR_873	chr2:165981377-165983861	2486	38	DMR_2a	CpG_shore,SINE/ID_B1,SINE/PB1D9,SINE/B1F1,SINE/ID_B1,SINE/B1_Mm,Simple_repeat/(CAAA)n,DNA/URR1B,Unknown/CYRA11_Mm,SINE/ID4_,LINE/L1MEd,LTR/MLT1M,SINE/ID_B1	Sulf2	0.294285	0.208782	0.221879	0.186326	0.175188	0.22183	0.250395	0.302652	0.426622	0.476739	0.380535	0.264524	0.107033	3.5267e-09	1	1	1	2	0	1	1	0	0	1	1	1	0	1	0	0	0	0	0	5524	5256	5175	6136	6107	4565	5002	5308	4036	3801
DMR_874	chr2:166539712-166540348	638	33	DMR_1b	CpGi,CpG_shore,LTR/RLTR30D2_MM	Prex1	0.0944711	0.127167	0.1584	0.170121	0.2043	0.256639	0.23835	0.282802	0.330503	0.385693	0.254645	0.24893	0.154338	8.10787e-05	0	0	0	0	0	0	0	0	0	0	1	0	0	0	0	0	0	0	0	3198	2760	2689	3495	3549	3831	3797	3496	3744	3395
DMR_875	chr2:166883289-166886119	2832	36	DMR_3	intron/Arfgef2_intron34,TSS-5kb+1kb/1500012F01Rik|NM_001081005,SINE/B1_Mus2,Simple_repeat/(TG)n,SINE/B1_Mus2,SINE/B1_Mur3,Simple_repeat/(TG)n,SINE/B1_Mur3,Simple_repeat/(TG)n,SINE/B1_Mur3,Simple_repeat/(TG)n,SINE/B1_Mur3,Simple_repeat/(TG)n,SINE/B1_Mur3,Simple_repeat/(TG)n,SINE/B1_Mur3,Simple_repeat/(TG)n,SINE/B1_Mur3,SINE/B3,SINE/ID4_,Simple_repeat/(TC)n,exon/Arfgef2_exon35,TSS-5kb+1kb/Snord12|N…	1500012F01Rik,SNORD12,Znfx1,Snord12	0.636007	0.641794	0.686879	0.69317	0.697568	0.713071	0.708904	0.704919	0.645653	0.48342	0.308003	0.385905	0.213105	5.06697e-42	1	0	1	0	0	0	0	0	0	0	0	0	0	0	0	0	0	0	0	6667	7551	7307	7205	6801	7975	6941	7107	8018	7993
DMR_876	chr2:166954311-166956315	2006	37	DMR_1a	intron/Stau1_intron5,intron/Stau1_intron5,intron/Stau1_intron5,SINE/B3,SINE/B1_Mus2,exon/Stau1_exon5,exon/Stau1_exon5,exon/Stau1_exon5,intron/Stau1_intron4,intron/Stau1_intron4,intron/Stau1_intron4,SINE/B1_Mus1	N/A	0.228526	0.18612	0.230178	0.296216	0.232565	0.245645	0.2672	0.332398	0.559434	0.651291	0.618482	0.512812	0.405181	2.93579e-41	0	0	0	0	0	0	0	0	0	0	1	0	0	0	0	0	0	0	0	1636	1583	1402	1861	1640	1547	1448	1587	1453	896
DMR_877	chr2:167013717-167014106	391	39	DMR_2b	CpGi,LTR/ORR1B2,Low_complexity/T-rich,SINE/B1_Mm,SINE/B1_Mm	1110018N20Rik,Kcnb1	0.26172	0.298797	0.279811	0.342402	0.264215	0.34398	0.302943	0.338625	0.382154	0.465655	0.315737	0.257928	0.105203	1.51565e-05	0	0	0	0	0	0	0	0	1	0	0	0	0	0	1	0	1	0	0	2630	1531	2489	2529	2599	2908	2790	2445	2822	3295
DMR_878	chr2:167045594-167048301	2709	40	DMR_3	intron/Znfx1_intron7,Simple_repeat/(TTTTC)n,SINE/B1_Mur4,SINE/ID_B1,SINE/B1_Mur2,SINE/B1_Mm,LTR/MT2B,SINE/ID_B1,exon/Znfx1_exon7,intron/Znfx1_intron6,SINE/B2_Mm2,exon/Znfx1_exon6,intron/Znfx1_intron5,SINE/PB1,SINE/B1_Mus2	N/A	0.6489	0.65122	0.648711	0.571118	0.541261	0.514143	0.512206	0.539777	0.384117	0.585558	0.400354	0.423695	0.209586	7.19581e-15	0	0	0	0	0	0	0	1	0	1	0	0	0	0	0	0	0	0	0	0	0	0	0	0	1016	0	0	2144	2201
DMR_879	chr2:167064603-167065972	1371	50	DMR_1a	CpG_shore,intron/1500012F01Rik_intron2,SINE/B2_Mm1a,exon/1500012F01Rik_exon3,intron/1500012F01Rik_intron3,exon/Snord12_exon1,exon/1500012F01Rik_exon4,intron/1500012F01Rik_intron4,CpGi,exon/1500012F01Rik_exon5	Ptgis	0.107168	0.10908	0.127815	0.16494	0.101817	0.132151	0.127165	0.169181	0.370259	0.435199	0.507487	0.428439	0.381314	1.17331e-44	0	0	0	0	0	0	0	0	0	0	0	0	0	0	0	0	1	0	0	2574	2435	1134	1243	1276	1076	929	971	1682	2461
DMR_880	chr2:167247541-167249729	2190	32	DMR_3	TSS-5kb+1kb/Slc9a8|NM_178371,LINE/L2a,CpG_shore,SINE/B1_Mur2,LTR/MTE2a,Simple_repeat/(TTA)n,SINE/ID_B1,SINE/B1F2,SINE/B1_Mus2,SINE/B1F2,SINE/RSINE1,Low_complexity/AT_rich	Slc9a8	0.459666	0.446396	0.435638	0.403379	0.360449	0.397229	0.417843	0.38772	0.419708	0.401612	0.27633	0.271546	0.112412	0.0129945	0	0	0	1	0	0	0	1	1	2	2	0	0	0	0	0	0	0	0	3627	3195	3519	3268	4196	3477	3508	3468	3525	4035
DMR_881	chr2:167363953-167370386	6435	143	DMR_1b	TSS-5kb+1kb/Snai1|NM_011427,CpGi,Simple_repeat/(TCCC)n,LTR/MLT-int,SINE/PB1D7,LTR/MLT-int,CpG_shore,SINE/ID_B1,SINE/B1F,SINE/RSINE1,SINE/B1F,SINE/B3,SINE/B2_Mm1a,SINE/B3,SINE/B1F,Simple_repeat/(CAAA)n,SINE/B3,SINE/B4A,LTR/RMER15,SINE/B2_Mm2,Simple_repeat/(CCCCCA)n,Low_complexity/A-rich,Simple_repeat/(CA)n,Simple_repeat/(TC)n,Simple_repeat/(TG)n,SINE/ID_B1,SINE/PB1D10,SINE/ID_B1,Low_complexity/T-r…	Snai1,Gm11474	0.118144	0.121284	0.20641	0.280171	0.304212	0.36055	0.392131	0.394066	0.504137	0.500471	0.44144	0.418815	0.344557	7.79824e-58	0	0	0	1	0	0	0	0	0	0	0	2	0	0	0	0	0	0	1	7261	7443	7142	7871	7806	6794	5816	5747	7359	7477
DMR_882	chr2:167390273-167392046	1775	37	DMR_1b	LTR/RLTR1D,LTR/RLTR1D,SINE/B1_Mur1,SINE/B4,SINE/PB1D10,Low_complexity/A-rich,SINE/B3,SINE/B1_Mur4,SINE/B1_Mus2,Low_complexity/A-rich,SINE/ID_B1	N/A	0.266677	0.283824	0.428165	0.559328	0.572721	0.608985	0.657392	0.661146	0.693338	0.772802	0.65108	0.625163	0.530888	3.87744e-23	0	0	0	0	0	0	0	0	0	0	0	0	0	0	0	0	0	0	0	1402	0	0	0	0	0	0	0	0	0
DMR_883	chr2:167420743-167423582	2841	89	DMR_1b	SINE/B4A,CpG_shore,SINE/RSINE1,Simple_repeat/(A)n,exon/Slc9a8_exon1,exon/Slc9a8_exon1,intron/Slc9a8_intron1,intron/Slc9a8_intron1,CpGi,SINE/ID_B1,SINE/B1_Mur3,CpG_shore,SINE/B1_Mur1,SINE/B1F1	N/A	0.160933	0.175741	0.295008	0.393877	0.39815	0.500472	0.487513	0.533242	0.66107	0.655006	0.467835	0.497969	0.337255	3.39546e-57	0	0	0	0	0	0	0	0	1	0	1	0	0	0	0	0	0	0	0	3294	0	0	0	0	0	0	0	892	0
DMR_884	chr2:167602996-167604185	1191	42	DMR_2a	CpGi,CpG_shore,LINE/L2b,Simple_repeat/(CA)n	Gm14321,9230111E07Rik	0.135099	0.133072	0.128555	0.12091	0.110238	0.11446	0.101379	0.142773	0.32511	0.466719	0.441219	0.317072	0.184338	4.03982e-21	0	0	0	0	1	0	0	0	0	0	0	0	1	0	0	0	0	0	0	3160	3022	3157	3216	3063	2929	2751	2654	2686	1730
DMR_885	chr2:167749935-167751454	1521	37	DMR_1a	Simple_repeat/(TCCA)n	N/A	0.145572	0.132343	0.14497	0.181372	0.170265	0.201785	0.194873	0.228837	0.324015	0.261788	0.283975	0.228908	0.43487	4.68485e-05	0	0	0	0	0	0	1	0	0	0	0	0	0	0	0	0	1	0	1	1764	1758	1528	1758	1738	1716	1482	1473	1781	1865
DMR_886	chr2:167943001-167944436	1437	43	DMR_2b	intron/Ptpn1_intron1,CpGi,CpG_shore	N/A	0.347096	0.280139	0.301604	0.413085	0.385173	0.403333	0.413382	0.469739	0.46596	0.479821	0.28946	0.35526	0.113937	3.4391e-06	0	0	0	0	0	0	0	0	0	0	0	0	0	0	0	0	0	0	0	1682	1350	1574	1792	2280	2312	2291	1655	2693	2617
DMR_887	chr2:167981671-167982898	1229	30	DMR_3	intron/Fam65c_intron20,SINE/B1F,SINE/B4,exon/Fam65c_exon20,intron/Fam65c_intron19	Gm14235,E130018N17Rik	0.580491	0.558544	0.532029	0.655473	0.630388	0.646355	0.636487	0.66817	0.549106	0.397507	0.242986	0.290048	0.162706	5.1252e-30	0	1	0	0	0	0	0	0	0	0	0	0	0	0	0	0	0	0	0	1926	2836	1915	2478	3888	3804	2603	807	5616	4949
DMR_888	chr2:167984146-167985370	1226	37	DMR_1b	intron/Fam65c_intron17,exon/Fam65c_exon17,intron/Fam65c_intron16,Simple_repeat/(GGGA)n,exon/Fam65c_exon16,intron/Fam65c_intron15	E130018N17Rik	0.18976	0.164208	0.22262	0.255297	0.286974	0.36294	0.379569	0.449645	0.542174	0.469335	0.355274	0.318549	0.187488	2.02993e-13	0	0	0	0	0	0	0	0	1	1	0	0	0	0	0	0	0	0	0	1926	2836	1915	2478	3888	3804	2603	807	5616	4949
DMR_889	chr2:168056923-168057999	1078	57	DMR_3	TSS-5kb+1kb/Mocs3|NM_001160330,CpGi,CpG_shore,SINE/ID4,SINE/ID_B1,SINE/B1F2,SINE/B3,SINE/B1_Mus1,Simple_repeat/(CAAAG)n	Mocs3,Dpm1	0.518764	0.514066	0.531125	0.523728	0.507468	0.523613	0.549363	0.52717	0.434986	0.424709	0.31095	0.268133	0.107875	1.00529e-18	0	0	0	0	0	0	0	0	0	0	0	0	0	0	0	0	0	0	0	4757	4475	4570	4058	4131	4340	4216	4112	3582	4753
DMR_890	chr2:168415735-168417020	1287	42	DMR_3	CpGi,CpG_shore,Low_complexity/C-rich,SINE/ID_B1,SINE/B4,LTR/ORR1B1	Nfatc2	0.267958	0.278099	0.272609	0.265933	0.216905	0.307362	0.266719	0.42913	0.238245	0.23103	0.169414	0.151945	0.0700874	5.44919e-05	0	0	0	0	1	0	0	0	1	1	0	0	1	0	0	0	0	0	0	1145	1849	2608	2608	2622	2166	1685	2008	2240	2497
DMR_891	chr2:168425890-168428332	2444	117	DMR_1a	CpG_shore,LTR/ERVB3_1-LTR_MM,SINE/MIR3,CpGi,LTR/MLTR14,LTR/ORR1D1,LTR/ORR1D1,CpG_shore,LINE/Lx8,LINE/Lx8	Nfatc2	0.070062	0.0582904	0.0884986	0.0919545	0.08992	0.10011	0.0941567	0.109841	0.179497	0.271296	0.253874	0.254224	0.214596	2.378e-22	0	0	0	0	0	0	0	0	0	0	0	1	0	0	1	0	1	0	1	2266	2023	1965	2298	2077	1918	1613	1570	1842	1949
DMR_892	chr2:168519915-168520938	1025	36	DMR_2b	intron/Nfatc2_intron6,intron/Nfatc2_intron6,SINE/MIR,LTR/MTE2a	N/A	0.386667	0.386281	0.465176	0.574885	0.532499	0.604607	0.647845	0.657472	0.612672	0.55787	0.429874	0.375429	0.179109	1.24347e-16	0	0	0	0	0	0	0	0	1	0	0	0	0	0	0	0	0	0	0	0	0	0	0	0	0	0	0	884	942
DMR_893	chr2:168565819-168566896	1079	31	DMR_3	CpG_shore,SINE/B1F1,CpGi	Atp9a	0.390973	0.338011	0.382721	0.420385	0.382863	0.420567	0.381832	0.428458	0.357151	0.328765	0.210216	0.225039	0.103621	0.00690476	0	0	0	0	0	0	0	0	0	1	0	0	0	0	0	0	0	0	0	2250	2036	2219	2549	2675	2805	2291	2229	2471	2798
DMR_894	chr2:168585661-168590605	4946	86	DMR_3	SINE/RSINE1,SINE/B3A,LINE/Lx3_Mus,SINE/B1_Mus2,LINE/L2c,Simple_repeat/(GA)n,LINE/L1MC3,SINE/B4A,SINE/PB1D11,Simple_repeat/(CA)n,LINE/L1MC3,CpG_shore,Simple_repeat/(GA)n,CpG_shore,exon/Nfatc2_exon1,exon/Nfatc2_exon1,exon/Nfatc2_exon1,CpGi	Sall4,Gm14261	0.405104	0.413346	0.431119	0.448788	0.352485	0.358467	0.304382	0.338986	0.376544	0.285105	0.171336	0.188784	0.0715439	4.27476e-21	2	1	0	0	0	1	0	0	1	3	0	1	0	0	0	0	0	0	1	3130	2632	4504	7407	7172	8611	8569	7184	7300	7184
DMR_895	chr2:168663393-168665629	2238	45	DMR_3	intron/Atp9a_intron14,LTR/MT2B1,DNA/Tigger5,SINE/B3,Simple_repeat/(TTTTA)n,SINE/ID_B1,LTR/MLT1A0	N/A	0.362958	0.288487	0.365719	0.318272	0.236115	0.217631	0.165198	0.215863	0.186333	0.144295	0.0812584	0.12352	0.141014	1.48067e-11	0	0	0	0	0	0	0	0	0	0	0	2	0	0	0	0	0	0	0	1971	3432	3436	4238	3845	4554	4234	4497	4464	4879
DMR_896	chr2:168667247-168668848	1603	41	DMR_2b	exon/Atp9a_exon14,intron/Atp9a_intron13,Simple_repeat/(A)n,LINE/L2a	N/A	0.147888	0.170529	0.153931	0.166824	0.174908	0.30839	0.295177	0.244767	0.45472	0.282989	0.164978	0.156807	0.103594	9.48043e-09	0	0	0	0	0	0	0	1	0	1	0	1	0	0	0	0	0	0	0	1971	3432	3436	4238	3845	4554	4234	4497	4464	4879
DMR_897	chr2:168696830-168699579	2751	62	DMR_1a	Simple_repeat/(A)n,SINE/B1_Mus2,Simple_repeat/(CAGA)n,Simple_repeat/(CA)n,SINE/B1_Mur1,SINE/ID_B1,SINE/PB1D11,LTR/RLTR20B1,Simple_repeat/(TCTG)n,LTR/RLTR20B1,LTR/ORR1E	N/A	0.328487	0.29136	0.278625	0.232064	0.187754	0.17094	0.146644	0.201874	0.566917	0.617363	0.59271	0.631588	0.496132	3.51377e-44	0	0	0	0	0	0	0	0	0	0	0	0	0	0	0	0	0	0	2	1094	1054	1709	2215	1922	2119	2004	1573	0	738
DMR_898	chr2:168738401-168739680	1281	38	DMR_2b	CpG_shore,SINE/B3,SINE/B1_Mus2,SINE/B1_Mm,LTR/MT2B,SINE/ID_B1,SINE/B3,Simple_repeat/(TATG)n,SINE/B3,SINE/RSINE1,SINE/B1_Mur4	Zfp64	0.166267	0.193853	0.138068	0.20346	0.209727	0.194673	0.391281	0.402675	0.373115	0.332005	0.113521	0.0812216	0.176826	7.2579e-08	0	0	0	0	0	0	0	0	1	0	0	1	0	0	0	0	0	0	0	1572	1479	2059	1757	1989	1819	1617	1466	2066	2979
DMR_899	chr2:168751672-168752712	1042	53	DMR_3	CpG_shore,intron/Sall4_intron2,intron/Sall4_intron3,intron/Sall4_intron3,SINE/B3A,CpGi,SINE/B2_Mm2,Simple_repeat/(TA)n,Simple_repeat/(CAGA)n,CpG_shore,SINE/B1_Mus2,SINE/B1F2,exon/Sall4_exon2,exon/Sall4_exon3,exon/Sall4_exon3	Zfp64	0.887151	0.887234	0.874725	0.89609	0.88284	0.8828	0.896777	0.868581	0.83491	0.800281	0.553254	0.624481	0.224581	1.32024e-226	0	0	0	0	0	0	0	0	0	0	0	0	1	0	0	0	0	0	1	0	0	0	0	0	0	0	0	0	0
DMR_900	chr2:168760526-168761302	778	45	DMR_3	SINE/B2_Mm1a,LINE/L1Md_T,CpGi,SINE/B1_Mus2,CpG_shore	N/A	0.888278	0.85245	0.901458	0.907119	0.899012	0.916959	0.894002	0.875842	0.820996	0.774979	0.5235	0.441565	0.232021	1.60952e-179	0	0	0	0	0	0	0	0	0	0	0	0	1	0	0	0	0	0	0	0	0	0	0	0	0	0	0	0	0
DMR_901	chr2:168780999-168783553	2556	50	DMR_3	CpGi,SINE/B1_Mur4,SINE/B4A,CpG_shore,SINE/B1_Mur4,SINE/B3,SINE/B3A,Simple_repeat/(CA)n,SINE/B1_Mur4,LTR/MT2B,SINE/B1F,SINE/B1_Mus2,SINE/B3,SINE/RSINE1,SINE/ID,Low_complexity/CT-rich,SINE/B4A,SINE/B2_Mm2	Zfp64	0.483406	0.502179	0.479507	0.503657	0.472467	0.492935	0.476156	0.473367	0.329364	0.435792	0.238976	0.294389	0.119304	1.59465e-08	0	0	0	2	0	0	0	0	0	1	0	1	1	0	0	0	0	0	0	3715	3699	3790	4764	3860	4082	3914	4209	5312	5144
DMR_902	chr2:168804636-168808043	3409	70	DMR_3	SINE/RSINE1,SINE/PB1D7,DNA/MER20,SINE/PB1D7,SINE/ID_B1,Low_complexity/GA-rich,SINE/RSINE1,Simple_repeat/(TG)n	1700017J07Rik	0.519836	0.538532	0.553742	0.552359	0.515759	0.552877	0.513465	0.534451	0.407131	0.361956	0.202908	0.2224	0.123457	1.99587e-43	0	0	0	0	0	0	0	2	0	1	0	0	2	0	0	0	0	0	0	0	0	0	561	1377	965	0	0	2818	2935
DMR_903	chr2:168830410-168834852	4444	105	DMR_3	SINE/MIR,LTR/MLT1E2,SINE/B3,SINE/B1_Mus2,SINE/B1_Mus2,scRNA/BC1_Mm,Simple_repeat/(TTCC)n,SINE/B1_Mus1,Low_complexity/GA-rich,SINE/RSINE1,Simple_repeat/(TTTA)n,SINE/PB1D10,SINE/B4A,Simple_repeat/(CA)n,Simple_repeat/(TG)n,SINE/B2_Mm1a,SINE/B1_Mur4,SINE/B4A,SINE/B2_Mm1a,SINE/B3	N/A	0.620844	0.579104	0.63378	0.64292	0.665399	0.70512	0.702038	0.641304	0.609644	0.74455	0.52746	0.568713	0.174468	5.21401e-93	0	0	0	0	0	0	0	0	0	2	0	1	0	0	0	0	0	0	0	1366	0	794	0	0	0	0	701	2801	2950
DMR_904	chr2:169185351-169186458	1109	34	DMR_3	DNA/MER63A,LTR/MTEb	N/A	0.340539	0.372108	0.376624	0.352015	0.361253	0.391875	0.352867	0.313444	0.362769	0.399966	0.35749	0.286992	0.0982258	0.00083835	0	0	0	1	0	0	0	1	0	0	0	0	0	0	0	0	0	0	0	0	0	0	0	0	0	0	0	0	0
DMR_905	chr2:169445735-169447285	1552	40	DMR_1a	SINE/ID_B1,SINE/PB1D10,LTR/MLT1J,LTR/MLT1E1A	N/A	0.34619	0.301742	0.307768	0.255736	0.230766	0.252255	0.267385	0.31878	0.62197	0.660563	0.683495	0.616453	0.620776	4.81357e-24	0	0	0	0	0	0	0	0	0	0	0	0	0	0	0	0	0	0	0	0	0	0	601	0	0	0	0	0	0
DMR_906	chr2:169457397-169460825	3430	95	DMR_1a	TSS-5kb+1kb/Tshz2|NM_080455,CpG_shore,Simple_repeat/(CA)n,LTR/RLTR20C2_MM,LTR/ORR1D2,Simple_repeat/(CAGAGA)n,CpGi,LTR/MTE2a,CpG_shore,LTR/RMER19A,LTR/MTE2a	Tshz2	0.0818857	0.0746201	0.073706	0.0845255	0.0793278	0.0925876	0.0938208	0.103011	0.18442	0.223782	0.266604	0.312841	0.310259	1.6576e-26	0	0	0	0	0	0	0	0	0	0	0	0	0	0	0	0	1	0	0	5361	5646	3767	4209	3802	2033	1640	1635	2579	2764
DMR_907	chr2:169739299-169741984	2687	46	DMR_3	intron/Tshz2_intron1,LINE/L2a,SINE/B4,Simple_repeat/(CA)n,Simple_repeat/(GA)n,SINE/ID_B1,Simple_repeat/(CAAA)n	N/A	0.764826	0.72979	0.755933	0.782786	0.752153	0.763765	0.722062	0.741728	0.58797	0.661656	0.547009	0.375683	0.222377	1.10835e-58	0	0	0	0	0	0	0	0	0	1	0	0	0	0	0	0	0	0	0	0	0	0	0	0	0	0	0	1205	1182
DMR_908	chr2:169959119-169960415	1298	32	DMR_2b	LTR/ORR1E,CpGi,CpG_shore,Simple_repeat/(A)n,SINE/B1_Mur1,Simple_repeat/(TG)n,Simple_repeat/(CACCAT)n	Zfp217	0.229235	0.185539	0.222911	0.194932	0.170239	0.21318	0.261472	0.250583	0.412464	0.262459	0.14065	0.167534	0.0954475	2.41689e-05	0	0	0	0	0	0	0	0	0	1	0	0	0	0	0	0	1	0	0	8398	6674	7356	8481	6719	6630	5964	6577	7822	7470
DMR_909	chr2:169979175-169982130	2957	56	DMR_1a	LINE/Lx9,LINE/Lx9,LTR/RLTR22_Mur,Simple_repeat/(TG)n,LTR/RLTR22_Mur,SINE/B1_Mur4,DNA/MER20B,LTR/ORR1F,scRNA/BC1_Mm,LTR/ORR1D2	N/A	0.141645	0.119512	0.0946806	0.0669536	0.0638454	0.0860867	0.0778894	0.0818657	0.247623	0.401325	0.316172	0.329479	0.269769	8.6095e-28	0	0	0	0	0	0	0	0	0	0	0	1	0	0	0	0	0	0	1	3370	3200	3414	3506	3351	3437	3126	3167	3478	2968
DMR_910	chr2:170017737-170022097	4362	80	DMR_3	SINE/B4A,Simple_repeat/(CA)n,SINE/B4A,SINE/B3,LINE/L2,LTR/MTE2a,SINE/B3,SINE/PB1D10,SINE/ID_B1,SINE/B4,Simple_repeat/(CATA)n,Simple_repeat/(TA)n,Simple_repeat/(CA)n,Simple_repeat/(CATA)n,SINE/B3A	Gm17619	0.633496	0.557744	0.537707	0.557861	0.542943	0.555262	0.568514	0.550712	0.568808	0.595737	0.40782	0.353	0.179987	9.31692e-18	0	0	0	0	1	0	0	1	0	4	1	0	1	0	0	0	0	0	0	0	2204	2228	2166	2329	2360	2152	2300	2195	1847
DMR_911	chr2:170031307-170033692	2387	48	DMR_3	LTR/MTE2a,Simple_repeat/(TG)n,LTR/MLT1K,LTR/ORR1D2,LTR/MT2A,LTR/MTEa	N/A	0.541256	0.534509	0.516969	0.497502	0.46084	0.4586	0.486225	0.5169	0.534128	0.502788	0.313555	0.228375	0.125753	1.60531e-13	0	0	0	1	0	1	1	1	0	2	1	1	0	0	0	0	0	0	0	1474	2254	2318	2513	2881	2469	2661	2386	2614	2658
DMR_912	chr2:170044956-170047624	2670	69	DMR_2b	LINE/Lx8,LINE/L1MD3,SINE/B4A,Simple_repeat/(CA)n,SINE/B3,LTR/MTC,SINE/PB1,Low_complexity/AT_rich,SINE/B3,LTR/MTD	N/A	0.156712	0.18162	0.245168	0.231023	0.294834	0.368551	0.434627	0.328017	0.37253	0.194116	0.0972046	0.132718	0.106824	4.32186e-37	0	0	0	0	0	0	0	0	0	1	0	0	0	0	0	0	1	0	0	5324	4242	4305	5829	4427	4149	3537	4153	5397	5105
DMR_913	chr2:170091611-170093495	1886	36	DMR_2b	SINE/RSINE1,Simple_repeat/(CA)n,SINE/B1_Mur4,Low_complexity/A-rich,LTR/MTC,Simple_repeat/(TC)n,Simple_repeat/(TG)n	N/A	0.200054	0.21489	0.310864	0.349753	0.384651	0.509423	0.474567	0.477032	0.488072	0.42708	0.316182	0.281075	0.150458	2.36032e-15	0	0	0	0	0	0	0	1	0	0	0	0	0	0	0	0	0	0	0	2984	1370	1100	1313	1366	985	0	0	1954	1697
DMR_914	chr2:170113027-170114248	1223	34	DMR_3	intron/Zfp217_intron4,intron/Zfp217_intron5,SINE/ID_B1,SINE/B1_Mur2,exon/Zfp217_exon4,exon/Zfp217_exon5	N/A	0.26363	0.207856	0.324931	0.335503	0.334068	0.406964	0.429408	0.43747	0.355878	0.241403	0.119602	0.139018	0.10667	7.77917e-07	0	0	0	0	0	0	0	0	1	1	0	0	0	0	0	0	0	0	0	1437	1579	1087	1723	2421	1761	1786	1968	2896	2834
DMR_915	chr2:170149249-170150313	1066	38	DMR_3	Simple_repeat/(CA)n,SINE/B1_Mur1,SINE/B1_Mus1,SINE/PB1D7,Simple_repeat/(TAGA)n,SINE/B1_Mus2	N/A	0.349949	0.366002	0.419382	0.383765	0.395546	0.414184	0.3702	0.443969	0.514868	0.436927	0.30013	0.274866	0.143432	2.90287e-06	0	0	0	0	0	0	0	0	0	1	0	0	1	0	0	0	1	0	0	5575	2587	2726	3446	2435	3245	3055	1737	3500	3545
DMR_916	chr2:170235868-170236936	1070	31	DMR_1b	LINE/Lx8,Simple_repeat/(CAGA)n	Bcas1	0.071702	0.0225065	0.102553	0.10997	0.116205	0.233989	0.144703	0.277509	0.343802	0.318595	0.265995	0.273713	0.203536	1.8035e-07	0	0	0	0	0	0	0	0	0	0	0	0	0	0	0	0	1	0	0	1869	1704	1671	1799	1220	1563	1408	1477	2015	2075
DMR_917	chr2:170320660-170324449	3791	148	DMR_1a	TSS-5kb+1kb/Pfdn4|NM_001013369,CpG_shore,Low_complexity/GA-rich,CpG_shore,LINE/L1MEd,CpGi,CpG_shore,CpGi,Low_complexity/CT-rich,CpG_shore,LTR/MLT1J,SINE/B3A	Pfdn4,Cyp24a1	0.026262	0.0284375	0.0323103	0.0347438	0.0286116	0.0350841	0.033444	0.0363248	0.0904487	0.110943	0.168986	0.172687	0.199833	2.01171e-53	0	0	0	0	0	0	0	0	0	0	0	1	0	0	3	1	1	1	0	1275	1915	2259	2706	2972	2957	1522	2750	3859	3945
DMR_918	chr2:170354563-170356194	1633	31	DMR_3	SINE/B4,LTR/MLT1B,SINE/MIR,SINE/ID_B1,LINE/L2b	N/A	0.80799	0.813335	0.764106	0.818081	0.798636	0.728737	0.748121	0.757405	0.772086	0.823433	0.747786	0.657773	0.213944	4.41924e-61	0	1	1	1	0	0	1	0	0	1	1	0	0	0	0	0	0	0	0	0	0	0	0	0	0	0	0	0	0
DMR_919	chr2:170597519-170599038	1521	35	DMR_3	intron/4930470P17Rik_intron1,LTR/MLT1N2,LTR/RMER15	N/A	0.409008	0.364797	0.360981	0.330652	0.294387	0.230462	0.191677	0.176758	0.186524	0.199558	0.232744	0.206601	0.0837229	0.0002626	1	1	1	1	0	1	0	0	0	0	0	1	0	0	0	0	0	0	0	1099	1601	1205	1723	1706	2697	2937	2630	2735	1602
DMR_920	chr2:171367823-171369131	1310	47	DMR_3	LTR/RLTR20A4,LTR/RLTR20C1_MM,Simple_repeat/(CATA)n,Simple_repeat/(TG)n,SINE/RSINE1	N/A	0.787607	0.749084	0.741487	0.780309	0.736315	0.735185	0.723908	0.690157	0.618766	0.660896	0.454169	0.369773	0.215057	4.71027e-41	0	0	0	0	0	0	0	0	0	1	0	1	0	0	0	0	0	0	0	0	0	0	0	0	0	0	0	1013	1112
DMR_921	chr2:171559484-171563062	3580	48	DMR_1a	SINE/B2_Mm2,SINE/B1_Mus2,DNA/MER33,LTR/RLTR31C_MM,LTR/MER57C2	N/A	0.310307	0.23491	0.251891	0.30058	0.23792	0.287921	0.26106	0.254286	0.517544	0.639197	0.711897	0.733765	0.740922	2.11081e-37	0	0	0	0	0	0	0	0	0	0	0	0	0	0	0	0	0	0	0	1107	0	0	0	0	0	0	0	0	0
DMR_922	chr2:171832916-171833510	596	37	DMR_3	LTR/ORR1E,LTR/ORR1E	Gm14641	0.886208	0.838225	0.841909	0.890353	0.794306	0.814511	0.806935	0.805107	0.790434	0.755881	0.507315	0.416088	0.215435	9.00008e-121	0	0	0	0	0	0	0	0	0	0	0	0	0	0	0	0	0	0	0	0	0	0	0	0	0	0	0	1716	2044
DMR_923	chr2:171866533-171867782	1251	34	DMR_1a	CpG_shore,LTR/RMER20A,LTR/RLTR20A4,LTR/RMER20A,CpGi	Gm14271	0.138525	0.110159	0.117819	0.125446	0.126438	0.0913506	0.110215	0.125582	0.215118	0.310813	0.409148	0.348304	0.328429	2.3972e-11	0	0	0	0	0	0	0	0	0	0	0	0	0	0	0	0	0	0	0	946	0	0	0	0	0	0	0	2543	2617
DMR_924	chr2:171929901-171932019	2120	38	DMR_1a	LTR/MERVL-int,LTR/MT2_Mm	N/A	0.307564	0.256168	0.27455	0.335397	0.251986	0.325368	0.304167	0.354112	0.543589	0.757839	0.834873	0.787192	0.823164	9.64861e-93	0	0	0	0	0	0	0	0	0	0	0	0	0	0	0	0	0	0	0	0	0	0	0	0	0	0	0	0	0
DMR_925	chr2:172046152-172048082	1932	30	DMR_1a	LINE/Lx8b,Low_complexity/AT_rich,Simple_repeat/(TTTTG)n	N/A	0.200598	0.190097	0.177016	0.171233	0.159089	0.124938	0.112383	0.0884131	0.221171	0.317552	0.390006	0.340215	0.347269	1.54333e-06	0	0	0	0	0	0	0	1	0	0	0	0	0	0	0	0	0	0	0	0	0	0	0	0	0	0	0	1005	1193
DMR_926	chr2:172369184-172379090	9908	423	DMR_2b	intron/Aurka_intron1,SINE/B1_Mur2,SINE/PB1D7,SINE/ID_B1,SINE/PB1D7,Simple_repeat/(TG)n,SINE/B1F,SINE/ID_B1,TSS-5kb+1kb/Tfap2c|NM_009335,exon/Aurka_exon1,exon/Cstf1_exon1,intron/Cstf1_intron1,TSS-5kb+1kb/Tfap2c|NM_001159696,SINE/B3,SINE/B1_Mur1,CpG_shore,DNA/Tigger13a,exon/Cstf1_exon2,CpG_shore,intron/Cstf1_intron2,LTR/RLTR20B3A_MM,LTR/RLTR40,SINE/B2_Mm2,CpGi,CpG_shore,SINE/B3,SINE/B1_Mus2,SINE/B1…	Tcfap2c	0.0625538	0.0511385	0.0785505	0.12953	0.156302	0.203113	0.233311	0.25183	0.272989	0.153655	0.0840799	0.0858085	0.0780145	1.37109e-97	1	0	0	0	0	1	0	2	0	1	1	2	1	0	3	0	1	0	4	2713	5234	5551	6772	6846	6984	5542	6161	7629	7764
DMR_927	chr2:172551234-172566336	15104	339	DMR_1b	intron/Tfap2c_intron1,intron/Tfap2c_intron1,exon/Tfap2c_exon2,exon/Tfap2c_exon2,CpG_shore,intron/Tfap2c_intron2,intron/Tfap2c_intron2,exon/Tfap2c_exon3,exon/Tfap2c_exon3,intron/Tfap2c_intron3,intron/Tfap2c_intron3,SINE/PB1D7,SINE/RSINE1,Simple_repeat/(GA)n,exon/Tfap2c_exon4,exon/Tfap2c_exon4,intron/Tfap2c_intron4,intron/Tfap2c_intron4,CpGi,Simple_repeat/(TTTG)n,exon/Tfap2c_exon5,exon/Tfap2c_exon5…	N/A	0.259435	0.23217	0.268189	0.340978	0.372642	0.447597	0.465768	0.475028	0.53887	0.492917	0.422717	0.408621	0.394822	1.54168e-61	1	0	0	0	0	0	0	0	0	0	3	0	0	0	0	0	0	0	1	2780	4932	4310	5504	4287	2785	2681	2893	7447	5905
DMR_928	chr2:172613775-172615819	2046	33	DMR_1a	Simple_repeat/(CCA)n,LTR/MLT1D,SINE/ID4,SINE/MIR3,Simple_repeat/(GA)n	N/A	0.241522	0.212736	0.212416	0.207419	0.168754	0.177216	0.202036	0.252496	0.373151	0.523264	0.519005	0.541174	0.50484	3.97629e-15	0	0	0	0	0	0	0	0	0	0	0	0	0	0	0	0	0	0	0	0	1013	1076	1672	1538	1665	1703	1515	989	845
DMR_929	chr2:172649655-172651218	1565	57	DMR_2b	SINE/B3,Simple_repeat/(TATATG)n,LTR/RLTR17B_Mm,Simple_repeat/(TATG)n,LTR/RLTR20A4,LINE/Lx8,SINE/B3A	N/A	0.334853	0.295274	0.296173	0.231728	0.300832	0.3297	0.367792	0.37641	0.525193	0.356323	0.318456	0.226631	0.312739	7.54976e-05	0	0	0	0	0	0	0	1	0	0	0	0	0	0	0	0	0	0	0	1445	0	0	657	0	1576	769	0	1634	1383
DMR_930	chr2:172688159-172688853	696	34	DMR_3	SINE/B3,SINE/B1_Mus1	AL845460.1	0.471495	0.432876	0.467473	0.489732	0.404974	0.432682	0.501298	0.42606	0.460216	0.492089	0.52442	0.412494	0.12146	1.35947e-07	0	0	0	1	0	0	0	0	0	1	0	0	0	0	0	0	0	0	0	922	1351	1394	1214	1518	1025	1285	947	944	1531
DMR_931	chr2:172758594-172760558	1966	57	DMR_1a	N/A	N/A	0.22876	0.179618	0.209227	0.225668	0.186016	0.212778	0.203597	0.28451	0.473154	0.611236	0.68724	0.622479	0.515092	2.7519e-79	0	0	0	0	0	0	0	0	0	0	0	0	0	0	0	0	0	0	0	3977	2626	1896	3765	3164	3105	2648	2416	7112	7694
DMR_932	chr2:172995143-173001404	6263	75	DMR_1a	LINE/L1_Mus1,Low_complexity/AT_rich,SINE/B2_Mm2,Simple_repeat/(GTTTG)n,SINE/B1_Mm,DNA/MER5B,DNA/MER5A,LTR/MTC,SINE/PB1D9,SINE/B3,Simple_repeat/(TTTG)n,SINE/B3,exon/Rae1_exon1,intron/Rae1_intron1,SINE/ID_B1,SINE/RSINE1	N/A	0.190475	0.170834	0.166528	0.204379	0.176294	0.204048	0.174858	0.178817	0.319101	0.491826	0.585542	0.518686	0.43731	5.23557e-52	0	0	0	0	0	0	0	2	0	0	0	0	0	0	0	0	0	0	1	1174	1011	2192	2129	2346	2074	2615	956	1854	1710
DMR_933	chr2:173050010-173053311	3303	61	DMR_3	Simple_repeat/(C)n,SINE/MIRc,LINE/L2b	N/A	0.594617	0.58517	0.646987	0.655164	0.619905	0.658754	0.670229	0.657012	0.636904	0.685196	0.496238	0.406866	0.165097	3.53058e-35	0	0	0	1	0	0	0	0	0	1	2	0	0	0	0	0	0	0	0	0	0	0	0	0	0	0	0	0	0
DMR_934	chr2:173063099-173065273	2176	38	DMR_3	Satellite/IMPB_01,SINE/RSINE1,LTR/MT2B2,SINE/RSINE1,LTR/MTE2b,SINE/AmnSINE2,Simple_repeat/(TG)n,SINE/ID_B1,LTR/MTC	Pmepa1	0.578445	0.579512	0.592744	0.557763	0.560096	0.531111	0.568597	0.637661	0.553178	0.440907	0.300865	0.307209	0.208061	4.51409e-14	0	0	1	0	0	0	0	0	1	1	1	1	0	0	0	0	0	0	0	6341	0	0	1022	1377	0	0	0	1498	1556
DMR_935	chr2:173114804-173117500	2698	46	DMR_3	intron/Ctcfl_intron3,SINE/B4A,Simple_repeat/(CA)n,LINE/L1MB7,scRNA/BC1_Mm,Low_complexity/AT_rich,exon/Ctcfl_exon3,intron/Ctcfl_intron2	N/A	0.777171	0.744803	0.747228	0.773394	0.715006	0.689496	0.715488	0.70245	0.723302	0.786077	0.637514	0.520614	0.223118	4.43741e-34	0	0	0	0	1	0	0	0	0	2	0	0	1	0	0	0	0	0	0	0	0	0	0	0	0	0	0	884	937
DMR_936	chr2:173132221-173134002	1783	39	DMR_1b	exon/1300015D01Rik_exon3,SINE/PB1,SINE/B1_Mus1,LTR/RMER15	N/A	0.175951	0.137184	0.193506	0.193164	0.222357	0.29705	0.356868	0.380752	0.451349	0.430434	0.379174	0.324671	0.148077	6.29937e-11	0	0	0	0	0	0	0	0	0	0	1	0	0	0	0	0	0	0	0	1479	0	0	0	0	0	0	0	820	534
DMR_937	chr2:173164794-173166556	1764	39	DMR_2b	SINE/MIRb	N/A	0.240705	0.288833	0.383464	0.457269	0.507376	0.54112	0.58051	0.65877	0.534725	0.440916	0.254853	0.292401	0.211029	9.72086e-30	0	0	0	0	0	0	0	1	0	0	0	0	0	0	0	0	0	0	1	0	0	0	0	0	0	0	0	1349	1648
DMR_938	chr2:173176026-173180156	4132	49	DMR_1a	LTR/MTE2a-int,Simple_repeat/(TCCA)n,SINE/B1F,SINE/MIR,SINE/B1F1,SINE/B3,Simple_repeat/(TATAA)n,Low_complexity/AT_rich	N/A	0.21175	0.241886	0.282156	0.38882	0.422418	0.518815	0.506526	0.508132	0.633971	0.739967	0.741885	0.698086	0.750282	1.51225e-42	0	0	0	0	0	0	0	0	0	0	0	0	0	0	0	0	0	0	0	3417	1121	1279	1313	1335	1222	0	0	0	0
DMR_939	chr2:173899716-173901455	1741	55	DMR_1b	TSS-5kb+1kb/Stx16|NM_001102425,LTR/ORR1C1,CpG_shore,LINE/Lx7,LINE/Lx8,LTR/RMER12C,DNA/Tigger5	Stx16	0.0780971	0.0591373	0.122661	0.158695	0.137408	0.205813	0.200753	0.271099	0.337227	0.345343	0.2883	0.255833	0.124679	9.01472e-21	0	0	0	0	0	0	0	0	0	0	0	1	0	0	0	0	0	0	0	6057	4656	4550	4607	4396	4520	4467	3785	5014	5374
DMR_940	chr2:173936149-173936859	712	43	DMR_2b	TSS-5kb+1kb/Npepl1|NM_213733,CpGi,CpG_shore	Npepl1	0.267901	0.274756	0.273608	0.256657	0.208271	0.192185	0.184873	0.303749	0.450358	0.399102	0.272684	0.294503	0.0890637	2.36249e-08	0	0	0	0	1	0	0	0	0	0	0	0	0	0	0	0	0	0	0	2683	2534	2402	2389	2617	2659	2659	2147	1797	1722
DMR_941	chr2:174108780-174115295	6517	250	DMR_3	TSS-5kb+1kb/Gnas|NM_019690,CpG_shore,ICR/Nesp,SINE/B2_Mm2,Simple_repeat/(TC)n,Simple_repeat/(TG)n,SINE/B2_Mm2,SINE/RSINE1,CpG_shore,SINE/B1_Mus2,CpGi,Low_complexity/GC_rich,Simple_repeat/(CCGGG)n,exon/Npepl1_exon1,intron/Npepl1_intron1,Low_complexity/GC_rich,CpG_shore,exon/Npepl1_exon2,intron/Npepl1_intron2,CpGi,exon/Npepl1_exon3,CpG_shore,intron/Npepl1_intron3,exon/Npepl1_exon4,intron/Npepl1_int…	Gnas,Nespas	0.674572	0.594581	0.68949	0.784902	0.724365	0.804756	0.828709	0.804491	0.669548	0.578515	0.311205	0.306507	0.0703652	0	0	0	0	0	0	0	0	1	0	0	0	0	0	0	0	1	1	0	1	11847	10258	9908	10782	11398	11740	10340	10279	17670	18373
DMR_942	chr2:174121590-174126081	4493	257	DMR_1a	TSS-5kb+1kb/Gnas|NM_001077507,ICR/Nespas&Gnasxl,CpG_shore,intron/Npepl1_intron11,CpG_shore,exon/Npepl1_exon12,CpGi,CpG_shore,Low_complexity/G-rich,Simple_repeat/(CCCCCA)n,CpGi,CpG_shore,LTR/MTD,LTR/ORR1F,exon/Gm10714_exon4,LTR/MTEb,intron/Gm10714_intron3,exon/Gm10714_exon3,SINE/B4A,intron/Gm10714_intron2	Gnas,Nespas	0.242604	0.209301	0.173874	0.137935	0.0534749	0.0343841	0.0279574	0.0409847	0.051722	0.0595729	0.186156	0.233198	0.323516	1.91469988324e-310	0	0	0	0	0	0	0	1	0	0	0	0	0	0	2	1	1	1	0	11847	10258	9908	10782	11398	11740	10340	10279	17670	18373
DMR_943	chr2:174151608-174152861	1255	41	DMR_2a	TSS-5kb+1kb/Gnas|NR_003258,TSS-5kb+1kb/Gnas|NM_001077510,CpG_shore,LINE/L1MA5,Simple_repeat/(CAAA)n,LTR/MTA_Mm,ICR/Gnas1a,LINE/L1MA5,CpGi	Gnas	0.310989	0.251471	0.319717	0.241118	0.138546	0.108656	0.110641	0.0922567	0.278475	0.339688	0.418265	0.411213	0.30233	2.50245e-19	0	0	0	0	0	0	0	0	0	0	0	0	0	0	0	0	0	0	0	9821	9026	9178	9327	8853	9670	9281	8853	8725	8625
DMR_944	chr2:174154202-174154650	450	46	DMR_3	CpGi,SINE/B3A,LINE/L1_Mur3	Gnas	0.286952	0.0449387	0.104781	0.0750485	0.0182547	0.0113805	0.0232666	0.0177665	0.0349131	0.0263063	0.0606159	0.0902554	0.00778569	1.15331e-64	0	0	0	0	0	0	0	0	1	0	0	0	0	0	0	0	0	0	0	9821	9026	9178	9327	8853	9670	9281	8853	8725	8625
DMR_945	chr2:174156584-174160093	3511	50	DMR_2a	LINE/L1MC,CpG_shore,LINE/L1M5,LINE/L1MEf,LINE/L1M5,SINE/B3A,Low_complexity/AT_rich,SINE/B4A,Satellite/IMPB_01,LINE/Lx8,Simple_repeat/(TTTTG)n,SINE/B1_Mur4,LINE/Lx8,LINE/L1MB3,Simple_repeat/(G)n,LINE/L1MEf,SINE/B4A	Gnas	0.297601	0.225648	0.204463	0.151328	0.101589	0.120154	0.149804	0.177913	0.378755	0.405302	0.459307	0.445846	0.368923	3.97836e-18	0	0	0	0	0	0	0	0	0	0	0	0	0	0	0	0	0	0	0	9821	9026	9178	9327	8853	9670	9281	8853	8725	8625
DMR_946	chr2:174498161-174499659	1500	41	DMR_1a	LINE/L1_Mus4,Low_complexity/AT_rich,SINE/RSINE1,Simple_repeat/(CA)n,SINE/B3,Simple_repeat/(TCTCCC)n,tRNA/tRNA-Ala-GCA,LINE/L1MA8,SINE/B1F1	N/A	0.118263	0.0872172	0.10791	0.116118	0.122205	0.113349	0.109933	0.11532	0.18517	0.295823	0.400237	0.348549	0.395655	8.90997e-21	0	0	0	0	0	0	0	2	0	0	0	0	0	0	0	0	0	0	0	1998	1674	1915	1851	1889	1759	1651	1363	2861	1898
DMR_947	chr2:174683352-174685754	2404	36	DMR_1a	intron/Zfp831_intron3,LTR/RLTR20C1_MM,SINE/RSINE1,Simple_repeat/(GAA)n,LTR/MTEa,Simple_repeat/(TC)n,SINE/B4,LINE/L1MC3	Gm14618	0.242242	0.223138	0.257304	0.24586	0.201779	0.241076	0.190325	0.223872	0.381899	0.539163	0.627161	0.5719	0.574766	2.97875e-25	0	0	0	0	0	0	0	2	0	0	0	0	0	0	0	0	0	0	0	0	0	0	0	0	0	0	0	0	0
DMR_948	chr2:177875050-177879087	4039	77	DMR_1a	TSS-5kb+1kb/Phactr3|NM_028806,SINE/B4A,CpG_shore,LINE/L1_Mur2,SINE/B2_Mm2,LTR/BGLII,SINE/B2_Mm2,SINE/B2_Mm2,LINE/L1_Mur2,LINE/L1_Mus1,LINE/L1Md_F,CpGi,CpG_shore,LINE/L1_Mus3,LTR/ORR1A1,LINE/L1_Mus3	Phactr3	0.120074	0.1072	0.106931	0.112762	0.110689	0.110708	0.102079	0.104452	0.299857	0.325852	0.435232	0.431866	0.360957	8.52392e-56	0	0	0	0	0	0	0	0	0	0	0	0	0	0	0	0	0	0	0	0	1411	723	1436	1863	1684	1310	854	2077	2371
DMR_949	chr2:178148153-178148606	455	38	DMR_3	intron/Phactr3_intron1,intron/Phactr3_intron1,intron/Phactr3_intron1,TSS-5kb+1kb/9030418K01Rik|NM_001081289,CpGi,SINE/ID4_	9030418K01Rik,Ppp1r3d	0.3029	0.278188	0.269173	0.385569	0.317611	0.436964	0.332765	0.364761	0.405261	0.340843	0.284351	0.247721	0.0998937	3.70466e-06	0	0	0	0	0	0	0	0	1	0	0	0	0	0	0	1	1	1	0	3771	2394	2171	1869	1961	1956	1592	1732	2114	2510
DMR_950	chr2:178462601-178464793	2194	31	DMR_1a	exon/Cdh26_exon7,intron/Cdh26_intron7,SINE/B1_Mus2,Simple_repeat/(CAAAAA)n,Simple_repeat/(TTG)n,SINE/ID_B1,SINE/MIRb,LTR/RMER12,Simple_repeat/(TA)n	N/A	0.160885	0.107489	0.130888	0.108678	0.108757	0.134364	0.092255	0.118433	0.158148	0.34249	0.382602	0.391342	0.405513	1.54764e-14	0	0	0	0	0	0	0	0	0	0	0	0	0	0	0	0	0	0	0	975	0	0	0	0	0	0	0	0	749
DMR_951	chr2:179396277-179398693	2418	52	DMR_1a	LTR/RLTR23,LINE/L1ME1,LINE/Lx8,LINE/L1MA8,SINE/B1F,SINE/ID4_	N/A	0.229921	0.24739	0.243657	0.224319	0.21435	0.19333	0.188823	0.215502	0.461065	0.5165	0.599212	0.617528	0.651782	1.57491e-39	0	0	0	0	0	0	0	1	0	0	0	0	0	0	0	0	0	0	0	1567	0	0	0	0	0	0	0	0	0
DMR_952	chr2:179708708-179710062	1356	41	DMR_1b	TSS-5kb+1kb/4921531C22Rik|NR_033782,CpG_shore,LINE/Lx7,CpG_shore,Simple_repeat/(CAG)n,SINE/ID_B1,CpGi	4921531C22Rik,Taf4a	0.101535	0.152604	0.129523	0.162748	0.142545	0.167372	0.187115	0.28206	0.438478	0.326115	0.296254	0.229832	0.102092	3.91078e-09	0	0	0	0	0	0	0	0	0	0	0	0	0	0	0	0	0	0	0	4027	3957	3964	4837	4323	4502	4313	4039	3950	3665
DMR_953	chr2:179760452-179761859	1409	35	DMR_1a	TSS-5kb+1kb/Lsm14b|NM_177727,CpGi,CpG_shore	Lsm14b	0.15784	0.099736	0.153571	0.181786	0.191696	0.221759	0.238598	0.279702	0.40454	0.410808	0.423398	0.410736	0.345681	4.63459e-08	0	0	0	0	0	0	0	0	0	0	0	0	0	0	0	0	0	0	0	5160	4351	4205	4423	4452	4615	4551	4224	3797	4090
DMR_954	chr2:179957141-179962578	5439	168	DMR_3	intron/Taf4a_intron1,Low_complexity/AT_rich,CpG_shore,Simple_repeat/(TAA)n,Simple_repeat/(TTA)n,SINE/B1_Mus2,Low_complexity/GA-rich,Simple_repeat/(CAAAA)n,CpGi,CpG_shore	Lama5	0.11728	0.106457	0.112668	0.114043	0.100348	0.134843	0.143586	0.166646	0.126923	0.0862024	0.0399671	0.0571083	0.0254372	5.17792e-11	1	1	0	1	0	0	1	1	0	2	2	3	1	0	0	0	0	0	0	6433	6693	10191	11676	10303	8573	6851	5785	8711	9309
DMR_955	chr2:179989237-179991654	2419	42	DMR_3	TSS-5kb+1kb/Rps21|NM_025587,TSS-5kb+1kb/Mir3091|NR_037274,LTR/RLTR12E,SINE/B1_Mus2,Simple_repeat/(CAAA)n,CpG_shore,scRNA/BC1_Mm,tRNA/tRNA-Ala-GCA,scRNA/BC1_Mm,Simple_repeat/(TG)n,SINE/B3,SINE/B4A,Simple_repeat/(T)n,SINE/B1_Mus1,LINE/Lx7,Simple_repeat/(TG)n,LINE/Lx7,Simple_repeat/(CA)n,LINE/Lx7	Rps21,AL663027.1	0.503411	0.482712	0.499209	0.491022	0.463711	0.49403	0.474083	0.473942	0.452233	0.419288	0.274548	0.267703	0.124174	8.24689e-06	0	0	0	1	1	0	0	0	0	0	0	0	1	0	0	0	0	0	0	4639	4020	3874	4033	4646	4680	3926	4199	3701	3911
DMR_956	chr2:180118291-180120805	2516	38	DMR_1a	TSS-5kb+1kb/Gm6307|NR_045331,LTR/MLT1K,SINE/MIRc,TSS-5kb+1kb/Mir1a-1|NR_029528,exon/Osbpl2_exon1,intron/Osbpl2_intron1,Simple_repeat/(T)n,LINE/Lx9	Mir1a-1,B230312C02Rik	0.167693	0.12477	0.135162	0.119383	0.135612	0.113011	0.0973865	0.0975392	0.239176	0.344934	0.417114	0.32603	0.311928	2.47469e-11	0	0	0	0	0	0	0	0	0	0	1	0	0	0	0	0	1	0	0	1357	0	0	0	0	0	0	975	2002	2055
DMR_957	chr2:180233235-180235712	2479	87	DMR_1a	TSS-5kb+1kb/Ntsr1|NM_018766,CpG_shore,Simple_repeat/(TTCA)n,SINE/B2_Mm2,CpGi,CpG_shore,DNA/URR1A	Ntsr1	0.106874	0.0872273	0.102371	0.137191	0.11756	0.142429	0.152886	0.167654	0.244487	0.343819	0.40167	0.374546	0.303413	9.31802e-34	0	0	0	0	0	0	0	0	0	0	0	0	0	0	1	0	1	0	0	1445	1538	1571	1748	1623	1570	1901	1556	1906	1733
DMR_958	chr2:180439378-180444146	4770	45	DMR_3	SINE/B4,Simple_repeat/(CA)n,Simple_repeat/(TGGGGG)n,SINE/ID_B1,TSS-5kb+1kb/2310003C23Rik|NM_029607,CpG_shore,Simple_repeat/(CAT)n	Dido1,2310003C23Rik	0.552217	0.537173	0.548509	0.522696	0.492468	0.489861	0.514881	0.543913	0.512572	0.515435	0.315438	0.337419	0.13382	6.24627e-08	1	1	1	1	0	1	1	1	0	2	1	1	0	1	0	0	0	0	0	9206	9049	8800	11037	10754	9379	8918	8375	12799	12323
DMR_959	chr2:180459821-180462227	2408	34	DMR_2b	TSS-5kb+1kb/Slc17a9|NM_183161,exon/Slco4a1_exon1,intron/Slco4a1_intron1,LTR/MLT2B4,SINE/B4	Slc17a9	0.212387	0.195576	0.230541	0.238155	0.235212	0.319628	0.380248	0.444514	0.417279	0.388499	0.285531	0.231654	0.104371	3.34436e-07	0	0	0	0	1	0	0	0	1	3	0	0	2	0	0	0	0	0	0	1869	2466	4115	4853	4901	1740	1861	1528	2901	1863
DMR_960	chr2:180507899-180513457	5560	204	DMR_1b	intron/Ntsr1_intron1,LINE/L1MEf,SINE/PB1D10,CpG_shore,Simple_repeat/(TG)n,LINE/L1MEf,LINE/L1MEf,Simple_repeat/(CA)n,Simple_repeat/(TA)n,Simple_repeat/(TG)n,CpGi,CpG_shore,LTR/MLT1C,Simple_repeat/(CA)n	Gm14343,Bhlhe23	0.0519288	0.0483062	0.0544742	0.0710561	0.100683	0.198933	0.242571	0.339574	0.404741	0.2785	0.208193	0.225779	0.173138	1.4683e-98	0	0	0	0	0	0	0	0	0	0	1	0	0	0	1	1	1	1	1	0	0	1255	1650	1741	1706	1799	1476	2087	2716
DMR_961	chr2:180626279-180627547	1270	39	DMR_1b	intron/Tcfl5_intron5,TSS-5kb+1kb/Mir124a-3|NR_029538,CpG_shore,CpGi,CpG_shore,LTR/RLTR19-int,rRNA/LSU-rRNA_Hsa,SINE/B3,Low_complexity/AT_rich,SINE/B2_Mm2,CpGi	Gm14342,Mir124a-3	0.0199741	0.0150336	0.0212774	0.0409125	0.070169	0.0546909	0.158138	0.281698	0.210817	0.221057	0.206029	0.188404	0.150491	1.08817e-12	0	0	0	0	0	0	0	0	0	0	0	1	0	0	0	1	1	0	0	2807	2949	2832	3000	3972	4672	4231	4627	6776	6796
DMR_962	chr2:180882827-180884024	1199	41	DMR_1a	CpGi,LTR/MT2C_Mm,CpG_shore,SINE/MIRb	N/A	0.147152	0.0820285	0.105189	0.0992953	0.0872734	0.0797934	0.0862773	0.164449	0.145365	0.413557	0.298852	0.253023	0.18719	6.79123e-14	0	0	0	0	0	0	0	0	0	0	0	0	0	0	0	0	0	0	1	1591	936	1129	1471	1818	1637	1727	1727	1954	1942
DMR_963	chr2:180945419-180947865	2448	54	DMR_1b	intron/Nkain4_intron1,intron/Nkain4_intron1,Simple_repeat/(TCCA)n,SINE/B1_Mus1,LTR/MTD,SINE/B2_Mm1t,LTR/MTD	Gm14398,Srms	0.0956501	0.0916539	0.0799978	0.0969793	0.0901405	0.118927	0.163842	0.186568	0.436028	0.387936	0.308313	0.309131	0.163518	2.23164e-32	0	0	0	0	0	0	0	0	0	0	0	0	0	0	1	1	1	1	0	1499	1444	1695	1989	2067	2048	2263	1787	1770	2019
DMR_964	chr2:181497470-181501445	3977	45	DMR_1a	TSS-5kb+1kb/Myt1|NM_001171615,TSS-5kb+1kb/Myt1|NM_008665,intron/Tpd52l2_intron1,SINE/B1_Mm,LTR/RMER15,LTR/MTD,SINE/B1_Mur4,LTR/MTD,exon/Tpd52l2_exon2,intron/Tpd52l2_intron2,SINE/PB1D10,SINE/ID_B1,SINE/B3,Simple_repeat/(CA)n,Low_complexity/AT_rich,SINE/B1_Mus1	Myt1	0.319552	0.30896	0.291386	0.274713	0.2525	0.1714	0.209474	0.230732	0.450202	0.501517	0.591403	0.562055	0.478753	6.62689e-22	0	0	1	0	0	0	0	0	0	0	0	1	0	0	0	0	0	0	0	0	0	0	0	0	4318	3437	2901	0	1230
DMR_965	chr3:3506388-3508923	2537	37	DMR_2a	TSS-5kb+1kb/Hnf4g|NM_013920,Simple_repeat/(TTTTG)n,exon/Hnf4g_exon1,intron/Hnf4g_intron1,Simple_repeat/(A)n	Hnf4g	0.188222	0.173197	0.177065	0.181122	0.200564	0.195424	0.17402	0.225512	0.499085	0.464566	0.501159	0.391814	0.285768	5.20778e-18	0	0	0	0	0	0	0	0	0	0	0	0	0	0	0	0	0	0	0	1544	1445	1521	1738	1632	1732	1737	1679	1132	1235
DMR_966	chr3:3935088-3935621	535	33	DMR_3	LINE/L1Md_T	N/A	0.724342	0.74909	0.833777	0.817787	0.798673	0.849134	0.810173	0.775916	0.600838	0.76792	0.426186	0.375892	0.209933	6.87879e-81	0	0	0	0	0	0	0	0	0	0	0	0	0	0	0	0	0	0	0	0	0	0	0	0	0	0	0	1104	0
DMR_967	chr3:4584815-4585271	458	33	DMR_3	LINE/L1Md_T	N/A	0.803202	0.821434	0.818073	0.866262	0.841753	0.816491	0.796663	0.726085	0.700149	0.75986	0.574248	0.656796	0.188296	1.56205e-39	0	0	0	0	0	0	0	0	0	0	0	0	0	0	0	0	0	0	0	0	0	0	0	0	0	0	0	0	1021
DMR_968	chr3:5208911-5225813	16904	264	DMR_1b	intron/2700069I18Rik_intron1,DNA/Charlie12,Simple_repeat/(TTTTTG)n,TSS-5kb+1kb/Zfhx4|NM_030708,Simple_repeat/(TAAA)n,Simple_repeat/(CA)n,Simple_repeat/(CA)n,Simple_repeat/(GA)n,Low_complexity/AT_rich,Simple_repeat/(CA)n,Simple_repeat/(GA)n,Simple_repeat/(CCCCCG)n,CpG_shore,Simple_repeat/(TA)n,Simple_repeat/(T)n,Low_complexity/C-rich,exon/Zfhx4_exon1,Low_complexity/AT_rich,intron/Zfhx4_intron1,Low…	Gm10748,Zfhx4,2700069I18Rik	0.107093	0.0920986	0.123095	0.118752	0.112508	0.185266	0.233571	0.324391	0.37462	0.290153	0.316026	0.257651	0.323894	7.17631e-82	0	0	0	0	0	0	0	0	0	0	0	0	0	0	3	1	1	1	0	19542	19908	16213	17138	10936	10151	8980	7583	7365	9306
DMR_969	chr3:5328347-5331365	3020	40	DMR_1b	intron/Zfhx4_intron3,exon/Zfhx4_exon4,intron/Zfhx4_intron4	N/A	0.261594	0.32773	0.463727	0.623961	0.674607	0.7948	0.787747	0.803999	0.862495	0.855184	0.853197	0.810717	0.84928	9.1525e-102	0	0	0	0	0	0	0	0	0	0	0	0	0	0	0	0	0	0	0	2356	1710	1114	1104	0	0	0	0	0	0
DMR_970	chr3:6306633-6307257	626	40	DMR_3	LINE/L1Md_T	N/A	0.891837	0.874351	0.871401	0.871342	0.890558	0.805455	0.885858	0.841082	0.798203	0.819324	0.633012	0.884427	0.224836	1.52832e-87	0	0	0	0	0	0	0	0	0	0	0	0	0	0	0	0	0	0	0	0	0	0	0	0	0	0	0	0	0
DMR_971	chr3:8002660-8010154	7496	39	DMR_3	LTR/MYSERV16_I-int,SINE/B1_Mur3,LTR/MYSERV6-int,SINE/B1_Mur2,LTR/MT2B,LINE/Lx,LTR/MMERVK9C_I-int,LTR/ERVB2_1A-I_MM-int,LTR/RLTR13G,LTR/ETnERV2-int,LTR/ERVB7_2-LTR_MM,LINE/Lx2,LTR/RLTR15,LTR/MLT1A0,LTR/RMER19C,Simple_repeat/(TG)n,Simple_repeat/(GGA)n,Low_complexity/AT_rich	N/A	0.701074	0.67079	0.699074	0.680755	0.684517	0.708325	0.700226	0.732132	0.696707	0.725068	0.515353	0.545003	0.242672	2.89553e-19	2	0	0	1	0	0	0	0	0	3	0	2	0	0	0	0	0	0	0	0	0	0	0	629	0	0	0	0	0
DMR_972	chr3:8511243-8514686	3445	57	DMR_2a	intron/Stmn2_intron1,Simple_repeat/(CATA)n,Low_complexity/AT_rich	N/A	0.353414	0.328777	0.280945	0.220969	0.141979	0.0813217	0.0819204	0.12366	0.339282	0.416199	0.466441	0.374636	0.233151	7.29145e-27	0	0	0	2	0	0	0	1	0	0	1	0	1	0	0	0	0	0	0	3053	5940	6238	8737	6603	8270	6884	6514	4378	4583
DMR_973	chr3:8664763-8666541	1780	59	DMR_1b	exon/Hey1_exon5,CpGi,CpG_shore,CpG_shore,intron/Hey1_intron4,exon/Hey1_exon4,intron/Hey1_intron3,exon/Hey1_exon3,intron/Hey1_intron2,exon/Hey1_exon2	Hey1	0.0156265	0.0260117	0.0533873	0.0665008	0.0427311	0.175587	0.165788	0.196078	0.299778	0.167664	0.216462	0.145469	0.119682	1.71984e-19	0	0	0	0	0	0	0	0	0	0	0	0	0	0	1	1	1	0	0	6011	4912	4530	4524	4533	5027	4972	5122	5061	4946
DMR_974	chr3:8715807-8718316	2511	45	DMR_1b	Satellite/IMPB_01	N/A	0.0925087	0.113223	0.174029	0.229818	0.218278	0.363789	0.360401	0.428429	0.290265	0.236318	0.197283	0.268281	0.33767	7.38085e-11	0	0	0	0	0	0	0	0	0	0	0	0	0	0	0	0	0	0	0	1883	982	1008	1227	0	914	769	963	1393	1772
DMR_975	chr3:8766533-8767603	1072	45	DMR_1b	CpG_shore,CpG_shore,SINE/MIR3,CpGi,CpG_shore,Low_complexity/GA-rich,Low_complexity/G-rich,CpGi	N/A	0.015253	0.019379	0.0352659	0.0724069	0.0627801	0.186987	0.187364	0.20559	0.311027	0.16239	0.0818838	0.0973606	0.149667	8.11232e-31	0	0	0	0	0	0	1	0	0	0	0	0	0	0	0	1	1	0	0	2596	2101	2047	2363	2193	2504	2458	2281	2515	2169
DMR_976	chr3:9001249-9004214	2967	50	DMR_3	intron/Tpd52_intron1,intron/Tpd52_intron1,intron/Tpd52_intron1,Simple_repeat/(A)n,CpG_shore,Simple_repeat/(TAGA)n,CpGi	Tpd52	0.34667	0.322171	0.399786	0.451673	0.411604	0.477034	0.484503	0.498274	0.459834	0.375524	0.219046	0.245476	0.104126	6.02122e-12	0	0	0	0	0	0	0	0	0	1	0	0	0	0	0	0	0	0	0	4891	3638	2906	2946	2956	2815	2735	2538	3687	3743
DMR_977	chr3:9251816-9254068	2254	41	DMR_2b	CpGi,exon/Zbtb10_exon1,CpG_shore,intron/Zbtb10_intron1,SINE/B1_Mur2	N/A	0.0696594	0.0655559	0.106566	0.125156	0.119903	0.193138	0.18896	0.328471	0.361256	0.209342	0.136249	0.143421	0.128859	1.77303e-09	1	0	0	0	0	0	0	0	0	0	0	0	0	0	0	0	1	0	0	4409	4199	4254	4296	4174	4428	4150	3793	4483	5041
DMR_978	chr3:9334020-9335870	1852	42	DMR_2a	Simple_repeat/(TGG)n,Simple_repeat/(CACCC)n	N/A	0.282765	0.236044	0.281722	0.287668	0.281581	0.311895	0.274693	0.314338	0.698354	0.568094	0.731209	0.550276	0.309955	1.3262e-30	0	0	0	0	0	0	0	0	0	0	1	0	0	0	0	0	0	0	1	1226	1742	1185	1294	1660	1755	1658	985	0	1051
DMR_979	chr3:9519052-9521566	2516	44	DMR_3	intron/Zfp704_intron2,LTR/ORR1B2,LTR/RMER5,Simple_repeat/(CA)n,SINE/B1_Mus1	N/A	0.386391	0.41096	0.501337	0.461305	0.472315	0.587299	0.560173	0.593776	0.451757	0.351348	0.233256	0.2023	0.181641	4.77663e-18	0	0	0	1	0	0	0	0	0	0	0	1	0	0	0	0	0	0	0	1219	0	0	3200	3695	0	879	0	2727	2425
DMR_980	chr3:10013163-10014536	1375	31	DMR_1a	TSS-5kb+1kb/Fabp5|NM_010634,CpG_shore,intron/Fabp5_intron1,Simple_repeat/(T)n,SINE/PB1D10	Fabp5	0.132739	0.117624	0.123505	0.135392	0.112916	0.083555	0.0921707	0.0798953	0.224502	0.301205	0.382653	0.38008	0.307369	2.29656e-09	0	0	0	0	0	0	0	0	0	0	0	0	0	0	0	0	1	0	0	3192	3127	2994	3372	3096	3702	3896	4163	3243	3007
DMR_981	chr3:11208729-11216819	8092	42	DMR_3	LINE/L1_Mus2,Simple_repeat/(TA)n,Simple_repeat/(TA)n,Simple_repeat/(CA)n,Simple_repeat/(TA)n,LTR/MTE2a,LTR/RLTR9E,Simple_repeat/(CAG)n,LTR/RLTR9E,LTR/MMERVK9E_I-int,LTR/RLTR13E,LTR/ERVB2_1A-I_MM-int,LTR/ERVB4_1B-I_MM-int,LTR/MMERVK9C_I-int,LTR/ERVB4_1B-I_MM-int,LTR/ERVB4_1B-I_MM-int,LTR/MMERVK9C_I-int,LTR/RLTR9E,Simple_repeat/(TTTTA)n,SINE/ID_B1,SINE/B1F2	N/A	0.637929	0.630649	0.616465	0.566177	0.473999	0.468414	0.4694	0.462298	0.424856	0.433372	0.311895	0.327544	0.194177	2.8689e-11	1	0	1	1	0	0	1	0	0	3	0	2	0	0	0	0	0	0	0	1354	987	1367	2738	2665	3990	3664	2354	3046	2566
DMR_982	chr3:14886815-14887963	1150	39	DMR_2b	TSS-5kb+1kb/Car2|NM_009801,CpGi,intron/Car2_intron1,CpG_shore,SINE/MIR,exon/Car2_exon2	Car2	0.222584	0.245994	0.298139	0.3149	0.320057	0.436587	0.457406	0.477939	0.442242	0.258883	0.221588	0.265307	0.114843	1.0828e-06	0	0	0	0	0	0	0	0	0	0	0	0	0	0	0	1	1	0	0	1947	1685	2197	2101	1990	1887	1781	1865	2571	5875
DMR_983	chr3:15949436-15952860	3426	42	DMR_3	intron/Gm5150_intron3,LINE/Lx4A,Simple_repeat/(GAAA)n,LTR/RMER5,LINE/Lx3A,LTR/RLTR43C	N/A	0.790526	0.707671	0.756163	0.77218	0.707093	0.729012	0.739303	0.752675	0.73635	0.722427	0.571155	0.622801	0.259173	1.04616e-30	0	0	0	0	0	0	0	0	0	0	0	0	0	0	0	0	0	0	0	0	0	0	0	0	0	0	0	0	0
DMR_984	chr3:17686285-17698486	12203	275	DMR_1b	TSS-5kb+1kb/2610100L16Rik|NR_033490,CpGi,Low_complexity/AT_rich,CpG_shore,Low_complexity/AT_rich,Low_complexity/G-rich,LINE/Lx3C,LINE/Lx3C,TSS-5kb+1kb/Mir124a-2|NR_029814,LINE/Lx3C,Low_complexity/AT_rich,LINE/L1_Mus1,SINE/PB1D7,CpG_shore,LINE/Lx6,LINE/Lx6,LINE/Lx6,LINE/L1Md_F2,LINE/Lx6,LINE/L1Md_T,LINE/Lx6,CpGi,CpG_shore,LINE/Lx6,LINE/Lx6,SINE/B1_Mus1,LINE/Lx3_Mus,LINE/Lx3_Mus,LINE/Lx6,Low_comple…	Gm10742,AC124807.1	0.0544254	0.0479895	0.051309	0.0941536	0.126354	0.258895	0.32142	0.323896	0.335266	0.268189	0.245732	0.204919	0.194666	8.02666e-115	1	0	1	0	0	0	0	0	1	0	2	1	0	0	4	2	2	2	0	3137	3705	4516	4983	4287	5634	5078	4815	6667	6893
DMR_985	chr3:17951364-17954484	3122	82	DMR_1a	TSS-5kb+1kb/Bhlhe22|NM_021560,LINE/Lx2,CpG_shore,LTR/ORR1D2,Low_complexity/AT_rich,LINE/L1_Mur2,LTR/IAPLTR2_Mm,CpGi	Bhlhe22	0.200509	0.159882	0.23709	0.242809	0.234165	0.22545	0.188152	0.2345	0.49287	0.47804	0.60267	0.555145	0.536626	6.8364e-76	0	0	0	0	0	0	0	0	0	0	0	0	0	0	1	1	0	0	0	8344	6141	5353	4053	2352	3581	2534	4120	3187	5066
DMR_986	chr3:18142404-18144828	2426	55	DMR_2b	intron/Cyp7b1_intron1,CpG_shore,LINE/Lx,CpGi,DNA/MER97a,CpG_shore,LINE/L1Md_F3,LINE/L2c	Cyp7b1	0.194612	0.189905	0.231535	0.300199	0.305424	0.459906	0.496378	0.531069	0.459524	0.239284	0.174454	0.198105	0.125452	3.75531e-21	0	0	0	0	0	0	1	0	1	0	0	0	0	0	0	0	1	0	0	2969	1920	1573	1922	1026	932	0	0	1805	2586
DMR_987	chr3:18522567-18527024	4459	63	DMR_2b	LTR/ORR1E,Simple_repeat/(CA)n,SINE/RSINE1,Low_complexity/AT_rich	N/A	0.201842	0.195584	0.303272	0.282777	0.289137	0.4418	0.439357	0.35462	0.55251	0.296263	0.34893	0.328556	0.13562	9.48592e-18	1	1	1	0	0	1	1	1	0	0	2	1	0	1	0	1	1	0	0	4353	2749	2566	2384	1952	1183	2157	3098	3014	3063
DMR_988	chr3:19132905-19136455	3552	42	DMR_3	exon/Armc1_exon7,intron/Armc1_intron6,exon/Armc1_exon6,intron/Armc1_intron5,exon/Armc1_exon5,intron/Armc1_intron4,SINE/B1_Mur4,DNA/MER58B,Other/RMER1C,SINE/B1_Mus1,Simple_repeat/(CAAA)n,Other/RMER1C	Pde7a	0.747912	0.734622	0.751308	0.711739	0.69439	0.671916	0.643966	0.661605	0.715325	0.659344	0.414462	0.435443	0.219471	3.26319e-30	0	0	0	0	0	0	0	0	0	1	0	0	0	0	0	0	0	0	0	0	0	0	0	826	1451	0	1344	0	789
DMR_989	chr3:19235680-19238887	3209	34	DMR_1a	intron/Pde7a_intron7,intron/Pde7a_intron7,exon/Pde7a_exon7,exon/Pde7a_exon7,intron/Pde7a_intron6,intron/Pde7a_intron6,exon/Pde7a_exon6,exon/Pde7a_exon6,intron/Pde7a_intron5,intron/Pde7a_intron5,Low_complexity/AT_rich,SINE/RSINE1,SINE/B1_Mur2,Low_complexity/GA-rich	N/A	0.349217	0.267355	0.332193	0.226063	0.224629	0.296991	0.245524	0.184544	0.26535	0.270134	0.360463	0.409241	0.777755	2.53656e-08	0	0	0	0	0	0	0	0	0	0	0	0	0	0	0	0	0	0	0	0	0	0	0	0	0	0	0	0	0
DMR_990	chr3:21835149-21837478	2331	38	DMR_2b	LTR/RLTR34B_MM,SINE/B4,SINE/RSINE1	N/A	0.232494	0.225126	0.303302	0.333292	0.323629	0.409224	0.403559	0.409306	0.432662	0.395131	0.26103	0.242276	0.0941828	1.00512e-06	0	0	0	0	0	0	0	0	2	2	0	1	1	0	0	0	0	0	0	3844	2183	2211	2342	2379	2651	2429	2540	3198	3196
DMR_991	chr3:25043242-25046102	2862	32	DMR_1b	CpGi,CpG_shore,LINE/Lx4A	N/A	0.0956934	0.100322	0.10966	0.123543	0.126102	0.194899	0.193212	0.220889	0.393263	0.374664	0.358883	0.310391	0.238967	1.17299e-07	0	0	0	0	0	0	0	0	0	0	0	0	0	0	0	0	0	0	0	3958	3283	2867	2772	2336	2721	2653	2912	2693	3039
DMR_992	chr3:26050219-26053989	3772	72	DMR_1a	intron/Nlgn1_intron2,intron/Nlgn1_intron3,SINE/MIR,Low_complexity/AT_rich,LTR/MTD,LINE/L1MD2,SINE/B4,Simple_repeat/(CA)n	N/A	0.118341	0.0841808	0.113596	0.123908	0.116551	0.131524	0.13923	0.173233	0.343963	0.354924	0.449874	0.302682	0.255234	2.29658e-33	0	0	0	0	0	0	0	1	0	0	0	0	0	0	1	0	1	0	0	2426	2347	2282	2317	2165	2427	2142	2108	2265	1956
DMR_993	chr3:27607242-27608920	1680	38	DMR_1a	intron/Fndc3b_intron3,CpG_shore,Simple_repeat/(GGA)n,CpGi	Fndc3b	0.0986945	0.0885407	0.099981	0.115515	0.096674	0.10977	0.122503	0.154095	0.321906	0.406962	0.404858	0.370423	0.349975	4.16072e-17	0	0	0	0	0	0	0	0	0	0	0	0	0	0	0	0	0	0	0	8054	3907	4090	4455	3819	3982	3851	3478	3890	3839
DMR_994	chr3:28162526-28163946	1422	47	DMR_2b	TSS-5kb+1kb/Tnik|NM_001163008,CpG_shore,CpGi,SINE/B4A,CpG_shore,SINE/RSINE1	Tnik	0.118038	0.105653	0.160015	0.158868	0.212312	0.274879	0.362812	0.430768	0.44961	0.282826	0.158825	0.157916	0.0943171	3.16702e-18	0	0	0	0	0	0	1	0	0	0	0	0	0	0	0	0	0	1	0	5266	3057	2777	3051	3497	2870	2799	2619	3292	3617
DMR_995	chr3:28978815-28981412	2599	38	DMR_1b	TSS-5kb+1kb/Egfem1|NM_001167748,LTR/MT2B1,LINE/L2a,SINE/B4,CpG_shore,Simple_repeat/(CAAA)n,Satellite/IMPB_01,LINE/L1Md_F2,CpGi	Egfem1	0.144664	0.110264	0.146842	0.175972	0.17401	0.255419	0.268848	0.237627	0.462736	0.340644	0.360632	0.377282	0.348959	6.69823e-10	0	0	0	0	0	0	0	0	0	0	0	0	0	0	0	0	0	0	0	1559	1876	2194	1651	1870	2100	1583	2100	2331	2233
DMR_996	chr3:29908569-29911367	2800	48	DMR_1b	Simple_repeat/(TAGA)n,Simple_repeat/(TAGA)n,LTR/LTR16A,LTR/MLT1F,SINE/PB1D10,LINE/L1Md_A	Gm16722,Mecom	0.169753	0.133343	0.114732	0.228449	0.258383	0.409019	0.421391	0.42648	0.48291	0.476907	0.488812	0.430328	0.477059	6.93718e-18	0	0	0	0	0	0	0	0	0	0	0	0	0	0	1	0	1	0	0	5711	5309	4876	4688	2462	2247	2223	2901	2259	2928
DMR_997	chr3:30003066-30005745	2681	41	DMR_1b	intron/Mecom_intron2,SINE/ID,Simple_repeat/(CA)n,Simple_repeat/(CA)n	N/A	0.267042	0.244093	0.373546	0.481979	0.538666	0.635556	0.59848	0.611646	0.733563	0.816125	0.823654	0.826726	0.80313	2.94629e-75	0	0	0	0	0	0	0	0	0	0	0	0	0	0	0	0	0	0	0	4245	3573	2553	921	0	0	0	0	0	0
DMR_998	chr3:30404696-30410501	5807	257	DMR_2b	intron/Mecom_intron1,CpG_shore,LINE/L1MA6,LINE/L1ME3Cz,LINE/L1ME3Cz,CpGi,SINE/PB1D7,SINE/B1_Mur4,CpG_shore,SINE/PB1D10,SINE/RSINE1,SINE/B4A,Simple_repeat/(CA)n	Mecom	0.0487283	0.0468074	0.0555099	0.0769525	0.0970924	0.11918	0.126782	0.15852	0.188042	0.0950409	0.0735987	0.0586406	0.0693058	2.68023e-26	0	0	0	0	0	0	0	1	0	0	1	1	0	0	4	0	1	1	0	12699	12358	9858	8119	6904	6913	6613	6669	8576	9383
DMR_999	chr3:30621902-30625597	3697	39	DMR_3	LINE/Lx7,SINE/B2_Mm1t,LINE/Lx7,Simple_repeat/(TG)n,Simple_repeat/(GA)n,LTR/MT2A,LINE/Lx7,exon/Lrrc34_exon11,intron/Lrrc34_intron10,Low_complexity/AT_rich,SINE/PB1D10,LINE/L1VL2	N/A	0.587143	0.553464	0.605586	0.598716	0.626496	0.597934	0.601122	0.589295	0.644472	0.600533	0.371583	0.387487	0.192472	7.32037e-22	1	1	1	1	0	1	0	1	0	1	1	1	0	0	0	0	0	0	0	0	0	0	0	0	0	0	0	0	1108
DMR_1000	chr3:30954918-30956069	1153	36	DMR_2b	intron/Phc3_intron4,intron/Phc3_intron4,intron/Phc3_intron4,intron/Phc3_intron4,SINE/B3,Simple_repeat/(TTTG)n,SINE/B2_Mm2,SINE/B2_Mm2,LINE/Lx5b	N/A	0.119998	0.12699	0.130587	0.173537	0.179266	0.242148	0.278286	0.311682	0.395829	0.252875	0.311275	0.113606	0.0690457	7.35186e-08	0	0	0	0	0	0	0	0	0	0	0	1	0	0	0	0	0	0	0	2228	1833	1669	2135	1837	1780	1667	1675	1919	2023
DMR_1001	chr3:30959829-30961267	1440	36	DMR_3	intron/Phc3_intron3,intron/Phc3_intron3,intron/Phc3_intron3,intron/Phc3_intron3,LTR/RLTR11A2,SINE/B4A,SINE/B1_Mur4,SINE/ID_B1,SINE/B1_Mur1,SINE/B1_Mur4,Low_complexity/AT_rich	N/A	0.717313	0.700246	0.690819	0.748473	0.744242	0.771917	0.758714	0.786679	0.791287	0.813356	0.586211	0.489316	0.216079	3.82114e-65	1	0	0	0	1	0	0	1	1	0	0	1	1	0	0	0	0	0	0	1036	0	0	0	0	0	0	0	0	0
DMR_1002	chr3:30985776-30997434	11660	378	DMR_3	LTR/ETnERV2-int,LTR/RLTR13A3,LTR/RLTR13A3,LTR/ORR1B1,tRNA/tRNA-Ala-GCY_,SINE/B1_Mus1,Simple_repeat/(TC)n,Simple_repeat/(TG)n,TSS-5kb+1kb/Skil|NM_011386,Simple_repeat/(TTTG)n,SINE/B1_Mur2,SINE/B4,Unknown/MurSatRep1,Simple_repeat/(CCAA)n,Low_complexity/AT_rich,SINE/B1_Mur4,LTR/MTEb,CpG_shore,LINE/L1MB7,SINE/B1_Mur4,LINE/L1MB7,CpG_shore,scRNA/4.5SRNA,SINE/B1_Mus1,LINE/L1MB7,SINE/B2_Mm2,LINE/L1MB7,SI…	Skil	0.181709	0.179849	0.180714	0.179808	0.166314	0.18049	0.177135	0.187981	0.159442	0.159572	0.112269	0.104987	0.056297	1.33157e-12	1	1	1	0	0	0	0	0	0	4	3	2	1	0	0	0	0	0	0	13628	7108	8769	9509	8886	10449	8208	7763	10627	12162
DMR_1003	chr3:31048792-31049206	416	34	DMR_1a	TSS-5kb+1kb/Cldn11|NM_008770,intron/Prkci_intron17,CpGi,CpG_shore	Cldn11	0.0933745	0.0795034	0.118284	0.11699	0.138848	0.171141	0.193219	0.25157	0.301613	0.273655	0.401676	0.385274	0.345325	8.25304e-12	0	0	0	0	0	0	0	0	0	0	0	0	0	0	0	0	0	1	0	1239	3183	3420	3190	1616	1552	1514	1432	1396	1705
DMR_1004	chr3:31800762-31802530	1770	33	DMR_1a	TSS-5kb+1kb/Kcnmb2|NM_028231,LTR/MTE2b,LTR/MLT1N2,LTR/MTE2b,SINE/B4,SINE/B1_Mur1	Kcnmb2	0.110129	0.100489	0.0965228	0.0961878	0.102692	0.108049	0.100205	0.0911229	0.140969	0.278186	0.346113	0.382825	0.253157	1.70978e-13	0	0	0	0	0	0	0	0	0	0	0	0	0	0	0	0	0	0	0	1348	1492	1622	1222	871	1126	1027	1210	2009	1803
DMR_1005	chr3:32239059-32241529	2472	51	DMR_3	SINE/PB1D10,LINE/L1Md_A	N/A	0.826978	0.820186	0.843419	0.840241	0.812831	0.805988	0.802125	0.823318	0.835277	0.818466	0.58229	0.573314	0.205214	6.25274e-59	0	0	0	0	1	0	0	0	0	1	0	0	1	0	0	0	0	0	0	0	0	0	0	0	1106	1125	0	0	0
DMR_1006	chr3:32513449-32515274	1827	36	DMR_1b	CpG_shore,intron/Zfp639_intron2,intron/Zfp639_intron2,SINE/PB1D10,SINE/B1_Mur2,Simple_repeat/(TA)n,exon/Zfp639_exon3,exon/Zfp639_exon3,intron/Zfp639_intron3,intron/Zfp639_intron3,SINE/B1_Mur1,SINE/ID_B1,SINE/B3,CpGi	Gnb4	0.104799	0.105367	0.169679	0.239256	0.251381	0.34401	0.344713	0.366651	0.450073	0.411428	0.357474	0.342121	0.300219	1.73229e-07	0	0	0	0	0	0	0	0	0	0	0	0	0	0	0	0	0	0	0	3984	2293	1840	1695	1849	1977	1976	1903	2162	2581
DMR_1007	chr3:32524752-32526309	1559	48	DMR_3	SINE/B1_Mm,SINE/B4A,SINE/B1_Mus1,LTR/RLTR1B	N/A	0.881632	0.833368	0.83152	0.863504	0.834404	0.829391	0.821223	0.825302	0.837597	0.84196	0.596057	0.852521	0.234812	7.79769e-95	0	0	0	0	0	0	0	0	0	0	0	0	0	0	0	0	0	0	0	0	0	0	0	0	0	0	0	0	0
DMR_1008	chr3:33770928-33774821	3895	49	DMR_2a	LINE/L1Md_T,LINE/L1Md_T	N/A	0.627746	0.61592	0.568133	0.452813	0.36955	0.24309	0.201861	0.228458	0.546055	0.701291	0.733876	0.665123	0.503894	1.49928e-44	0	0	0	0	0	0	0	0	0	0	0	0	0	0	0	0	0	0	0	0	0	0	2639	2900	3273	3214	3085	0	628
DMR_1009	chr3:33804189-33806043	1856	32	DMR_1a	intron/Ttc14_intron7,intron/Ttc14_intron7,exon/Ttc14_exon8,exon/Ttc14_exon8,intron/Ttc14_intron8,intron/Ttc14_intron8,exon/Ttc14_exon9,exon/Ttc14_exon9,intron/Ttc14_intron9,intron/Ttc14_intron9,SINE/ID4	N/A	0.507946	0.566043	0.541236	0.47157	0.43097	0.207818	0.234233	0.279616	0.434921	0.721496	0.718156	0.739886	0.732862	1.858e-35	0	0	0	0	0	0	0	0	0	0	0	1	0	0	0	0	0	0	0	0	0	0	0	0	2331	1794	2209	1241	0
DMR_1010	chr3:33888202-33890745	2545	41	DMR_3	Simple_repeat/(CATG)n,Simple_repeat/(CA)n,LTR/MTD	N/A	0.685296	0.656391	0.690257	0.688199	0.65072	0.645601	0.637864	0.686711	0.65585	0.631983	0.485215	0.426384	0.183195	2.38339e-30	0	0	0	0	0	0	0	0	0	1	2	1	0	0	0	0	0	0	0	0	0	0	0	0	0	0	0	0	0
DMR_1011	chr3:34537943-34568841	30900	874	DMR_2b	TSS-5kb+1kb/Mir1897|NR_035433,LINE/L1MA4,DNA/RMER30,LINE/L1MA4,CpG_shore,Simple_repeat/(TG)n,SINE/RSINE1,Satellite/IMPB_01,Low_complexity/AT_rich,LTR/MLT1A0,Simple_repeat/(TCTG)n,SINE/PB1D11,Low_complexity/G-rich,CpGi,Low_complexity/G-rich,CpG_shore,SINE/B3,LINE/Lx9,Simple_repeat/(CA)n,LTR/RLTR19,LINE/Lx9,Simple_repeat/(TG)n,LINE/Lx9,LINE/L1Md_F2,TSS-5kb+1kb/Sox2|NM_011443,CpG_shore,CpGi,Low_comp…	Sox2ot,Mir1897,Sox2	0.0782001	0.0591454	0.0884228	0.129178	0.141158	0.2609	0.282516	0.290867	0.300805	0.223626	0.166074	0.144338	0.0923678	1.19449e-283	5	3	2	1	1	1	2	3	2	10	2	2	1	1	0	1	2	0	0	7964	9299	10635	13380	11011	13223	12242	11536	23639	21904
DMR_1012	chr3:34653109-34662186	9079	119	DMR_3	intron/Sox2ot_intron3,Low_complexity/C-rich,exon/Sox2ot_exon4,intron/Sox2ot_intron4,Simple_repeat/(T)n,Simple_repeat/(A)n,Low_complexity/AT_rich	N/A	0.695706	0.659028	0.696711	0.684684	0.671878	0.699127	0.696865	0.666474	0.664531	0.601995	0.367944	0.317505	0.1293	8.18939e-124	3	2	1	2	0	4	3	1	3	5	4	3	0	2	0	0	0	0	0	0	0	0	0	0	0	0	0	1779	2050
DMR_1013	chr3:34706418-34709478	3062	37	DMR_1a	intron/Gm3143_intron2,SINE/B1F2,SINE/B4,SINE/B3A,SINE/B1_Mus1,SINE/B2_Mm1a,SINE/B1_Mus1,Simple_repeat/(CAAA)n,SINE/B2_Mm2,SINE/PB1D10,Simple_repeat/(TTTTG)n,SINE/ID_B1,SINE/B1_Mus1,SINE/B4A,Simple_repeat/(TG)n,SINE/ID_B1,SINE/RSINE1,SINE/MIRb,SINE/ID_B1,SINE/RSINE1,SINE/ID_B1,Simple_repeat/(A)n	N/A	0.24141	0.218047	0.238887	0.298378	0.276973	0.366731	0.345571	0.323838	0.593375	0.685985	0.755443	0.733894	0.738846	8.17976e-61	0	0	0	0	0	0	0	0	0	0	0	0	0	0	0	0	0	0	0	0	0	0	0	734	0	0	0	744	924
[truncated: 6,877 more rows]
[truncated: 30 more columns]
