# Supplementary material for: An epigenomic roadmap to induced pluripotency reveals DNA methylation as a reprogramming modulator
Source: Nat Commun. 2014 Dec 10;5:5619. doi: 10.1038/ncomms6619 (PMC4284806; doi:10.1038/ncomms6619)
Supplement: Supplementary Data 3 — Counts and enrichment over whole genome and total DMRs of features overlap with each DMR pattern [file ncomms6619-s4.xlsx]

## Sheet: Suppl_Data 3
Supplementary Data 3. Counts and enrichment over whole genome and total DMRs of features overlap with each DMR pattern
		Overlap_count						Enrichment over whole genome						Enrichment over Total DMR
Feature_name	Total_count	DMR_Total	DMR_1a	DMR_1b	DMR_2a	DMR_2b	DMR_3	DMR_Total	DMR_1a	DMR_1b	DMR_2a	DMR_2b	DMR_3	DMR_1a	DMR_1b	DMR_2a	DMR_2b	DMR_3
CpGi	15991	3502	641	858	151	993	859	26.9137	19.6967	34.2573	18.8326	49.1511	19.3864	0.731847	1.27286	0.699741	1.82625	0.720317
CpG_shore	31982	6264	1182	1476	280	1755	1571	24.0701	18.1603	29.4661	17.4607	43.4342	17.7276	0.754474	1.22418	0.725409	1.80448	0.736497
LINE	987161	6977	1567	1398	415	1002	2595	0.868587	0.779995	0.904192	0.838435	0.803414	0.948699	0.898005	1.04099	0.965286	0.924968	1.09223
Intron	254685	6473	1494	1155	490	1024	2310	3.12345	2.88243	2.89548	3.83709	3.18241	3.27331	0.922834	0.927012	1.22848	1.01888	1.04798
Simple_repeat	1013987	9400	2414	1792	604	1479	3111	1.13927	1.16981	1.12836	1.18799	1.1545	1.10725	1.02681	0.99042	1.04276	1.01337	0.971894
SINE	1530653	19276	4708	3260	1323	2944	7041	1.54765	1.51137	1.35982	1.72382	1.52237	1.66011	0.976558	0.878638	1.11383	0.983668	1.07266
LTR	970384	8350	2130	1445	569	1261	2945	1.05749	1.07857	0.950749	1.16944	1.02856	1.09527	1.01993	0.899064	1.10587	0.972649	1.03573
Low_complexity	385854	3118	739	622	205	483	1069	0.993083	0.941093	1.02922	1.0596	0.990795	0.999847	0.947648	1.03639	1.06698	0.997697	1.00681
DNA	162979	1617	433	291	105	234	554	1.2193	1.30547	1.13999	1.28489	1.13643	1.22675	1.07067	0.934958	1.05379	0.932037	1.00611
Promoter	25603	2163	485	517	144	428	589	10.3824	9.30812	12.8926	11.2171	13.2316	8.3024	0.896528	1.24178	1.0804	1.27443	0.79966
Exon	285225	3858	859	718	255	638	1388	1.66229	1.47985	1.60723	1.78304	1.77049	1.75623	0.890245	0.966877	1.07264	1.06509	1.05651
Satellite	36699	286	78	56	15	46	91	0.957732	1.04436	0.974261	0.815166	0.992118	0.894883	1.09045	1.01726	0.851142	1.0359	0.934377
Unknown	9633	80	19	16	2	11	32	1.02061	0.969177	1.06047	0.414074	0.903839	1.19886	0.949604	1.03906	0.405711	0.885585	1.17464
ICR	55	29	11	1	3	2	12	64.7989	98.2746	11.6086	108.785	28.7824	78.7404	1.51661	0.179148	1.6788	0.444181	1.21515
RNA	691	6	1	2	0	1	2	1.0671	0.711104	1.84796	0	1.14547	1.04455	0.666388	1.73176	0	1.07344	0.978871
RC	345	2	0	0	0	1	1	0.712432	0	0	0	2.29425	1.04607	0	0	0	3.22031	1.46831
Tet1_binding_site	35564	1475	299	309	95	297	475	5.09699	4.13116	5.5474	5.32748	6.61007	4.82017	0.810509	1.08837	1.04522	1.29686	0.945689
Tcfcp2l1_binding_site	26908	2429	240	317	160	481	1231	11.0938	4.38269	7.52176	11.859	14.1489	16.5103	0.395059	0.678017	1.06898	1.2754	1.48825
Suz12_binding_site	4215	1763	398	576	14	586	189	51.4028	46.3977	87.2502	6.62429	110.042	16.1824	0.902629	1.69738	0.12887	2.14078	0.314815
CTCF_binding_site	39599	1236	275	200	80	205	476	3.83589	3.4124	3.22469	4.02916	4.0976	4.33812	0.889596	0.840661	1.05038	1.06823	1.13093
Zfx_binding_site	10336	1144	44	134	55	275	636	13.6021	2.09176	8.2774	10.6125	21.0591	22.2067	0.153782	0.608538	0.780213	1.54823	1.63259
EZH2_binding_site	5185	1525	348	513	35	434	195	36.1454	32.9793	63.1699	13.4626	66.2523	13.5727	0.912406	1.74766	0.372456	1.83294	0.375501
Esrrb_binding_site	21644	2039	161	237	124	402	1115	11.5774	3.6551	6.99121	11.426	14.7011	18.5916	0.315709	0.603866	0.986918	1.2698	1.60585
Klf4_binding_site	10873	1258	68	110	121	241	718	14.2188	3.07306	6.45929	22.1945	17.544	23.8316	0.216126	0.454277	1.56092	1.23385	1.67606
E2f1_binding_site	20697	3141	50	172	190	533	2196	18.6506	1.18706	5.30594	18.3086	20.3835	38.2916	0.0636474	0.284492	0.981663	1.09292	2.0531
Nanog_binding_site	10343	1007	37	54	68	120	728	11.9651	1.75779	3.33341	13.1121	9.18321	25.4018	0.14691	0.278595	1.09586	0.767502	2.12299
n-Myc_binding_site	7182	776	26	55	47	170	478	13.2785	1.77885	4.88944	13.0515	18.7354	24.0194	0.133965	0.368222	0.982908	1.41096	1.80889
STAT3_binding_site	2546	419	15	21	20	63	300	20.225	2.89497	5.26626	15.6668	19.5858	42.5248	0.143138	0.260384	0.774627	0.968398	2.10259
Smad1_binding_site	1126	297	3	6	16	30	242	32.4153	1.30916	3.40216	28.3394	21.0884	77.5632	0.0403872	0.104955	0.874259	0.650567	2.3928
RING1B_binding_site	1101	355	81	92	5	148	29	39.6254	36.15	53.3509	9.05716	106.398	9.50582	0.912295	1.34638	0.22857	2.6851	0.239892
Oct4_binding_site	3760	528	19	30	24	82	373	17.2575	2.483	5.09419	12.7301	17.2618	35.8014	0.143879	0.295186	0.737656	1.00025	2.07454
Sox2_binding_site	4526	589	16	28	36	70	439	15.9931	1.73707	3.94989	15.8634	12.2417	35.0049	0.108613	0.246974	0.991891	0.765438	2.18875
p300_binding_site	524	99	1	0	3	20	75	23.2186	0.937734	0	11.4182	30.2105	51.6546	0.0403872	0	0.491771	1.30113	2.22471
c-Myc_binding_site	3422	369	5	19	20	72	253	13.2519	0.717961	3.54499	11.6563	16.6538	26.6821	0.0541779	0.267508	0.87959	1.25671	2.01345
Total_TFBS	211768	21232	2273	3128	1127	4482	10222	12.3215	5.27412	9.43079	10.6138	16.7522	17.4203	0.428043	0.765394	0.86141	1.35959	1.41381
K4me3	86970	8222	1870	1607	549	1327	2869	11.6182	10.5653	11.7974	12.5896	12.0771	11.9053	0.909375	1.01542	1.08361	1.03949	1.02471
K27me3	92424	4380	1393	1069	191	924	803	5.824	7.40589	7.38473	4.12152	7.91311	3.13552	1.27162	1.26798	0.707678	1.35871	0.538379
K36me3	64877	1712	112	188	136	270	1006	3.24299	0.848278	1.85016	4.18078	3.29407	5.59611	0.261573	0.57051	1.28918	1.01575	1.7256
Enhancer	421	40	14	9	3	4	10	11.6764	16.3402	13.649	14.2118	7.52035	8.57229	1.39942	1.16894	1.21713	0.644062	0.734153
