# Supplementary material for: An epigenomic roadmap to induced pluripotency reveals DNA methylation as a reprogramming modulator
Source: Nat Commun. 2014 Dec 10;5:5619. doi: 10.1038/ncomms6619 (PMC4284806; doi:10.1038/ncomms6619)
Supplement: Supplementary Data 4 — Percentages of regions containing predicted binding sites in each DMR group and enrichment over total DMRs. [file ncomms6619-s5.xlsx]

## Sheet: Suppl_Data 4
Supplementary Data 4. Percentages of regions containing predicted binding sites in each DMR group and enrichment over total DMRs.
		Target %					Enrichment (Target %/Total %)
TF	Total%	DMR-1a	DMR-1b	DMR-2a	DMR-2b	DMR-3	DMR-1a	DMR-1b	DMR-2a	DMR-2b	DMR-3
MYC::MAX	0.13853	0.107752	0.0935994	0.110307	0.123935	0.194665	0.777822	0.675663	0.796272	0.894645	1.40522
Pou5f1	0.0514575	0.0340847	0.0344116	0.0524412	0.041828	0.0760634	0.662384	0.668737	1.01912	0.812865	1.47818
Sox2	0.0377693	0.0263881	0.0261528	0.039783	0.0340821	0.0526316	0.698665	0.692435	1.05332	0.902375	1.3935
NFYA	0.10621	0.114898	0.0846524	0.0886076	0.100697	0.11788	1.0818	0.797026	0.834265	0.948091	1.10988
Lhx3	0.0986058	0.101704	0.0970406	0.0904159	0.0735864	0.110671	1.03142	0.984126	0.916943	0.746268	1.12235
RORA_1	0.326869	0.336449	0.292498	0.347197	0.28505	0.354001	1.02931	0.894847	1.06219	0.872062	1.08301
Foxq1	0.190368	0.19956	0.176875	0.20434	0.154144	0.205479	1.04829	0.929126	1.0734	0.809718	1.07938
STAT1	0.140558	0.152831	0.117688	0.146474	0.12471	0.150685	1.08732	0.83729	1.04209	0.887248	1.07205
NFIL3	0.100253	0.103353	0.092223	0.135624	0.0759101	0.106705	1.03092	0.919898	1.35281	0.757182	1.06435
NFE2L2	0.123954	0.123694	0.122505	0.137432	0.10457	0.131218	0.997902	0.988309	1.10873	0.843618	1.0586
Foxd3	0.489734	0.529962	0.434962	0.538879	0.430674	0.509733	1.08214	0.88816	1.10035	0.879404	1.04084
FOXI1	0.505323	0.554151	0.441156	0.58047	0.453137	0.516222	1.09663	0.873018	1.14871	0.896727	1.02157
Esrrb	0.368821	0.373832	0.33861	0.396022	0.367932	0.376352	1.01359	0.918086	1.07375	0.997588	1.02042
NKX3-1	0.446261	0.477735	0.407433	0.506329	0.402014	0.454578	1.07053	0.912992	1.1346	0.900849	1.01864
Spz1	0.162611	0.166575	0.158293	0.180832	0.148722	0.165105	1.02438	0.973448	1.11205	0.914588	1.01534
SOX9	0.428897	0.479934	0.379215	0.540687	0.344694	0.438356	1.119	0.884164	1.26064	0.803675	1.02205
Foxa2	0.377313	0.447499	0.341363	0.43038	0.29512	0.377794	1.18601	0.90472	1.14064	0.782162	1.00127
Sox5	0.524461	0.587686	0.479697	0.620253	0.439969	0.526676	1.12055	0.914647	1.18265	0.838897	1.00422
Zfx	0.365653	0.329302	0.353751	0.311031	0.465531	0.36013	0.900586	0.96745	0.850618	1.27315	0.984896
Ddit3::Cebpa	0.112294	0.120946	0.111493	0.119349	0.0975988	0.112473	1.07704	0.992871	1.06283	0.869136	1.00159
TBP	0.258682	0.304013	0.250516	0.298373	0.205267	0.25018	1.17524	0.968433	1.15343	0.793512	0.967135
Mycn	0.287579	0.261132	0.292498	0.267631	0.341596	0.281182	0.908037	1.01711	0.930634	1.18783	0.977756
FOXD1	0.246261	0.28807	0.222987	0.24774	0.221534	0.242249	1.16978	0.90549	1.006	0.899589	0.98371
Sox17	0.631052	0.716877	0.586373	0.746835	0.536019	0.619322	1.136	0.929199	1.18348	0.849405	0.981412
Egr1	0.157795	0.15448	0.160358	0.110307	0.198296	0.149243	0.978997	1.01624	0.699057	1.25667	0.945805
Stat3	0.33891	0.376581	0.325533	0.352622	0.320682	0.326965	1.11115	0.96053	1.04046	0.946215	0.964754
FOXA1	0.540558	0.62122	0.513421	0.587703	0.477924	0.521629	1.14922	0.949798	1.08722	0.884132	0.964984
IRF1	0.134474	0.147334	0.126635	0.144665	0.129357	0.130497	1.09563	0.941703	1.07579	0.961949	0.970429
Gata1	0.640811	0.737218	0.615279	0.679928	0.587142	0.608147	1.15045	0.960156	1.06104	0.916248	0.949027
SRY	0.679214	0.759208	0.645561	0.804702	0.623548	0.645278	1.11777	0.950453	1.18475	0.918043	0.950035
Nr2e3	0.427123	0.487631	0.414315	0.464738	0.390395	0.403749	1.14166	0.970014	1.08807	0.914011	0.945276
TEAD1	0.114702	0.131941	0.125946	0.117541	0.0945004	0.106345	1.15029	1.09803	1.02475	0.823876	0.927137
FOXO3	0.639544	0.725673	0.629732	0.726944	0.578621	0.599135	1.13467	0.984658	1.13666	0.904741	0.936816
CREB1	0.29962	0.350742	0.286992	0.332731	0.280403	0.275054	1.17062	0.957855	1.11051	0.935862	0.91801
Nobox	0.531812	0.628917	0.523056	0.56962	0.474051	0.492069	1.18259	0.983534	1.07109	0.891388	0.925268
Hand1::Tcfe2a	0.608365	0.698186	0.636614	0.605787	0.576297	0.550108	1.14764	1.04643	0.995762	0.947289	0.90424
E2F1	0.126616	0.130291	0.125258	0.0922242	0.17196	0.110671	1.02903	0.989276	0.728378	1.35812	0.874064
RELA	0.179214	0.210005	0.189264	0.157324	0.17196	0.1615	1.17181	1.05607	0.877853	0.959521	0.901154
MEF2A	0.152345	0.17867	0.166552	0.177215	0.131681	0.1323	1.1728	1.09326	1.16325	0.864361	0.868425
RREB1	0.0986058	0.101704	0.115623	0.106691	0.101472	0.0847152	1.03142	1.17258	1.08199	1.02906	0.85913
Zfp423	0.150063	0.152831	0.164487	0.157324	0.178931	0.125811	1.01844	1.09612	1.04838	1.19237	0.838386
NHLH1	0.148669	0.172073	0.163799	0.126582	0.164214	0.122567	1.15742	1.10177	0.851436	1.10456	0.824426
NFKB1	0.103929	0.107202	0.116999	0.079566	0.137878	0.0839942	1.03149	1.12576	0.76558	1.32665	0.808188
INSM1	0.183777	0.218252	0.198899	0.153707	0.20914	0.147441	1.18759	1.08228	0.836378	1.13801	0.80228
