# Supplementary material for: An epigenomic roadmap to induced pluripotency reveals DNA methylation as a reprogramming modulator
Source: Nat Commun. 2014 Dec 10;5:5619. doi: 10.1038/ncomms6619 (PMC4284806; doi:10.1038/ncomms6619)
Supplement: Supplementary Data 5 — Total gene expression, epigenomic status, and number of transcription factor binding sites [file ncomms6619-s6.xlsx]

## Sheet: Suppl_Datas 5
Supplementary Data 5. Total gene expression, epigenomic status, and number of transcription factor binding sites
					Gene_Expression													H3K4me3 overlap with 1Exon													H3K27me3 overlap with 1Exon													H3K36me3 overlap with genebody (TSS to TES)
Ensembl_Gene_ID	Official_Gene_ID	strand	CpG_density	CpGisland_number_within_5kbupstream_1kbdownstream_TSS	2°MEF	D2H	D5H	D8H	D11H	D16H	D18H	D16L	D21L	D21Ø	1°iPSC	2°iPSC	ESC	2°MEF	D2H	D5H	D8H	D11H	D16H	D18H	D16L	D21L	D21Ø	1°iPSC	2°iPSC	ESC	2°MEF	D2H	D5H	D8H	D11H	D16H	D18H	D16L	D21L	D21Ø	1°iPSC	2°iPSC	ESC	2°MEF	D2H	D5H	D8H	D11H	D16H
ENSMUSG00000000001	Gnai3	-	0.0246667	O	62.6011	80.8646	86.308	42.6339	62.1478	41.9317	50.2371	58.7533	50.1713	70.3654	71.825	50.5173	45.639	5680	3352	3376	3852	3507	4463	3577	3280	3923	3443	3521	5382	4917	0	0	0	0	0	0	0	0	0	0	0	0	0	21537	9041	11829	8558	15454	3912
ENSMUSG00000000003	Pbsn	-	0.0045	X	0.139666	0.0991713	0.0914843	0.152047	0.102424	0.0862974	0	0	0.0709558	0	0.241473	0.0963533	0	0	0	0	0	0	0	0	0	0	0	0	0	0	0	0	0	0	0	0	0	0	0	0	0	0	0	0	0	0	0	0	0
ENSMUSG00000000028	Cdc45	-	0.0196667	O	4.19455	11.0988	9.16658	3.03261	12.491	8.72829	13.6959	12.0065	11.6417	9.4385	15.8861	11.066	13.2135	4120	4063	3452	3568	3366	3796	3727	3667	3596	3967	4029	4032	3706	0	0	0	0	0	0	0	0	0	0	0	0	0	13885	15432	3845	9156	18539	13149
ENSMUSG00000000031	H19	-	0.026	X	1318.78	190.415	32.9669	21.9082	7.76268	7.66646	6.82754	52.5292	437.522	308.205	28.9401	59.729	15.3452	5738	3561	2560	3460	3508	2889	3885	2646	5685	5753	3577	4560	0	0	0	1416	1030	4234	6102	5012	6132	0	0	850	959	0	0	0	0	0	0	0
ENSMUSG00000000037	Scml2	+	0.00633333	X	1.24041	5.02031	1.84843	1.67034	0.996573	2.56878	1.64779	1.01812	2.27622	4.68724	1.48517	1.54812	1.473	0	0	0	0	0	0	0	0	0	0	0	0	0	0	0	0	0	0	0	0	0	0	0	0	0	0	0	0	0	0	0	0
ENSMUSG00000000049	Apoh	+	0.0315	O	0.223557	0.5001	0.157314	0.328421	0.169615	0.188203	0.105784	0.308989	0.140076	0.100486	0.177647	0.0265317	0.409547	4543	2800	2815	3058	2782	2573	2898	2717	2943	3095	3209	3342	3301	0	0	0	0	2055	3900	2843	2929	4093	4179	4381	5066	5816	0	0	0	0	0	0
ENSMUSG00000000056	Narf	+	0.0085	X	13.5589	13.6836	12.3504	11.458	14.3974	13.165	10.6307	12.576	19.5682	18.3743	13.5759	14.3527	13.8821	0	0	0	0	0	0	0	0	0	0	0	0	0	0	0	0	0	0	0	0	0	0	0	0	0	0	15313	4716	4221	7730	7415	4560
ENSMUSG00000000058	Cav2	+	0.0153333	X	12.8692	15.0539	33.1745	28.5008	28.8797	7.1503	6.57341	11.2821	9.32695	18.5728	18.3861	9.86897	3.30751	2939	2484	2781	2442	2351	2392	1504	2140	2634	2855	2048	2339	1657	0	0	0	0	0	0	0	0	0	0	951	982	3675	0	0	0	0	0	0
ENSMUSG00000000078	Klf6	+	0.0255	O	42.456	7.73302	19.0911	22.7915	22.6404	8.42163	6.02844	11.7419	34.9649	46.0171	35.3983	38.195	23.7096	8729	4894	6690	6586	6825	4724	3975	5476	6558	6629	8762	8627	8151	0	0	0	0	0	0	0	0	0	0	0	0	0	4789	1830	0	2142	2280	0
ENSMUSG00000000085	Scmh1	+	0.0306667	O	4.65171	5.1456	4.66346	6.45641	2.75833	3.16314	1.86416	1.7472	4.38536	3.75495	3.1184	3.3123	5.43133	3242	2942	2846	2868	2478	2575	2353	2280	2799	2992	3253	3226	2588	1611	2030	0	1098	4039	5276	0	3699	3434	2011	947	2609	2799	7128	975	2211	0	2614	0
ENSMUSG00000000088	Cox5a	+	0.0261667	O	25.592	49.3605	60.758	24.2268	43.6228	29.7263	42.4166	42.7272	32.5739	30.7899	51.432	33.8019	49.9657	4112	4737	4645	5048	4844	4933	4669	4192	3231	3726	5027	5200	5025	0	0	0	0	0	0	0	0	0	0	0	0	0	6222	3666	1811	3020	6114	1976
ENSMUSG00000000093	Tbx2	+	0.0528333	O	0.492685	0.374984	0.243912	1.08283	0.316667	0.415405	0.250558	0.48718	1.28922	0.456671	0.183007	0.379016	0.10068	5146	4368	4666	4500	4465	3666	3661	3433	6010	5627	5547	5962	5000	19473	17045	15517	11144	12994	13990	12632	7947	20174	21332	23939	24910	23386	712	0	0	0	0	804
ENSMUSG00000000094	Tbx4	+	0.0175	X	3.73135	3.60264	1.79739	2.09994	2.08694	1.74122	1.35449	0.983971	0.178844	0.246143	0.503721	0.545492	0.870919	9094	9569	7867	6008	5199	6407	4929	2245	7837	7995	7494	9277	8058	18442	16317	5277	2227	2942	0	0	0	12750	16230	15845	19045	15575	0	0	0	0	0	0
ENSMUSG00000000103	Zfy2	-	0.00416667	X	0.0311758	0	0.0090435	0	0.0228193	0.0769702	0	0.0315851	0.010462	0.0197629	0.0712783	0.0427608	0.0301355	0	0	0	0	0	0	0	0	0	0	0	0	0	0	0	0	0	0	0	0	0	0	0	0	0	0	0	0	0	0	0	0
ENSMUSG00000000120	Ngfr	-	0.02	O	2.41831	1.3469	0.690266	3.27154	6.80274	5.08802	6.69089	3.69558	0.73025	1.61216	2.1021	3.30775	3.98203	3183	3650	3531	3711	3707	4034	3870	4058	4520	4056	4184	4399	4215	25239	23025	13072	4952	5163	12815	11816	16042	18307	14343	11023	16434	18332	0	0	0	0	0	0
ENSMUSG00000000125	Wnt3	+	0.0311667	O	0.0948694	0.262383	0.189858	0.185393	0.124996	0.158109	0.159733	0.100937	4.07202	15.3397	10.2779	7.5043	0.843708	2068	2333	2461	3857	2369	2843	2044	2412	7272	8729	8249	9105	5047	43546	33902	38947	22688	44452	48240	41065	48244	31041	11414	36051	46151	45403	973	0	0	0	0	0
ENSMUSG00000000126	Wnt9a	+	0.0385	O	3.57157	2.25914	1.42772	1.12896	1.07918	0.487531	0.527721	0.680339	0.618027	1.14219	1.05272	1.44421	1.00952	4984	4183	3552	3020	2788	2660	2846	3049	4316	4390	4487	4497	4547	32611	27348	24750	25097	36110	44390	38153	45458	46069	38349	25742	36946	16814	1282	0	0	0	0	0
ENSMUSG00000000127	Fer	+	0.0313333	O	23.2117	15.6184	20.481	10.9591	12.2514	7.40349	6.72088	6.32041	11.9972	14.0601	12.2765	11.4757	10.5625	4388	3468	2905	3457	2944	3038	2790	2978	3462	3744	3383	3635	3172	0	0	0	0	1551	4131	4111	1791	0	0	2375	3267	3079	33531	2303	2922	1340	0	0
ENSMUSG00000000131	Xpo6	-	0.0108333	X	32.3048	43.0483	33.8499	32.2082	45.9861	67.1874	53.937	45.1093	37.5125	38.6061	35.9466	51.3385	55.2936	0	0	0	0	0	0	0	0	0	0	0	0	0	0	0	0	0	0	0	0	0	0	0	0	0	0	15657	13107	14412	12566	14299	10727
ENSMUSG00000000134	Tfe3	+	0.0173333	X	6.82572	10.7093	8.14097	10.5264	15.173	14.2971	12.6148	12.1701	10.3764	11.816	16.0328	18.6664	29.3948	5417	4704	4591	5035	4856	4892	5057	4888	5157	4990	5823	5654	5902	0	0	0	0	0	0	0	0	0	0	0	0	0	812	1214	0	0	1087	0
ENSMUSG00000000142	Axin2	+	0.0223333	X	2.62567	2.16052	2.16223	1.84899	0.560849	0.700213	1.10783	1.38079	8.58161	20.8022	13.4659	15.0821	7.17933	0	0	0	0	0	0	0	0	0	0	912	971	1565	0	0	0	0	0	0	0	0	0	0	0	0	0	1245	0	0	0	0	0
ENSMUSG00000000148	Baat1	+	0.0355	O	6.5477	7.27309	4.37907	5.60402	8.01925	7.20661	6.64938	4.21291	3.9861	3.71824	4.64067	5.1055	6.93392	6104	6022	5979	6227	5916	6293	5954	5763	5878	6012	5834	5933	5735	0	0	0	0	0	0	0	0	0	0	0	0	0	13445	6075	9289	8231	9329	5122
ENSMUSG00000000149	Gna12	-	0.0256667	O	18.4617	18.311	9.91774	11.0869	15.1314	12.8594	12.9288	14.5401	16.3009	17.8902	15.3052	16.6705	18.2619	4523	4542	4107	4998	4119	4458	3157	3453	4042	4708	3100	5090	2814	6132	5623	0	0	0	3401	1287	4876	1983	2108	832	1209	0	15399	6829	10984	8615	7991	1977
ENSMUSG00000000154	Slc22a18	+	0.00783333	X	0.619322	0.654309	1.76109	1.48019	1.6293	0.695898	0.189656	0.0898666	0.119702	0.208272	0.483996	0.57525	0.38211	0	1574	1703	1328	1412	0	0	0	2247	2694	3055	4456	3134	46576	35138	30400	25929	48486	66585	31331	83412	100121	101433	113556	108024	98424	0	0	0	0	0	0
ENSMUSG00000000157	Itgb2l	-	0.00816667	X	0.0573713	0.0976135	0.0840458	0.220762	0.204956	0.0992691	0.027345	0.0814712	0.0560644	0.10361	0.125854	0.0396954	0.0931181	0	0	0	0	0	0	0	0	0	0	0	0	0	0	0	0	0	0	0	0	3900	0	2050	0	0	0	0	0	0	0	0	0
ENSMUSG00000000159	Igsf5	+	0.0065	X	0.159624	0.149979	0.168874	0.14548	0.298714	0.41162	0.391652	0.292798	0.060654	0.0905687	0.648077	0.263066	0.0925824	0	0	0	0	0	0	0	0	0	0	0	0	0	0	0	0	0	0	0	0	2242	0	0	0	0	0	0	0	0	0	0	0
ENSMUSG00000000167	Pih1d2	+	0.0238333	O	1.59338	1.20725	1.39722	0.884786	1.48524	1.52371	1.31316	1.35528	1.72722	2.51779	2.43809	1.32434	1.5597	3095	2620	2622	2726	2473	2794	2718	2742	2543	3210	2825	3368	2698	0	0	0	0	0	0	0	0	0	0	0	0	0	0	0	0	0	0	0
ENSMUSG00000000168	Dlat	-	0.0115	X	25.9726	48.283	54.7906	25.2793	39.4378	40.3091	45.5281	50.5231	40.4477	40.7424	43.3422	38.606	43.2063	0	0	0	0	0	0	0	0	0	0	0	0	0	0	0	0	0	0	0	0	0	0	0	0	0	0	2190	1680	1187	0	1639	1404
ENSMUSG00000000171	Sdhd	-	0.0196667	O	34.3702	86.7887	81.7008	25.2083	59.2325	35.9606	54.6238	57.7468	41.9466	41.2831	64.244	36.6017	34.3019	3795	3518	3410	3547	3515	3458	3800	3421	3603	3638	3701	3912	3705	0	0	0	0	0	0	0	0	0	0	0	0	0	5252	3123	3163	4389	4267	2299
ENSMUSG00000000182	Fgf23	+	0.00866667	X	0.0164333	0.279604	0.143152	0.990134	0.108237	0.182518	0.236908	0.0748422	0.0829179	0.078298	0	0.10148	0.0952847	0	0	0	923	0	0	0	0	858	664	0	1095	0	12578	5013	5062	2911	4178	6148	7368	4739	12733	6083	8668	9308	5113	0	0	0	0	0	0
ENSMUSG00000000183	Fgf6	+	0.0171667	X	0.124057	0.105498	0.0432865	0.0808031	0.10892	0.0459085	0.178613	0.188058	0.150728	0.0948556	0.114036	0.153322	0	0	0	0	0	0	0	0	0	0	0	0	0	931	11967	5390	9583	2888	6647	13246	6996	13710	11823	9762	16040	13887	15467	0	0	0	0	0	0
ENSMUSG00000000184	Ccnd2	-	0.046	O	122.395	105.34	132.975	95.3059	100.377	80.4654	80.4951	104.757	65.3488	115.059	35.045	45.6855	21.1347	10742	8657	9173	8892	8960	8867	8843	8681	9117	8741	8855	8775	8509	6629	11841	8250	7746	11032	21411	12966	14685	28393	14461	17421	14726	14432	20218	15829	14085	16665	17415	11542
ENSMUSG00000000194	Gpr107	+	0.0133333	X	30.9333	17.8712	23.7476	34.3579	26.5314	28.9845	24.161	13.5759	23.4373	25.2795	26.4487	24.3541	24.3218	0	0	0	0	0	0	0	0	0	0	0	0	0	0	0	0	0	0	0	0	0	0	0	0	0	0	11672	705	804	2825	887	978
ENSMUSG00000000197	Nalcn	-	0.014	O	0.716252	0.343333	0.381495	0.5626	0.212535	0.12712	0.0582403	0.0474938	0.191627	0.166596	0.383274	0.406974	0.390827	1329	1528	1365	1497	1329	1428	1303	1283	1478	1641	1729	1915	1843	1572	1199	0	0	0	1145	1174	1828	0	0	0	0	0	0	0	0	0	0	492
ENSMUSG00000000202	Btbd17	-	0.00866667	X	0.189152	0.203486	0.0816437	0.219235	0.191077	0.340481	0.39729	0.215823	1.39718	1.49142	1.19671	2.09871	1.78007	4057	1921	2974	2127	3273	2586	2716	2570	6051	6194	6525	8599	8090	23812	18983	16639	13283	19905	21791	12691	17979	17810	15326	16628	19503	15847	0	0	0	0	0	0
ENSMUSG00000000204	Slfn4	+	0.0075	X	0.0841114	0.28426	0.227586	0.247529	0.331747	0.120558	0.0943165	0.0357606	0.0657936	0.0622389	0.0748245	0.109472	0.0606367	0	0	0	0	0	0	0	0	0	0	0	0	0	0	0	0	932	0	0	0	0	0	591	0	0	0	0	0	0	0	0	0
ENSMUSG00000000214	Th	-	0.009	X	0.109958	0.138597	0.247058	0.0795886	0.134359	0.136074	0.114288	0.0741983	0.0963927	0.223893	0.239325	0.13912	0.157439	0	0	0	0	0	0	0	0	0	663	0	0	0	16877	4524	8438	6581	14597	22614	17206	26691	26219	23968	23636	25147	20691	0	0	0	0	0	0
ENSMUSG00000000215	Ins2	-	0.00566667	X	0.256145	0	0.121465	0	0.364653	0.33273	0.173028	0	0.179388	0.0710273	0.404884	0.166297	0.160471	0	0	0	0	0	0	0	0	0	0	0	0	0	1275	986	2645	0	5255	6528	0	7472	6647	9550	6919	6400	4517	0	0	0	0	0	0
ENSMUSG00000000216	Scnn1g	+	0.0173333	O	0.0781196	0.0830981	0.110461	0.190825	0.707617	0.524383	0.352301	0.0593654	0.0982839	0.0371328	0.111605	0.100447	0.0471968	1517	1391	1411	1557	1739	1687	1588	1299	1726	1664	1716	1753	1533	8145	5005	4642	1188	2157	4460	2773	5587	3628	3980	3786	6031	5274	0	0	0	0	0	0
ENSMUSG00000000223	Drp2	+	0.0111667	X	0.974768	0.740317	0.435481	1.16121	3.6603	9.52	8.70326	5.28784	0.518252	0.477159	0.290743	0.532548	0.264872	1780	1124	579	721	0	0	0	0	0	0	0	761	0	0	0	0	0	0	0	0	0	0	0	0	0	0	0	0	0	0	0	0
ENSMUSG00000000244	Tspan32	+	0.00633333	X	0.283819	8.30017	3.80198	3.87323	1.6317	0.320296	0.600473	0.551585	0.422444	0.247104	0.327814	0.481473	0.216224	2429	3153	1838	2819	2564	4003	3018	2168	2887	1796	2059	3811	1892	0	0	0	0	0	0	0	0	0	0	0	0	0	0	0	0	0	0	0
ENSMUSG00000000247	Lhx2	+	0.037	O	0.889476	0.197234	0.211199	0.753842	0.378418	0.420361	0.804874	0.160429	0.102653	0.28991	0.168833	0.413631	0.158194	5287	4926	4488	4429	4196	4695	4417	4745	6360	5187	5313	5694	5198	56731	47069	39093	32312	44692	48655	41540	49571	49850	43211	46493	46242	41606	835	0	0	0	0	0
ENSMUSG00000000248	Clec2g	+	0.00583333	X	0.175983	0.380929	2.34114	2.06167	1.34698	0.828696	0.409754	0.42249	0.606153	0.36838	0.916694	0.227088	0.246187	0	0	0	0	0	0	0	0	0	0	0	0	0	0	0	0	0	0	0	0	0	0	0	0	0	0	0	0	0	0	0	0
ENSMUSG00000000253	Gmpr	+	0.0148333	X	6.70426	7.73995	6.77616	5.05106	4.4242	1.29081	0.776378	2.24288	13.1579	7.53772	5.9971	5.40151	4.45825	1122	931	1063	1167	1037	1274	968	1192	966	965	0	1088	0	0	0	0	0	0	0	0	0	0	0	0	0	0	3949	0	0	0	0	0
ENSMUSG00000000263	Glra1	-	0.0168333	X	0.0993986	0.105895	0.1734	0.0811119	0.135226	0.0614448	0.148067	0.151171	0.100499	0.0969981	0.0563602	0.25623	0.0357152	0	0	0	0	0	0	0	699	2140	2614	2520	2724	2410	6736	1678	1590	0	2769	5379	7533	9076	3339	6623	5250	7119	7280	0	0	0	0	0	0
ENSMUSG00000000266	Mid2	+	0.0241667	O	13.5125	8.47694	9.19539	5.51021	3.22534	2.36913	1.98171	2.57541	2.36321	1.40332	1.27345	1.41669	0.504364	2663	3186	2543	2376	2162	2519	2298	1926	2299	2478	2133	2234	2069	0	0	0	0	0	0	0	0	0	935	2853	1882	3216	0	0	0	0	0	0
ENSMUSG00000000275	Trim25	+	0.0221667	O	10.8744	20.7838	13.496	18.7158	22.4483	20.8599	19.4819	34.4222	11.7213	25.2644	20.5753	22.5012	34.8762	5804	5867	6057	7085	6749	7780	6352	7662	3746	5406	10526	11115	11957	0	0	0	0	0	0	0	0	0	0	0	0	0	3318	2522	653	853	2623	2558
ENSMUSG00000000276	Dgke	-	0.0133333	X	1.86642	1.8509	3.10101	1.75322	3.9766	3.91236	3.85158	3.596	3.04158	3.3874	3.52777	4.42276	6.82191	0	0	0	0	0	0	0	0	0	0	0	0	1784	0	0	0	0	0	0	0	0	0	0	0	0	0	8746	3236	4222	1187	2502	1106
ENSMUSG00000000278	Scpep1	-	0.0128333	O	81.2247	40.6921	28.6762	31.1122	35.993	22.9836	22.8166	20.5908	37.2229	33.7243	66.9963	66.5543	42.8981	1263	1292	1432	1379	1006	1430	1355	924	1467	1406	1517	1515	1233	0	0	0	0	0	0	0	0	0	0	0	0	0	5123	1004	1718	887	1910	0
ENSMUSG00000000282	Mnt	+	0.0265	O	1.94363	2.22827	1.76258	2.57306	3.08335	4.92499	3.78755	3.22488	2.58164	2.57977	1.77485	4.24327	5.19052	8991	7896	10522	9656	8620	9570	10141	8941	9878	10212	11487	11969	11026	0	0	0	0	0	0	0	0	0	0	0	0	0	0	0	0	0	0	0
ENSMUSG00000000290	Itgb2	+	0.0116667	X	2.23901	0.292964	0.813253	0.256289	0.295536	0.0829633	0.161617	0.0927144	0.180394	0.149618	0.80789	0.222597	0.171149	1361	0	0	0	0	0	0	0	0	0	0	0	0	0	0	0	0	998	0	0	0	0	0	0	0	0	0	0	0	0	0	0
ENSMUSG00000000295	Hddc2	+	0.0113333	O	13.0557	37.5998	41.1198	11.741	28.9145	12.6498	24.4331	33.4347	21.2478	22.9122	29.2794	15.4677	11.676	2384	2750	1846	2767	2196	2662	2603	2517	2954	2595	2346	2535	2219	0	0	0	0	0	0	0	0	0	0	0	0	0	6670	4843	2635	1441	4199	1331
ENSMUSG00000000296	Tpd52l1	-	0.0163333	O	1.67309	3.48033	2.77159	1.80319	1.74375	0.267264	0.46218	0.675199	3.87434	6.08414	7.46646	5.10714	6.0001	1795	1444	1522	1809	1240	1657	1586	1298	1616	1551	1609	2391	1867	0	0	0	926	0	0	0	0	0	0	0	0	0	0	0	0	0	0	0
ENSMUSG00000000301	Pemt	-	0.0146667	O	1.48284	1.95398	2.20443	1.13927	1.96805	2.39348	3.82153	1.0388	1.26229	2.00676	2.73439	2.39954	1.79493	1983	2046	2288	2222	2020	2226	2129	1990	2305	2251	2272	2421	2186	4628	0	1009	0	0	0	0	0	663	3107	2348	4273	0	0	0	0	0	0	0
ENSMUSG00000000303	Cdh1	+	0.024	O	0.393768	10.6582	47.5681	56.2501	69.2474	30.6856	9.8069	22.6366	77.9056	145.223	175.155	134.852	162.25	2125	3419	6738	8684	10427	5913	4380	2389	13487	14586	22689	23802	23261	10462	5702	0	0	0	1653	1794	2618	2183	1468	0	0	3248	0	0	4562	6103	3255	0
ENSMUSG00000000305	Cdh4	+	0.014	X	1.35796	0.816415	0.224171	0.550402	0.944177	0.6036	0.7915	0.312631	1.73312	3.08684	2.38265	1.35315	0.958695	0	0	0	0	0	0	0	0	0	0	0	0	0	0	0	0	0	0	0	0	1161	0	0	0	0	0	0	0	0	0	0	0
ENSMUSG00000000308	Ckmt1	+	0.015	X	0.293821	1.22657	19.6055	23.5576	23.7178	5.64013	1.35955	2.32286	2.08896	2.66675	5.19451	3.79586	5.38641	1030	1497	2332	2831	2542	2111	1615	1209	2482	2392	2606	2972	2646	9739	8457	5185	1602	1747	3762	2953	5023	4776	3077	680	1203	0	0	0	0	0	0	0
ENSMUSG00000000317	Bcl6b	-	0.024	O	0.196957	0.165574	0.0977971	0.513543	0.449087	0.345199	0.507222	0.271215	1.35386	3.48669	7.10898	4.16355	4.60863	4315	4768	4979	5461	5187	5206	3821	2680	7111	6577	8712	9863	8786	16176	15454	8358	7202	8975	16420	15594	14170	16997	6178	4754	3109	7112	0	0	0	0	0	0
ENSMUSG00000000318	Clec10a	+	0.0108333	X	0.302353	0.489105	0.0842778	0.563445	0.387912	0.212497	0.115054	0.12115	0.204915	0.150505	0.639974	0.0829845	0.411091	0	0	0	0	0	0	0	0	0	0	0	0	0	5718	2893	1043	1492	4117	6572	6407	8731	8206	2433	0	3501	0	0	0	0	0	0	0
ENSMUSG00000000320	Alox12	-	0.0176667	O	0.103591	0.340453	0.324876	0.343247	0.478586	0.222231	0.168384	0.0810365	0.270404	0.411121	0.512814	0.480308	0.221489	1797	1951	2161	2624	1856	1870	1838	1466	2408	2358	2723	2821	2337	14509	8395	6081	3228	5191	6228	7389	8724	13680	8750	6690	9725	5476	0	0	0	0	0	0
ENSMUSG00000000325	Arvcf	+	0.0175	X	7.08373	24.7988	11.5179	22.3591	16.7686	24.9123	20.5299	16.2961	16.0172	11.6065	9.21448	12.0207	15.637	0	0	0	969	0	1372	1601	1486	1479	0	2458	2451	1425	0	0	0	0	0	0	0	0	0	0	0	0	0	3629	0	2259	2409	4234	2024
ENSMUSG00000000326	Comt	-	0.0203333	O	14.8648	23.0232	19.4201	20.9883	25.236	19.1386	20.2391	19.7565	8.18342	11.7788	12.4001	9.83601	3.56478	4836	4048	4056	3690	3248	3487	3382	3304	2953	2976	3126	2764	2433	0	0	0	0	0	0	0	0	0	0	0	0	0	9383	7469	7461	7467	8656	2123
ENSMUSG00000000339	Rtcd1	-	0.0225	O	7.52628	18.8345	11.889	7.38779	15.5216	12.566	15.8068	19.635	13.1087	14.9777	18.3133	13.8862	10.3895	5683	5149	5479	6470	5967	6454	6648	6202	5013	5265	5420	5944	5501	0	0	0	0	0	0	0	0	0	0	0	0	0	18756	11070	9819	7952	10039	7099
ENSMUSG00000000340	Dbt	+	0.0188333	O	5.35011	9.79412	10.0705	4.80597	10.2546	7.87036	8.50204	7.54845	7.09422	6.56659	8.3791	6.79351	11.1254	5683	5149	5479	6470	5967	6454	6648	6202	5013	5265	5420	5944	5501	0	0	0	0	0	0	0	0	0	0	0	0	0	10319	886	3960	2955	1375	647
ENSMUSG00000000346	Dazap2	+	0.0423333	O	11.9166	25.3533	25.7725	12.3651	24.0724	14.2061	17.5442	21.8007	11.4808	8.75636	9.65441	8.24028	6.96213	4302	4411	4346	4202	4245	4228	3502	3458	4366	4506	4841	6296	4294	0	0	0	0	0	0	0	0	0	0	0	0	0	4622	4246	4711	3883	5528	3359
ENSMUSG00000000355	Mcts1	+	0.005	X	22.0518	37.3716	50.5125	17.9189	34.0469	20.7234	27.3454	20.8554	17.5535	21.4982	35.1337	15.678	19.2966	0	0	0	0	0	0	0	0	0	0	0	0	0	0	0	0	0	0	0	0	0	0	0	0	0	0	0	0	0	0	0	0
ENSMUSG00000000359	Rem1	+	0.0231667	O	1.11875	1.27177	0.568197	0.812261	0.987372	0.429502	0.752957	0.33807	0.272809	0.211964	1.16844	1.39377	0.522128	2075	1655	1640	1797	1673	1801	1432	1708	1798	1955	2063	2217	2115	3210	1952	0	1102	2175	1402	0	3513	3041	2605	4714	4758	4113	0	0	0	0	0	0
ENSMUSG00000000365	Rnf17	+	0.0128333	O	0.132935	0.34684	0.48514	0.391086	0.282483	0.365458	0.206302	0.260908	2.8657	2.64166	8.59688	14.2404	27.5293	0	0	0	0	0	0	0	0	984	1055	1585	2491	2077	0	0	0	0	0	0	0	0	0	0	0	0	0	0	0	0	0	0	0
ENSMUSG00000000374	Trappc10	-	0.0265	O	9.684	8.27892	7.78999	5.17313	7.93616	8.19025	8.14013	8.78071	5.85892	6.81748	6.17485	6.25101	6.75002	3080	2993	3115	2949	2743	2986	2925	2927	3087	2974	3152	2905	3015	1145	0	0	0	0	0	0	0	0	0	1651	2104	1808	35536	20446	23821	13931	17514	12864
ENSMUSG00000000378	Ccm2	+	0.0151667	X	22.3389	14.7533	13.1366	13.1895	19.4249	11.1274	16.2954	17.2189	14.6767	24.356	23.9612	21.0155	23.5251	0	0	0	0	0	0	0	0	0	0	0	0	0	0	0	0	0	0	0	0	0	0	0	0	0	0	2057	725	923	0	857	0
ENSMUSG00000000381	Wap	-	0.00983333	X	0.177716	0.173743	0.101502	0.329705	0.269017	0.20163	0.229067	0.33083	0.164673	0.273904	0.440827	0.359667	0.178308	0	0	0	0	0	0	0	0	0	0	0	0	0	0	0	0	0	0	0	0	0	0	0	0	0	0	0	0	0	0	0	0
ENSMUSG00000000384	Tbrg4	-	0.0203333	O	6.72613	25.5136	20.1511	23.4834	30.5091	38.7671	39.7976	38.4574	23.6494	29.548	37.8635	40.7348	41.9399	4857	5359	5003	4904	5136	4965	4684	4590	5021	4527	6165	7717	6670	0	0	0	0	0	0	0	0	0	0	0	0	0	13987	12020	9334	11098	11972	8915
ENSMUSG00000000385	Tmprss2	-	0.0193333	O	0.0969185	0.0981882	0.080311	0.0450946	0.0608078	0.102556	0.155419	0.0701505	1.14247	1.89065	0.780514	1.39567	0.169533	849	0	0	886	1087	1618	1496	0	1938	2030	2034	2261	2123	5779	4993	3700	2592	5953	6156	4845	5586	2585	4432	3346	3460	4761	0	0	0	0	0	0
ENSMUSG00000000386	Mx1	-	0.00533333	X	0.408658	0.152943	0.249208	0.585538	0.216059	0.30842	0.353087	1.20295	0.103133	0.13228	0.269691	0.179838	0.0581766	0	885	0	0	0	1431	1379	1125	0	0	0	0	0	0	0	0	0	0	0	0	0	0	0	0	0	0	0	0	0	0	0	0
ENSMUSG00000000392	Fap	-	0.0095	X	26.2707	1.09098	1.35401	0.89267	0.458592	0.570707	0.61358	0.146858	0.695587	1.39839	1.70682	1.11089	0.459759	3817	1892	1720	1117	0	0	0	0	0	0	0	0	0	0	0	0	0	0	0	0	0	0	0	0	0	0	9622	0	0	0	0	0
ENSMUSG00000000394	Gcg	-	0.00716667	X	0.222393	0.149287	0.126983	0.290738	0.0918441	0.23497	0.168287	0.232838	0.0863653	0.120771	0.0653355	0.137275	0.0274241	0	0	0	0	0	0	0	0	0	0	0	0	0	0	0	0	0	0	0	0	0	0	0	0	0	0	0	0	0	0	0	0
ENSMUSG00000000399	Ndufa9	-	0.0146667	X	33.5314	49.4849	45.055	25.1848	48.3624	31.216	35.1638	41.3256	42.8146	38.969	55.8804	33.4282	34.0279	2813	3029	2809	3233	3048	3076	3018	3061	3372	3019	3230	3224	3515	3249	1289	0	0	0	1231	0	1042	0	0	0	0	0	22099	7859	14662	8929	18940	8452
ENSMUSG00000000402	Egfl6	-	0.0135	X	20.7994	0.576367	0.301816	0.688281	0.38075	0.301	0.286676	0.016468	0.130947	0.360729	0.867352	0.412503	0.439968	760	0	754	869	1010	0	0	0	1317	1151	1553	1615	1656	1609	1413	0	0	0	0	0	0	0	0	0	0	0	0	0	0	0	0	0
ENSMUSG00000000409	Lck	-	0.022	X	1.82794	0.426486	0.681658	0.896943	0.468959	1.10362	1.29077	0.372784	1.45361	2.53866	6.0817	5.44971	8.18791	2542	2400	2376	2771	2658	2625	2323	2235	2925	2903	3001	4054	4169	1155	1028	0	0	0	1167	1164	1369	0	0	0	0	0	0	0	0	0	0	0
ENSMUSG00000000411	Tssk3	-	0.0221667	O	0.0833357	0.151868	0.083066	0.116315	0.156792	0.176233	0.0571441	0.108301	0.0722943	0.0682467	0.0546976	0.196164	0.29903	1253	1115	1102	1290	1014	0	0	0	1972	1757	1957	2418	2119	2080	2153	852	0	896	1440	0	0	0	0	819	1230	3417	5648	971	1023	0	1636	0
ENSMUSG00000000416	Cttnbp2	-	0.00583333	X	2.46296	0.899996	1.26961	0.616971	1.02698	2.58795	2.10701	0.432701	3.16001	1.07156	1.58786	0.97597	0.301718	0	0	0	0	0	0	0	0	0	0	0	0	0	0	0	0	0	0	0	0	0	0	0	0	0	0	0	0	0	0	0	0
ENSMUSG00000000420	Galnt1	+	0.00583333	X	41.2649	57.2087	53.3827	38.1533	45.1794	34.7811	40.0403	45.848	40.437	60.3903	56.9056	36.3609	22.9355	0	0	0	0	0	0	0	0	0	0	0	0	0	0	0	0	0	0	0	0	0	0	0	0	0	0	12193	2762	5949	4302	2065	2539
ENSMUSG00000000435	Myf5	-	0.0145	X	0.0852886	0.151176	0.0990247	0.185184	0.093631	0.0526321	0.102498	0.0431755	0.114658	0.108279	0.488156	0.131646	0.178596	0	0	0	0	0	0	0	1123	0	1108	1233	1505	806	1017	0	0	0	0	0	0	0	0	0	0	0	0	0	0	0	0	0	0
ENSMUSG00000000439	Mkrn2	+	0.0158333	O	15.4724	15.1114	12.5653	8.37559	14.5375	7.68395	10.9586	12.5804	13.7026	11.1361	13.7806	10.7051	15.296	2604	2281	2015	2203	2182	2264	2028	1938	2479	2338	2200	2643	2026	2843	0	0	0	0	0	0	0	0	0	0	0	0	30366	21596	16181	19847	20728	12170
ENSMUSG00000000440	Pparg	+	0.0233333	O	0.683414	0.784309	1.82952	0.496072	0.222274	0.187407	0.08108	0.230528	0.145596	0.213868	0.34801	0.138939	0.092967	2519	2173	1991	2406	2295	2379	2312	2286	2788	2712	2666	2858	2192	3117	2291	0	0	2277	4621	3659	4150	4999	5186	6034	4912	5037	0	0	0	0	0	0
ENSMUSG00000000441	Raf1	-	0.0283333	O	37.6196	36.6719	51.4047	39.9311	46.1544	38.6219	43.6778	53.2967	44.8219	42.5354	55.9652	35.487	53.4358	4965	4307	4162	4373	3907	4249	4461	4576	4488	4306	4521	4633	4474	0	0	0	0	0	0	0	0	0	0	0	0	0	30332	21596	16181	21490	20728	12170
ENSMUSG00000000486	Sept1	-	0.00983333	X	0.160672	0.937934	0.985957	1.20705	1.12872	1.45448	1.35676	0.89809	1.3827	0.575229	21.8397	8.21333	35.9473	6132	6606	6481	6578	6509	5328	4537	5137	6669	6594	18210	15844	19475	0	0	0	0	0	0	0	0	0	0	0	0	0	0	0	0	0	0	0
ENSMUSG00000000489	Pdgfb	-	0.0295	O	0.330563	0.68194	0.871674	1.71283	0.571906	0.333878	0.192737	0.624178	3.12073	3.54283	1.60295	2.72032	1.31688	3708	3790	3774	3908	3826	3536	3658	3730	4701	4213	4577	4975	3882	6199	4446	0	0	4153	7718	6865	6714	0	1488	5622	3428	4451	0	0	0	0	0	0
ENSMUSG00000000530	Acvrl1	+	0.0193333	X	8.24311	8.3664	4.93704	5.44968	3.15606	1.48166	1.08789	6.43904	10.3429	5.53399	3.08171	4.26776	1.79911	2604	1865	1612	1680	1565	1505	1310	1033	2138	1718	1822	2138	2718	829	926	3493	1575	4404	8275	7642	7022	2113	2450	4268	4356	3693	996	0	0	0	0	0
ENSMUSG00000000531	Grasp	+	0.0266667	O	2.5045	4.38694	1.47543	2.97485	2.81412	2.97281	2.83256	5.12313	3.72913	2.35708	1.99035	2.81986	2.71235	8251	5854	3785	5298	3990	3703	3265	3901	6694	5866	6811	7779	5897	0	0	641	0	1290	2017	1635	1406	0	0	3470	4371	2517	4409	2800	2636	2469	4333	1873
ENSMUSG00000000532	Acvr1b	+	0.03	O	3.21765	6.5053	7.07594	11.1023	8.52976	8.32877	5.3561	3.94532	9.11758	7.57732	7.69801	8.25571	7.70747	3584	4965	5853	6242	5590	6373	5075	2853	5056	3933	4029	4363	3960	1376	1670	0	0	0	2036	2371	2272	0	1189	950	1966	2074	14833	13325	13553	14856	15030	10357
ENSMUSG00000000538	Tom1l2	-	0.0178333	O	7.82094	4.43722	5.8323	8.21099	5.32423	4.73845	4.1101	3.25561	3.11162	4.50225	3.15452	3.97142	2.84459	3600	3253	2812	3097	2833	3088	2772	2817	3128	3586	2965	3397	2966	0	0	0	0	0	0	0	0	0	0	0	0	0	8691	1114	0	0	967	0
ENSMUSG00000000544	Gpa33	+	0.013	X	0.157516	1.02832	1.06647	6.34448	7.50875	6.98298	3.6856	1.55536	1.49443	1.43982	10.9816	15.2643	28.878	3012	0	831	1677	3637	3990	3462	3961	0	1932	12064	13324	16725	0	0	0	0	0	0	0	0	0	0	0	0	0	0	0	0	0	0	0
ENSMUSG00000000552	Zfp385a	-	0.00866667	X	1.60244	4.13423	5.40671	5.28196	4.40866	3.26475	3.12488	1.74011	0.933886	0.587985	0.73634	0.953458	1.62969	2896	4152	4133	4431	4165	4599	3846	3374	5711	4477	5781	7249	7180	0	0	0	0	0	0	0	0	0	0	0	1158	0	3810	4155	3366	3764	2718	1180
ENSMUSG00000000555	Itga5	-	0.0193333	O	19.6699	9.09923	12.8464	14.5093	15.447	7.89567	5.18112	3.86672	7.74126	19.7432	24.2712	27.134	20.2666	12392	3829	3259	3498	2883	2719	2616	2736	3346	4628	4250	6382	5563	0	0	0	0	0	3189	3551	3038	855	0	0	0	0	17752	11711	9460	4940	8008	0
ENSMUSG00000000560	Gabra2	-	0.0173333	O	0.0922976	0.261782	1.23198	2.58522	0.945757	0.205067	0.325464	0.0747827	0.111588	0.0702587	0.0281555	0.126616	0.190315	2322	2412	2658	2784	2564	2360	2369	2356	2401	2240	2338	2436	2272	8248	6896	0	0	0	3801	901	2986	4513	4917	5846	6461	6822	0	0	0	0	0	0
ENSMUSG00000000561	Wdr77	+	0.0205	O	12.8417	38.9593	25.3215	22.8302	36.0609	45.747	48.7138	45.3003	28.2559	38.7254	62.2602	45.2154	67.6322	5336	4621	4275	4556	4449	4541	4322	4977	4398	4826	5937	6507	5525	0	0	0	0	0	0	0	0	0	0	0	0	0	10542	9590	9890	6443	11224	9863
ENSMUSG00000000562	Adora3	+	0.01	X	0.121069	0.159672	0.0801102	0.121403	0.0550867	0.138797	0.180662	0.0188757	0.0375569	0.0239895	0.0576804	0.206193	0.0724598	0	0	0	0	0	0	0	0	0	0	0	0	0	0	0	0	0	0	0	0	0	0	0	0	0	0	0	0	0	0	0	0
ENSMUSG00000000563	Atp5f1	-	0.0186667	O	48.8969	109.827	102.932	37.7431	84.5804	55.3278	75.563	70.2932	49.911	51.96	79.7509	43.0236	57.2532	5336	4621	4275	4556	4449	4541	4322	4977	4398	4826	5937	6507	5525	0	0	0	0	0	0	0	0	0	0	0	0	0	17694	13420	14619	15861	18494	13263
ENSMUSG00000000567	Sox9	+	0.0375	O	1.64569	0.849321	0.462907	0.524605	0.415235	0.778171	0.977346	0.702808	1.16877	0.415685	0.759221	0.417715	0.424448	5889	5087	4478	5100	4819	4711	4640	4419	6584	7983	6368	8233	5389	0	3300	2917	3579	4390	4211	946	4156	4689	6338	13349	14685	14740	0	0	0	0	0	0
ENSMUSG00000000568	Hnrnpd	-	0.00566667	X	19.6462	38.3963	33.8831	28.6718	35.6275	40.995	44.6126	73.9394	64.699	64.8966	51.5744	41.6144	65.5116	0	0	0	0	0	0	0	0	0	0	0	0	0	0	0	0	0	0	0	0	0	0	0	0	0	0	6969	9358	3719	6745	8503	6141
ENSMUSG00000000579	Dynlt1c	-	0.0135	O	0.258402	0.307965	0.75186	0.813763	0.837868	0.265611	0.46472	0.146512	0.433665	0.492334	0.216475	0.293986	0.768078	2944	2364	2292	2498	2399	2421	2239	2259	3056	2423	3477	3726	4402	0	0	0	0	0	0	0	0	0	0	0	0	0	3642	0	2223	1955	0	1155
ENSMUSG00000000581	C1d	+	0.00816667	X	36.3641	45.9916	47.1743	22.791	34.3681	20.3125	23.1775	40.2829	31.4594	42.1942	51.6123	27.9846	24.3456	3286	3008	2953	2431	2792	3048	2866	2891	2931	2967	2739	3139	2925	0	0	0	0	0	0	0	0	0	0	0	0	0	2489	944	4519	2249	1228	0
ENSMUSG00000000594	Gm2a	+	0.0193333	O	11.676	12.3246	21.3604	15.3579	18.006	14.0478	11.2279	9.56537	6.68088	6.79412	5.50414	6.51987	4.59934	2603	2898	2802	2812	2554	2836	2803	2029	3117	2957	2656	3115	2868	1790	0	0	0	0	0	0	0	0	0	0	0	0	0	0	0	3059	3613	2947
ENSMUSG00000000600	Krit1	+	0.0295	O	16.5624	15.8924	16.6895	12.5563	13.1766	13.0219	14.1532	12.1447	10.5911	12.4718	13.5377	10.4431	13.3587	5915	5105	5015	6016	4752	6292	5697	5057	4537	4991	4710	4684	4193	0	0	0	0	0	0	0	0	0	0	2456	1902	2503	29823	9589	14902	19277	14082	8468
ENSMUSG00000000605	Clcn4-2	-	0.0363333	O	29.8019	12.9769	12.6085	11.2866	14.7356	13.5398	13.9608	10.3247	11.7786	13.8671	11.8015	12.0126	4.76995	3506	3372	3381	3513	3361	3416	3367	3222	3408	3311	3486	3637	3384	1909	1348	1266	989	1071	1412	1363	1417	1159	0	847	0	2211	10072	3224	2773	1857	1313	1857
ENSMUSG00000000606	Vmn2r88	+	0.00366667	X	0.0326492	0.106969	0.0808939	0.0177222	0.0477949	0.0806052	0.0261706	0.049612	0.0106304	0.0401618	0	0.0751507	0.0105193	0	0	0	0	0	0	0	0	0	0	0	0	0	0	0	0	0	0	0	0	0	0	0	0	0	0	0	0	0	0	0	0
ENSMUSG00000000617	Grm6	+	0.012	X	0.142713	0.396766	0.256542	0.186882	0.374689	0.124879	0.14837	0.0535391	0.215985	0.523369	1.0425	0.540341	0.546676	2892	1807	2793	2833	2908	2941	2417	1909	3343	5399	5501	5344	4664	13025	10196	6787	4900	7337	8951	7478	9707	7589	5782	2950	8732	5985	0	0	0	0	0	0
ENSMUSG00000000627	Sema4f	-	0.013	O	0.538041	0.226225	0.605406	0.742463	0.468304	0.87629	0.992799	0.499526	0.656691	1.07177	0.528597	1.14329	0.773372	1243	1378	1342	1371	1246	1482	1562	1710	1833	1884	1517	1810	1730	6888	1513	2771	790	2817	5114	1823	1575	5782	2149	1598	3002	2656	0	0	0	0	0	0
ENSMUSG00000000628	Hk2	-	0.0233333	X	4.76453	20.1339	21.4969	16.7984	27.9746	31.1799	29.4827	43.4816	53.4899	46.9968	48.2447	53.9725	58.9253	0	0	0	0	0	0	0	0	0	0	0	0	0	0	0	0	0	0	0	0	0	0	0	0	0	0	12105	7498	7512	8170	13239	8002
ENSMUSG00000000631	Myo18a	+	0.029	O	11.1962	10.8136	9.41619	11.226	10.1826	4.52224	4.56084	4.63198	16.0286	20.835	8.63669	13.8128	14.8165	4202	3171	3233	3580	3307	2178	1939	2052	5018	4694	5150	5349	5267	3287	2384	0	0	3309	7123	4272	5710	3930	3869	3266	3908	2407	25238	1582	844	0	0	0
ENSMUSG00000000632	Sez6	+	0.0151667	X	0.13308	0.526313	0.104038	0.328022	0.142361	0.151737	0.186977	0.663047	0.310254	0.291559	0.237652	0.241233	0.261479	0	0	0	0	0	0	0	0	0	617	0	0	994	14005	8523	6616	2027	7395	7263	7498	9026	7117	7012	9262	11362	7694	0	0	0	0	0	0
ENSMUSG00000000673	Haao	-	0.0143333	X	0.0375459	0.0532145	0.174683	0.0407585	0.0549408	0.0463137	0.0600617	0.0379425	0.0760366	0	0.115052	0.0773397	0.193441	0	0	0	0	652	0	0	0	1101	1063	1116	3144	694	0	1109	0	0	0	0	0	0	0	0	0	0	0	0	0	0	0	0	0
ENSMUSG00000000682	Cd52	-	0.00983333	X	0.318153	0.714544	0.321223	0.332644	0.295806	0.550064	0.162349	0.203054	0.34263	0.26071	0.460851	0.441621	0.0644491	0	0	0	0	0	0	0	0	0	0	0	0	0	4082	1001	2017	1037	0	3839	3720	2842	0	1230	0	0	0	0	0	0	0	0	0
ENSMUSG00000000686	Abhd15	+	0.0328333	O	0.752155	1.00753	0.412201	0.340792	0.71068	0.685073	0.529728	0.776951	0.476924	0.361332	0.428193	0.47642	0.404565	5141	4373	4337	4461	4258	4285	4261	4365	5018	4956	4942	5037	4714	2923	1774	4217	2511	5157	4362	5280	4669	3503	3620	5090	4433	6697	50219	30214	32121	33433	34044	24027
ENSMUSG00000000690	Hoxb6	+	0.0306667	O	2.10231	1.39485	1.3649	2.89389	1.84338	3.62058	2.45783	0.884712	0.287012	0.626776	0.505915	0.819821	0.431277	28997	23857	18437	21438	18833	20848	14374	20637	14813	19323	17838	22530	18966	60661	40817	89761	40338	75003	83521	75420	64341	136689	136417	136176	136950	72777	0	0	0	0	0	0
ENSMUSG00000000693	Loxl3	+	0.0283333	O	38.5873	4.70853	11.7943	16.2272	15.0183	11.0911	14.8005	3.33024	3.9526	11.8059	41.0247	58.0765	21.0667	8022	4840	4566	4855	5045	4349	4084	2864	3506	4713	5437	5571	4004	0	0	0	0	1642	908	0	0	4830	746	3425	6908	7265	0	0	0	0	0	0
ENSMUSG00000000701	Tcl1b5	+	0.0055	X	0.0597192	0.0634667	0	0.0486204	0	0.0552348	0	0.0452247	0.0302932	0	0.0687422	0.0307656	0	0	0	0	0	0	0	0	0	0	0	0	0	0	2648	872	0	867	1015	4467	1002	8940	0	2741	1598	2526	0	0	0	0	0	0	0
ENSMUSG00000000706	Btn1a1	-	0.0113333	X	0.0756995	0.832767	2.1141	4.31038	1.60985	0.827417	0.232235	0.302812	0.176373	0.260146	0.44039	0.230713	0.206934	4564	3897	3824	4642	4430	4358	4504	4078	4726	5053	4807	4921	4438	0	0	0	0	0	0	0	0	0	0	0	0	1563	0	0	0	0	0	0
ENSMUSG00000000708	Kat2b	+	0.009	X	13.9738	7.73326	8.2153	10.9591	9.06534	9.29739	5.87279	7.90256	10.4249	6.43045	21.0116	11.3346	34.3006	2295	0	0	0	0	0	0	0	0	900	4282	4358	5171	0	0	0	0	0	0	0	0	0	0	0	0	0	1951	0	2288	0	2373	712
ENSMUSG00000000711	Rab5b	-	0.019	O	6.26465	3.56592	3.58973	4.4692	6.57253	3.77741	3.9431	3.63254	3.40104	3.95648	3.79895	4.61323	3.27611	3489	2763	2740	4925	4516	5042	4694	3433	2790	3045	4861	4327	3006	0	0	0	0	0	0	0	0	0	0	0	0	0	8433	4871	6324	7222	7104	4388
ENSMUSG00000000724	Cryba1	-	0.0111667	X	0.134812	0.18724	0.0191952	0.143395	0	0.166494	0.211402	0.135386	0.0890617	0.0420406	0.0505415	0.159168	0.0212697	0	0	0	0	0	0	0	0	0	0	0	922	0	0	0	0	0	0	0	0	0	0	0	0	0	0	2281	0	0	0	0	0
ENSMUSG00000000730	Dnmt3l	+	0.0143333	X	0.299937	0.430731	0.883963	0.401809	0.649065	0.428172	0.26058	0.576235	3.04753	2.90433	61.0951	23.4762	78.5825	0	0	0	0	0	0	0	0	695	883	8037	8957	7234	0	0	0	0	0	1504	0	3439	0	734	0	0	0	0	0	0	0	0	0
ENSMUSG00000000731	Aire	-	0.0146667	O	0.198059	1.07606	0.17695	0.391583	0.126019	0.350138	0.473641	1.02419	1.09683	0.366269	7.30041	2.47148	7.07467	0	968	1009	1469	1066	1435	1354	1023	2215	2532	10774	11624	10028	2959	1948	2233	1667	2729	3214	2059	4854	3899	2362	0	0	0	0	0	0	0	0	0
ENSMUSG00000000732	Icosl	+	0.0198333	O	0.469442	0.339088	0.275699	0.288282	0.256662	0.255784	0.243028	0.382949	1.28424	2.51882	3.98983	3.12164	3.52815	2088	1937	1995	2055	1634	1877	1929	1824	2251	2302	4177	2410	3407	6909	6073	6648	4576	6373	15882	7852	16601	4716	2394	0	0	0	0	0	0	0	0	0
ENSMUSG00000000751	Rpa1	-	0.00833333	X	25.1975	55.3063	41.8082	15.2583	49.3979	34.7245	51.5729	64.4678	51.9407	54.7797	78.141	64.0842	89.027	3914	3587	3390	3673	3437	3605	3588	3830	3752	4008	5683	6330	6193	0	0	0	0	0	0	0	0	0	0	0	0	0	22900	17840	13998	10020	19872	14734
ENSMUSG00000000753	Serpinf1	-	0.00816667	X	300.445	19.734	15.4494	17.3744	12.6758	9.71012	9.43605	2.75017	6.26261	20.5309	41.6089	47.4734	10.8542	4101	2198	1676	0	0	0	0	0	1423	2068	1109	1771	1585	0	0	1101	0	2617	1894	1031	2501	0	0	0	0	0	10892	0	0	0	0	0
ENSMUSG00000000759	Tubgcp3	-	0.0156667	X	19.7393	29.3042	23.1386	21.4268	26.7929	27.7947	29.5697	19.2633	17.8782	17.9554	21.0067	20.7528	23.0907	0	0	0	0	0	0	0	0	0	0	0	0	0	0	0	0	0	0	0	0	0	0	0	0	0	0	23444	5818	5820	4819	8520	6314
ENSMUSG00000000766	Oprm1	-	0.0085	X	0.600613	0.674571	0.512072	1.30683	0.300192	0.518839	0.702798	0.142462	0.376553	0.308368	0.319769	0.470086	0.244392	0	0	0	0	0	0	0	0	1400	1760	1560	1873	1591	2760	0	0	0	0	1645	1443	3141	1574	2352	1893	727	2287	0	0	0	0	0	0
ENSMUSG00000000776	Polr3d	-	0.0208333	O	8.96977	10.1815	8.62653	8.0658	13.2088	11.2177	12.0435	14.7362	6.00796	9.02691	12.4168	8.45273	9.81151	3752	3454	3327	3359	3442	3239	3306	3466	2858	3239	3495	3333	2610	0	947	0	0	0	0	0	0	0	0	0	0	0	4739	3674	1739	3410	3320	4580
ENSMUSG00000000782	Tcf7	-	0.04	O	0.290691	4.43518	4.08716	0.86312	1.37493	0.806992	1.22815	1.35901	5.14899	9.18043	7.35759	7.77912	10.2107	2399	2257	2033	2169	1900	1811	2174	1983	5195	5258	6332	6765	5887	1955	1052	1939	935	4301	5637	4000	1606	0	0	0	0	1507	11270	8418	3035	5544	11633	6362
ENSMUSG00000000787	Ddx3x	+	0.0335	O	153.578	175.525	235.112	98.7856	217.942	150.89	212.425	328.638	211.605	297.138	270.312	238.192	417.048	6853	5936	5671	5740	5054	7617	5482	6087	6393	7319	7688	8271	8233	0	0	0	0	0	0	0	0	0	0	0	0	0	2864	1082	0	1020	1339	0
ENSMUSG00000000791	Il12rb1	+	0.0236667	O	0.174797	0.720788	1.2744	0.646481	0.612024	0.682469	0.746444	0.972202	0.481602	1.00719	0.733861	0.712033	0.403355	2140	2350	2069	2522	2362	2449	2363	2330	2418	2337	2622	2484	2594	0	0	0	0	2567	3334	0	0	1015	0	1430	2542	0	0	0	0	0	0	0
ENSMUSG00000000792	Slc5a5	-	0.0401667	O	0.0698723	0.0849422	0.0955456	0.0975308	0.284945	0.129384	0.216066	0.0758514	1.46693	3.02732	4.67776	2.20247	1.45698	3786	4047	5538	5135	5719	4531	5017	3952	6091	6284	8263	7063	7000	2945	2615	0	1243	2429	2467	1912	1032	0	1572	1292	1320	2441	0	0	0	0	0	0
ENSMUSG00000000794	Kcnn3	+	0.0165	X	0.223057	0.172559	0.114699	0.264178	0.489808	0.262845	0.195079	0.0631195	0.387841	0.337412	0.069537	0.375672	0.107808	4256	2800	2443	3697	3550	3313	2031	3087	3680	4075	3917	3944	3664	4073	5362	6114	3149	7452	8645	5587	8997	7444	1163	0	2538	1731	0	0	0	0	0	0
ENSMUSG00000000804	Usp32	-	0.00566667	X	14.3932	10.1053	13.1697	8.20564	11.0576	6.2957	7.89972	8.88819	12.4671	12.9062	10.7119	10.6592	11.3198	0	0	0	0	0	0	0	0	0	0	0	0	0	0	0	0	0	0	0	0	0	0	0	0	0	0	3616	0	0	0	0	0
ENSMUSG00000000805	Car4	+	0.0111667	X	0.310211	0.393748	0.568868	0.288441	0.288286	0.355819	0.264204	1.09425	39.9095	54.2626	52.4178	46.2975	16.2855	1505	0	1519	1393	1565	1499	1500	1383	3870	4380	3889	4907	3752	16845	11420	9987	4553	9630	11788	10553	13093	4452	2688	3197	3326	3943	0	0	0	0	0	0
ENSMUSG00000000811	Txnrd3	+	0.0233333	O	2.23862	9.17376	7.61742	3.24292	5.62931	4.97769	6.37734	9.06668	3.60377	2.49154	2.3114	2.69552	2.56538	2644	2486	2410	2790	2538	2726	2514	2613	2969	2828	2586	2899	2584	0	0	0	0	0	0	0	0	0	0	0	0	0	1189	0	5187	1376	2615	4179
ENSMUSG00000000817	Fasl	-	0.00983333	X	0.0927864	0.130496	0.16205	0.180976	0	0.206108	0.267645	0.0562111	0.0749248	0.035965	0.0351308	0.0947118	0.143986	0	0	0	0	0	0	0	0	0	0	0	1088	915	0	0	0	0	0	0	0	0	0	0	0	0	0	0	0	0	0	0	0
ENSMUSG00000000823	Znf512b	-	0.0226667	O	12.1812	8.82054	6.31891	9.00871	8.87559	16.3472	12.1505	8.80976	8.93639	9.81994	10.6625	9.17335	13.51	3441	3005	3234	3250	3106	3246	3192	3129	2906	3204	3184	3465	3292	0	0	0	0	0	0	0	0	0	0	0	0	0	7931	5779	6243	6828	6124	6767
ENSMUSG00000000826	Dnajc5	+	0.0225	O	65.7193	37.6669	38.3894	34.7626	66.3898	37.5365	59.0591	56.8351	35.6615	46.6691	42.7058	61.6978	40.839	6077	4615	5211	5525	4942	5240	5040	4564	5251	5235	5427	5603	5301	0	0	0	0	0	0	0	0	0	0	0	0	0	20604	11949	12372	11842	13995	10051
ENSMUSG00000000827	Tpd52l2	+	0.00516667	X	40.1598	75.8924	75.4597	46.9781	64.7432	34.4948	41.3889	50.9138	37.1203	51.7619	58.4342	45.6644	47.5501	0	0	0	0	0	0	0	0	0	0	0	0	0	0	0	0	0	0	0	0	0	0	0	0	0	0	16569	17262	16652	15906	18912	15763
ENSMUSG00000000838	Fmr1	+	0.029	O	69.0194	41.4528	32.5251	18.1688	32.3026	30.6413	39.1473	50.0134	45.168	42.5094	39.4814	33.1691	38.838	4431	3401	3141	4200	3153	3334	3157	3453	3788	3847	3976	3630	3568	0	0	0	0	0	0	0	0	0	0	0	0	0	0	0	0	0	0	0
ENSMUSG00000000861	Bcl11a	+	0.0538333	O	2.10502	3.52228	1.54846	2.90764	3.4213	8.544	8.37733	7.0069	8.14078	2.05023	1.70857	1.98469	3.61533	8986	9351	8937	9487	8667	9360	9165	9923	10891	10134	9971	10009	10002	9033	5058	3241	1828	3813	0	926	0	2023	7818	8119	9131	7845	0	934	0	0	1481	2958
ENSMUSG00000000869	Il4	-	0.0128333	X	0.145659	0.270051	0.216598	0.209693	0.13776	0	0.689784	0.256354	0	0	0.292796	0.288478	0.10619	0	0	0	0	0	0	0	0	0	0	0	0	0	1131	737	1449	0	3012	1535	0	4450	0	0	0	0	0	0	0	0	0	0	0
ENSMUSG00000000876	Pxmp4	-	0.0128333	X	3.31228	3.5946	1.96698	2.55879	2.52632	1.30807	1.29691	1.76377	1.99619	1.38976	1.50401	1.80063	1.44491	2619	2448	2412	2591	2359	2486	2312	2256	2652	2533	2452	2475	2391	4901	2642	0	0	0	4143	2076	1825	2241	0	948	0	0	1021	0	0	992	0	0
ENSMUSG00000000881	Dlg3	+	0.0216667	X	10.8737	7.86177	7.22973	5.45662	4.97626	2.87848	4.83053	4.3474	15.0071	11.0661	9.18036	10.6888	10.0195	1947	1846	1790	1692	1675	2063	1881	1752	1895	1740	3352	3417	3330	0	0	0	0	0	0	0	0	0	0	0	0	0	1025	0	0	0	0	0
ENSMUSG00000000884	Gnb1l	+	0.0208333	O	1.21831	3.39116	2.27621	2.3223	3.88782	1.88792	1.89946	3.92265	1.51481	1.16165	1.99308	2.23805	2.57857	2855	3191	3415	3348	3224	3328	2980	3141	2722	2980	3094	3240	2895	0	0	0	0	0	0	0	0	0	0	0	0	0	2059	3859	3383	4117	4494	1745
ENSMUSG00000000889	Dbh	+	0.0108333	X	0.0747919	0.11052	0.0791602	0.0634571	0.645874	0.0961946	0.156131	0.0197306	0.104302	0.0494501	1.23275	0.094711	0.0333659	1668	0	0	0	0	0	0	0	0	0	0	0	0	0	0	4959	985	4459	18021	4032	19965	14393	1017	0	1183	0	0	0	0	0	0	0
ENSMUSG00000000901	Mmp11	-	0.0226667	X	16.9384	7.83704	2.59208	5.18008	6.15628	4.99082	3.82405	7.01516	3.8732	4.05733	7.80493	5.28255	7.62773	3840	3366	3463	3283	3238	3049	2445	3220	3250	3649	4731	3905	5557	0	0	0	0	0	0	0	0	0	0	0	0	0	5591	3481	0	0	0	0
ENSMUSG00000000902	Smarcb1	-	0.0261667	O	16.3895	22.6691	12.1462	11.5864	24.1039	20.9443	22.7993	27.76	22.2899	25.9549	32.3207	26.1364	26.5692	4621	3735	2830	4126	3178	4234	2887	3515	2944	3150	5372	4736	4705	0	0	0	0	0	0	0	0	0	0	0	0	0	18478	15986	14297	13175	14404	13393
ENSMUSG00000000903	Vpreb3	+	0.0128333	X	0.148171	0.224971	0.464298	0.1725	0.464729	0.391499	0.126567	0.639324	0.135778	0.0511494	0.368939	0.228773	0.20446	2940	3082	3271	3379	3035	3457	3363	2747	3624	3797	4202	4208	3301	3019	0	0	0	0	0	0	0	0	0	0	0	0	0	0	0	0	0	0
ENSMUSG00000000915	Hip1r	+	0.0311667	O	3.15438	14.0565	20.4333	24.647	24.7486	23.6179	18.9812	20.9993	13.2053	17.3545	18.3017	16.8106	10.4369	2581	4038	3245	3616	3976	3089	3576	3138	3027	4746	5495	5738	2652	0	0	0	0	0	0	0	0	0	0	0	0	0	2726	0	2882	1886	4500	1172
ENSMUSG00000000916	Nsun5	+	0.0246667	O	6.51756	15.5728	9.91087	5.84711	15.4351	14.2402	14.9563	22.5188	9.78004	12.0871	16.0369	14.9995	16.1346	2941	2977	2785	2707	2841	2893	2815	3367	2927	2865	2869	3250	3531	3242	0	0	0	1179	0	0	941	1513	0	917	1800	0	3115	20203	19696	18474	21021	20059
ENSMUSG00000000934	Top1mt	-	0.0245	O	4.14881	9.04008	7.32924	5.24198	7.92522	5.64082	6.98441	7.78205	4.02777	2.70933	3.72251	3.19223	2.88439	2556	2378	2312	2460	2428	2481	2479	2429	2362	2206	2272	2438	2323	5538	3414	4004	1343	4795	5650	2920	4735	3263	2507	1376	0	0	8974	1093	0	675	3034	2120
ENSMUSG00000000938	Hoxa10	-	0.0306667	O	16.3137	9.33808	3.6601	4.47561	5.64013	7.35898	8.06436	9.37225	4.67951	5.09133	1.35327	4.05939	0.717086	48531	47448	42839	42155	38965	41849	41136	38101	34964	31995	31543	36915	26131	60086	51496	5193	13208	22489	20162	8766	16431	68511	68430	68499	0	68377	0	0	0	0	0	0
ENSMUSG00000000942	Hoxa4	-	0.0358333	O	0.311342	0.48072	0.295493	0.245423	0.12407	0.80305	0.814962	1.16899	0.494731	0.197633	0.220524	0.148335	0.0927838	5007	3998	3269	4797	6047	7233	6913	7309	4767	3587	2918	4125	2857	78488	67723	6124	13208	23619	21168	8766	16431	98964	99626	100795	31789	100025	0	0	0	0	0	0
ENSMUSG00000000948	Snrpn	-	0.0111667	X	1.69293	6.30029	11.2773	7.06738	14.7232	12.3025	14.9206	14.9568	33.0046	40.8628	54.187	25.605	41.1643	2643	3127	3192	4320	3441	3547	3967	3407	6420	6764	8412	7817	7443	0	0	0	0	0	0	0	0	0	0	0	0	0	0	0	0	0	4926	2091
ENSMUSG00000000957	Mmp14	+	0.0321667	O	164.543	21.346	21.0422	17.8311	8.13846	5.43993	4.89097	6.74767	6.08838	28.3593	32.6663	25.6565	16.4764	9808	8763	7997	7757	6797	7077	6168	8606	7523	7777	9062	8655	9547	0	0	0	0	1019	1075	0	0	0	0	0	0	0	2772	1335	0	0	0	0
ENSMUSG00000000958	Slc7a7	-	0.0166667	X	1.07347	0.708953	0.77682	0.843486	1.67441	1.87685	2.50356	2.29428	4.22869	12.4253	29.5324	22.6779	41.5384	2154	1539	809	1676	2387	1209	1932	3359	6324	7984	10399	10844	10737	0	0	0	0	0	0	0	0	0	0	0	0	0	3203	0	815	0	0	841
ENSMUSG00000000959	Oxa1l	+	0.0155	O	5.00161	8.48227	6.72947	7.38049	9.18813	9.80809	10.2288	6.42817	6.0943	4.73037	6.44257	5.89099	9.19275	2040	1885	1888	1945	1785	1928	1959	1981	1967	1887	2014	2010	2004	0	0	0	0	0	0	0	0	0	0	0	0	0	2421	0	815	0	0	841
ENSMUSG00000000976	Heatr6	+	0.0143333	O	7.1262	8.32503	7.75328	7.76573	8.3567	10.7092	11.7287	10.4017	8.26995	9.30785	7.31145	9.07776	10.4724	3207	3046	2810	2612	2772	2805	2366	3042	2781	3098	3099	2997	2699	13004	11000	4948	2991	4346	8737	6024	9524	10223	11611	6184	8031	1036	26996	20550	23196	20348	25349	16320
ENSMUSG00000000982	Ccl3	-	0.00716667	X	0.545037	0.267194	0.18338	0.273053	0.18396	0.155014	0	0	0.0427393	0	0	0.0432406	0.0809431	0	0	0	0	0	0	0	0	0	0	0	0	0	2117	0	0	823	0	998	1217	5125	0	0	0	0	0	0	0	0	0	0	0
ENSMUSG00000000983	Expi	+	0.00466667	X	0.201613	0.0728196	0.029938	0.167386	0.225581	0.253498	0.766693	0.10372	0.0696505	0	0.232361	0.0353192	0.0964956	0	0	0	0	0	0	0	0	0	0	0	0	0	22110	1975	6484	0	0	7186	3005	13354	0	7080	0	2509	0	0	0	0	0	0	0
ENSMUSG00000001014	Icam4	+	0.0248333	X	0.121402	0.14742	0.121227	0.282392	0.304454	0.320738	0.415535	0.104983	0.317319	0.46577	0.479951	0.464789	0.5359	6953	6707	6856	7464	6722	8444	7379	6792	9244	9454	11475	14236	13416	0	0	0	0	0	0	0	0	0	0	0	0	0	0	0	0	0	0	0
ENSMUSG00000001016	Ilf2	+	0.017	O	30.9859	75.8255	59.1148	25.1742	68.0649	44.0069	64.5232	96.6495	72.7851	68.0887	106.588	58.4331	84.7995	3004	2940	2605	2644	2903	2706	3121	2965	2877	3022	2842	3284	3137	0	0	0	0	0	0	0	0	0	0	0	0	0	8048	7873	5887	4904	9902	5699
ENSMUSG00000001017	2500003M10Rik	-	0.0221667	O	22.9745	26.7798	18.2944	16.5082	26.6726	23.9969	25.4891	31.6659	24.2058	27.2845	41.5596	29.3511	28.6646	7151	6241	6200	6524	6048	6045	5561	5791	6106	6198	6616	7121	6299	0	0	0	0	0	0	0	0	0	0	0	0	0	14005	9124	11157	9818	11147	9845
ENSMUSG00000001018	Snapin	-	0.0126667	O	25.5891	14.3423	13.7456	12.8791	13.4577	7.67181	8.31738	9.06016	11.761	14.3287	15.5612	13.4156	13.2495	2362	2153	1828	2142	1893	1957	2143	2058	2446	2205	2442	2538	2158	0	0	0	0	0	0	0	0	0	0	0	0	0	8048	6979	4821	4904	8747	5699
ENSMUSG00000001020	S100a4	+	0.0116667	X	98.6548	339.403	918.646	155.349	206.585	31.9531	41.8582	16.1905	13.5768	40.4886	400.465	211.809	77.1129	5418	3993	4348	4093	2517	0	0	1582	0	0	0	0	0	0	0	0	0	0	0	0	0	0	0	0	0	0	0	0	0	0	0	0
ENSMUSG00000001021	S100a3	+	0.0085	X	0.159488	0.774275	7.5384	4.45143	7.39682	0.926436	0.980935	1.37655	0.279115	0.965291	1.16044	0.564123	0.175918	5418	3993	4348	4093	2517	0	0	1582	0	0	0	0	0	0	0	0	0	0	0	0	0	0	0	0	0	0	0	0	0	0	0	0
ENSMUSG00000001023	S100a5	+	0.00866667	X	0.170695	0	0.150376	0.277659	0	0.471891	0	0	0.0885147	0.0833566	0	0.429827	0	5418	3993	4348	4093	2517	0	0	1582	0	0	0	0	0	0	0	0	0	0	0	0	0	0	0	0	0	0	0	0	0	0	0	0
ENSMUSG00000001025	S100a6	+	0.00983333	X	167.749	224.438	331.125	222.993	306.274	59.5914	48.3969	87.0243	40.036	152.894	257.155	182.43	58.8433	5770	4172	5201	5549	4717	4213	3552	3786	2251	4342	3562	4757	3950	0	0	0	0	0	0	0	0	0	0	0	911	0	0	0	0	0	0	0
ENSMUSG00000001027	Scn4a	-	0.0135	X	0.0401385	0.170193	0.141328	0.130605	0.351636	0.148013	0	0	0.0830914	0.0784663	0	0	0	0	0	0	0	0	0	0	0	0	0	0	0	0	11350	2160	8594	0	5446	9388	6952	15279	11866	15332	2660	4963	982	0	0	0	0	0	0
ENSMUSG00000001029	Icam2	-	0.0103333	X	0.148542	0.0505378	0.27892	0.394727	0.350484	0.321087	0.448723	0.182544	0.12979	0.115916	0.293957	0.440603	0	0	0	904	0	919	0	0	0	883	751	0	1608	1374	5062	865	910	946	4292	10143	6917	9792	2583	3186	778	2644	0	0	0	0	0	0	0
ENSMUSG00000001034	Mapk7	-	0.0336667	O	9.34901	5.7879	2.60509	4.76922	5.18156	7.53979	7.9242	6.7471	8.96665	9.7659	10.0407	10.4226	12.8394	3635	3225	3003	3074	3176	3190	3178	3085	3483	3503	3616	3800	3411	0	0	0	0	0	0	0	0	0	0	0	0	0	5533	3128	2111	4124	3427	4303
ENSMUSG00000001036	Epn2	-	0.0118333	X	10.8004	14.5127	17.2394	20.6738	25.6637	27.2722	25.6916	16.7891	15.3046	17.2136	12.3303	15.932	18.5037	0	0	0	1067	0	0	0	0	0	0	935	0	2226	0	0	0	0	0	0	0	0	0	0	0	0	0	7979	2115	2745	3833	5226	5564
ENSMUSG00000001039	B9d1	+	0.009	X	11.9023	10.7469	12.1172	5.52439	11.0594	6.10665	8.21961	6.8478	10.8618	11.5402	27.2772	16.2257	16.0887	0	0	0	0	0	0	0	0	0	0	0	0	0	0	0	0	0	0	0	0	0	0	0	0	0	0	3289	0	1882	0	0	0
ENSMUSG00000001052	Sec24b	-	0.021	O	23.1431	25.9453	32.2535	26.3598	21.9491	27.0652	21.3236	18.0456	18.7136	16.2711	20.7648	18.1131	14.4307	4995	4611	3965	4445	4156	3920	5185	4749	3996	4161	5113	6255	3770	0	0	0	0	0	0	0	0	0	0	683	2074	4847	27833	26342	26125	21544	21627	15770
ENSMUSG00000001053	N4bp3	-	0.0256667	O	0.775858	5.91599	4.78352	7.77726	8.96693	9.03327	9.14907	9.06375	5.65756	4.90474	12.7603	13.1144	24.7816	3064	5194	4718	5750	5829	5953	5368	5856	5397	5518	10339	10405	11000	0	0	0	0	0	0	0	0	0	0	0	0	0	0	2084	2087	3488	2961	2385
ENSMUSG00000001054	Rmnd5b	-	0.024	O	12.7688	8.01904	9.68426	7.84933	11.0498	10.2995	12.0205	13.3665	7.9634	7.77928	16.7797	15.2533	32.8256	4236	3813	3965	4129	3754	4752	4059	4307	4626	4491	6734	5925	7428	0	0	0	0	0	0	0	0	0	0	0	0	0	7268	4762	5273	3515	7049	3511
ENSMUSG00000001056	Nhp2	+	0.022	O	9.09887	44.1653	73.3513	26.1295	72.3431	42.8787	73.6501	98.1188	47.8499	55.3657	98.6965	66.3232	88.3808	5004	4991	5057	5343	5088	5383	5251	5167	5648	5156	8719	10301	11798	0	0	0	0	0	0	0	0	0	0	0	0	0	7268	4762	5273	3515	7049	3511
ENSMUSG00000001076	C1ql4	-	0.0281667	O	0.0361472	0.153618	0.0947722	0.294283	0.0793157	0.133688	0.519526	0	0.220583	0.0346886	0.0834042	0.0745264	0.139609	6366	6330	6745	8028	7916	7407	7073	6364	9543	9991	10617	11075	10059	18117	14798	14590	9243	14338	13620	12183	13058	11727	13618	13741	13520	13531	0	0	0	0	0	0
ENSMUSG00000001082	Mfsd10	-	0.02	X	10.8644	12.7297	10.7088	19.225	19.4667	29.7431	25.8257	11.186	11.8882	12.5777	23.5277	18.1441	18.7053	3317	2575	2545	3478	3895	3114	4813	3204	2811	2728	4797	4940	4759	0	0	0	0	0	0	0	0	0	0	0	0	0	12657	7256	2901	3635	5103	1969
ENSMUSG00000001089	Luzp1	+	0.011	X	31.867	31.5366	20.8333	22.0966	27.8049	21.2624	25.2998	32.2374	26.0426	33.899	25.9471	28.8308	26.578	0	0	0	0	0	0	0	0	0	0	0	0	0	0	0	0	0	0	0	0	0	0	0	0	0	0	21162	11898	11576	7479	15454	9864
ENSMUSG00000001095	Slc13a2	-	0.0128333	X	0.0488013	0.0778584	0.0743429	0.0397356	0.0803668	0.158123	0.146666	0.0370699	0.0368741	0.0232169	0.139559	0.0502095	0.0825461	0	0	0	822	716	0	0	0	1281	1360	2248	2223	1701	11500	12009	7085	940	7647	9719	6525	10509	5768	3332	2230	4287	985	0	0	0	0	0	0
ENSMUSG00000001098	Kctd10	-	0.0243333	X	47.3072	27.0464	21.3024	17.4666	23.0354	15.7534	17.6125	22.1964	19.3485	32.7242	30.0577	27.4643	18.881	14719	8838	6433	8218	4660	6476	5389	4625	5735	5976	6187	8104	6784	0	0	0	0	0	0	0	0	0	0	0	0	0	9148	3344	5653	4229	6649	3680
ENSMUSG00000001100	Poldip2	+	0.0116667	X	41.5545	72.1974	55.9934	52.5045	84.9937	61.2997	63.521	65.673	35.4333	40.5406	45.2793	40.3679	49.8658	3885	3526	3832	3993	4718	5238	5536	3820	3382	3360	3837	4903	4183	0	0	0	0	0	0	0	0	0	0	0	0	0	18544	14539	13757	13240	15890	8300
ENSMUSG00000001103	Sebox	+	0.0178333	X	0.0900194	0.382802	0.176614	0.439754	0.395203	0.216653	0.162066	0.106516	0.0455304	0.0644751	0.155025	0	0.0226218	2299	2037	2214	2176	2109	2383	2441	2437	2596	2447	2529	2612	2272	24785	16720	14816	12057	17150	17644	16580	16326	20092	18718	12472	15760	13481	5457	4300	4936	2930	4678	3557
ENSMUSG00000001105	Ift20	+	0.0226667	O	31.6751	21.2534	17.8475	11.7295	15.2795	8.77213	10.6364	12.97	15.3382	20.5256	26.8299	19.5933	12.3714	6382	4143	4195	4093	3557	3652	4210	3618	4032	3801	4149	4189	4159	0	0	0	0	0	0	0	0	0	0	0	0	0	6739	3982	4674	4431	7341	1960
ENSMUSG00000001119	Col6a1	-	0.0145	X	294.164	37.6481	51.0185	62.709	28.2573	19.6629	12.9201	17.2989	12.0768	35.6126	49.1855	58.9307	8.74669	5020	2113	4155	3466	3329	3192	1986	4647	1201	2312	0	2249	1160	0	0	0	0	0	0	0	0	0	0	0	0	0	15608	0	0	0	0	0
ENSMUSG00000001120	Pcbp3	-	0.00916667	X	1.3193	1.9798	0.735739	0.640099	0.84741	0.591989	0.594876	1.53035	3.63535	3.82234	3.67092	3.8346	3.8831	0	0	0	0	0	0	0	0	0	0	0	0	1138	0	0	0	0	0	0	0	0	0	0	0	0	0	0	0	0	0	0	0
ENSMUSG00000001123	Lgals9	-	0.0116667	X	11.6392	22.6663	28.2748	20.4198	12.3907	4.33639	2.56932	7.8632	1.07943	2.53232	4.22953	2.20691	3.95758	2396	3387	3622	3087	2192	1971	1890	1896	0	1463	0	0	0	0	0	0	0	0	0	0	0	929	0	0	0	0	0	2274	5693	1083	0	0
ENSMUSG00000001127	Araf	+	0.015	O	26.5778	27.5762	30.3889	34.0995	26.6201	23.548	19.4666	18.2574	20.4106	22.7131	21.0572	21.4351	23.7476	2951	2327	2377	2430	2458	2419	2550	2146	2505	2586	2589	2524	2503	0	0	0	0	0	0	0	0	0	0	0	0	0	0	0	0	0	1492	0
ENSMUSG00000001128	Cfp	-	0.00883333	X	2.76992	0.623556	1.62083	0.945263	0.965568	0.847994	0.528234	0.472798	0.518204	0.401922	1.50847	0.943205	1.15413	0	0	0	0	0	0	0	0	0	0	972	1399	1074	0	0	0	0	0	0	0	0	0	0	0	0	0	1016	0	0	0	0	0
ENSMUSG00000001131	Timp1	+	0.00816667	X	98.8458	79.3062	483.335	99.5003	189.942	66.6537	63.0016	56.0107	23.9221	134.192	297.924	163.756	57.8368	6187	4136	4218	4547	4582	4780	4746	4616	2935	4091	4643	4850	3748	0	0	0	0	0	0	0	0	0	0	0	0	0	0	0	0	0	0	0
ENSMUSG00000001134	Uxt	-	0.014	O	1.6746	2.78652	3.16988	2.49586	3.0099	3.06008	1.87196	2.70481	2.90513	2.54498	3.97574	3.16682	3.12405	2787	2450	2555	2519	2526	2708	2752	2734	2823	2884	2729	2830	2949	0	0	0	0	0	0	0	0	0	0	0	0	0	0	0	0	0	0	0
ENSMUSG00000001138	Cnnm3	+	0.0183333	X	2.87092	5.48737	2.6416	6.04405	6.67028	11.47	9.71432	8.24417	8.82862	12.3494	8.43513	15.3951	12.7037	3024	3692	3134	3225	3082	4348	4148	3974	4896	4145	5920	10106	6175	0	0	0	0	0	0	0	0	0	0	0	0	0	3551	4023	5288	4636	4326	4437
ENSMUSG00000001143	Lman2l	-	0.0183333	O	4.24307	4.5067	2.71978	4.18981	3.39432	5.51322	4.73632	1.62724	5.03048	4.66921	3.36902	5.24973	3.49611	1882	1643	1816	1763	1837	1706	1829	1652	2255	1593	2120	2384	2387	0	0	0	0	0	0	0	0	0	0	0	0	0	13232	10221	8727	6197	10958	3802
ENSMUSG00000001150	Mcm3ap	+	0.0218333	O	12.1868	14.846	15.9462	10.997	18.4692	17.6266	18.3161	18.7922	12.4017	15.5177	17.7077	19.8419	30.0398	2770	2681	2691	2821	2744	2780	2849	2797	2685	2912	2793	3818	4628	0	0	0	0	0	0	0	0	0	0	0	0	0	43069	26618	25618	26863	32380	25550
ENSMUSG00000001151	Pcnt	-	0.0231667	O	3.55387	9.62269	7.27538	9.35012	13.8066	14.7546	12.3328	13.5138	15.1532	15.694	16.1002	16.7496	25.1963	3282	3887	3061	5475	5160	5549	5650	4833	4485	4646	5645	5558	5965	0	0	0	0	0	0	0	0	0	0	0	0	0	66166	56532	48419	46923	64613	41506
ENSMUSG00000001155	Ftcd	+	0.0101667	X	0.129405	0.157913	0.186781	0.237646	0.372281	0.311537	0.471476	0.0690766	0.179915	0.196373	0.287113	0.123827	0.07958	0	0	0	0	0	0	0	0	0	0	1025	1960	1987	973	0	894	0	0	0	0	0	0	0	0	0	0	0	0	0	0	0	0
ENSMUSG00000001156	Mxd1	-	0.0253333	O	1.50245	1.4897	4.47744	6.10431	4.04114	1.87615	1.327	2.48751	2.55003	2.12361	0.947674	1.70114	1.44359	2921	2585	2795	2994	2648	2838	2513	2400	2867	2841	2607	2726	2577	0	0	0	0	0	0	0	0	0	0	1219	0	0	9528	0	4054	1605	0	0
ENSMUSG00000001157	Gmcl1	-	0.00583333	X	9.1432	9.0203	7.45069	4.87535	6.76077	5.671	6.13903	6.14035	9.29894	8.05669	6.94983	6.98703	9.32108	0	0	0	0	0	0	0	0	0	0	0	0	0	0	0	0	0	0	0	0	0	0	0	0	0	0	1728	0	1625	0	0	0
ENSMUSG00000001158	Snrnp27	-	0.0171667	O	11.0134	13.5302	13.3778	7.81284	13.0502	10.1033	10.1131	15.0327	14.8805	12.0606	13.1434	8.97539	10.0645	2549	2362	2311	2391	2220	2422	2353	2491	2735	2612	2634	2842	2885	0	0	0	0	0	0	0	0	0	0	0	0	0	10889	7877	8931	9402	9736	8939
ENSMUSG00000001166	Oas1c	-	0.0116667	X	0.373761	0.492823	1.49381	0.643085	0.508708	0.455424	0.105076	0.782195	0.220501	0.507205	0.471259	0.553845	0.511088	2105	1857	1825	2098	1874	1836	1525	2359	2032	2519	2091	2573	1890	0	0	0	0	0	0	0	0	0	0	0	0	0	0	0	0	0	0	0
ENSMUSG00000001168	Oas1h	+	0.009	X	0.0670023	0.190236	0.121622	0.0854892	0.0988459	0.0323913	0.126118	0.0705054	0.183752	0.022203	0	0.0720484	0.0861663	0	0	0	0	0	0	0	0	0	0	0	0	0	0	0	872	0	1611	0	0	3516	0	0	923	1479	0	0	0	0	0	0	0
ENSMUSG00000001173	Ocrl	+	0.0108333	X	10.0518	9.30677	10.8605	11.1958	9.68004	10.9277	8.56747	8.02028	7.57122	6.53527	6.38707	6.58167	5.88031	0	0	0	0	0	0	0	0	0	0	0	0	0	0	0	0	0	0	0	0	0	0	0	0	0	0	2560	0	0	0	0	0
ENSMUSG00000001175	Calm1	+	0.0293333	O	197.03	168.743	168.023	63.583	164.123	78.2751	106.404	140.8	158.638	173.334	256.815	192.151	116.253	4805	4343	4250	4252	3781	4254	4117	3879	4663	4498	5020	6675	4478	1565	1036	0	0	1150	0	1608	1679	0	0	2022	1347	0	7556	5831	4872	4779	6340	2444
ENSMUSG00000001211	Agpat3	-	0.0265	O	19.1486	26.2632	20.0681	25.3189	24.5711	20.2857	28.4903	22.828	22.1093	44.7654	50.3807	28.9763	8.90395	4715	3581	3455	3811	3480	3941	3411	3181	4199	4572	5714	5479	2821	1024	0	0	0	0	0	0	0	0	0	1966	2161	2980	18223	10892	8823	7789	12509	5915
ENSMUSG00000001225	Slc26a3	+	0.009	X	0.310241	0.10893	0.151868	0.354597	0.231933	0.385809	0.603729	0.228746	0.239783	0.187657	0.0805615	0.145016	0.169019	0	0	0	0	0	0	0	0	0	0	0	0	0	2279	0	0	936	0	807	0	0	0	0	0	0	0	0	0	0	0	0	0
ENSMUSG00000001227	Sema6b	-	0.0223333	X	0.214886	0.0826525	0.0590258	0.245574	0.170618	0.139635	0.243006	0.0354371	0.726678	0.708487	0.912726	1.17473	1.01381	4555	3503	4186	4376	4490	4691	4374	4138	6958	7410	8322	9023	7966	24652	24897	24026	20301	27417	27598	25637	27224	25049	24318	19738	22125	19599	1182	0	0	0	0	0
ENSMUSG00000001228	Uhrf1	+	0.0165	X	13.3336	41.136	21.584	16.5358	49.2345	37.8587	50.7408	77.5717	101.413	106.142	113.433	91.4633	100.554	0	0	0	0	0	0	0	0	0	0	0	0	0	0	0	0	0	0	0	0	0	0	0	0	0	0	15220	14418	7236	11791	18322	13707
ENSMUSG00000001229	Dpp9	-	0.0215	X	3.68291	3.34929	3.01506	1.95643	3.32322	4.90132	4.11571	3.11115	2.33637	2.48769	3.52078	3.17006	5.2252	3959	3914	3042	2890	3402	3720	3197	3068	3647	3619	4157	3725	4069	0	0	0	0	0	0	0	0	0	0	0	0	0	22543	11503	10257	7034	11034	7257
ENSMUSG00000001240	Ramp2	+	0.0183333	O	0.637454	1.98203	1.79046	2.8921	1.91202	1.35816	2.15607	0.6629	1.33968	1.19458	1.78801	3.14785	2.42247	1907	2450	2190	2259	2071	2174	2049	1926	2810	3495	3785	4015	3489	7742	4953	936	0	1065	6100	4112	4749	5860	6385	4487	4430	4299	0	0	0	0	0	0
ENSMUSG00000001247	Lsr	-	0.0108333	X	0.227996	0.366122	4.47404	9.24119	12.8673	8.50167	3.92409	5.04854	9.97531	23.1946	25.3705	19.9556	16.4826	0	0	0	0	0	0	0	0	0	0	0	0	0	0	0	0	0	0	0	0	0	0	0	0	0	0	1201	0	0	0	898	0
ENSMUSG00000001248	Gramd1a	-	0.0235	O	10.7859	11.211	7.25091	12.6791	12.6763	16.1452	14.1322	9.3038	10.4571	8.70345	7.57572	7.91844	4.983	4627	4999	4485	4415	4483	4666	4550	4457	5159	5912	6667	7283	6942	0	0	0	0	0	0	0	0	0	0	0	0	0	13407	11736	11101	11798	13228	11080
ENSMUSG00000001249	Hpn	-	0.0176667	X	0.994695	0.461437	0.459294	1.43111	0.862675	1.11735	0.624878	0.776321	4.15669	4.9976	4.33257	6.65568	5.92656	0	0	0	0	0	0	0	0	0	0	0	0	1012	0	0	0	0	719	0	1254	3356	1896	824	0	0	2826	0	0	0	0	0	0
ENSMUSG00000001260	Gabrg1	-	0.008	X	0.0605163	0.154515	0.216413	0.296138	0.982691	3.16287	3.07167	1.5239	2.64585	0.173749	0.0828882	0.341331	0.12815	1821	1914	2156	2119	2463	3377	3594	2845	3229	2474	2206	2613	2278	3562	1235	0	0	0	0	0	0	0	0	0	0	0	0	0	0	0	0	0
ENSMUSG00000001270	Ckb	-	0.0246667	O	7.40978	18.7296	15.3378	15.9218	21.1057	9.01007	7.40136	20.7479	11.5125	16.1287	16.5097	19.5446	30.3634	7267	5733	6031	6994	5725	5631	5663	6054	6655	6899	7328	8009	9338	3306	3453	973	0	897	3562	3486	3359	2003	1935	4542	3609	3590	0	0	0	0	967	0
ENSMUSG00000001280	Sp1	+	0.028	O	19.1297	31.8428	28.6764	24.4308	31.9844	25.529	27.3517	19.2748	30.6473	28.0926	53.5088	53.0633	77.7963	9874	9325	8561	9694	8938	8602	8255	7760	13016	11770	18159	18617	18655	0	0	0	0	0	0	0	0	0	0	0	0	0	5732	8856	7902	8223	8597	8071
ENSMUSG00000001281	Itgb7	-	0.0131667	X	0.120594	2.99663	5.73441	1.20509	1.10736	0.608987	0.237272	0.334226	0.761727	0.552614	4.4876	3.4568	9.9294	0	0	0	2291	1181	0	672	0	2546	3287	5028	6446	7064	0	0	0	0	0	0	0	0	0	0	0	0	0	2533	0	0	0	0	0
ENSMUSG00000001285	Myg1	+	0.0153333	X	20.8703	33.9299	23.4292	16.8498	39.1137	25.7452	34.6197	38.0555	26.0989	27.5676	34.9757	24.6089	37.5997	3006	2635	2400	2477	2512	2836	2667	2895	2702	2799	2749	2831	3019	0	0	0	0	0	0	0	0	0	0	0	0	0	11566	12576	7380	10055	13901	11177
ENSMUSG00000001288	Rarg	-	0.0148333	X	21.4459	22.2195	9.55928	12.3633	11.2404	7.78737	6.94935	5.40668	7.9779	8.34578	18.3553	12.5997	43.7122	12738	12808	11295	12772	12695	11430	9004	10788	13576	13041	16801	17192	20231	0	0	0	0	0	0	1059	0	0	0	0	1986	0	6985	4389	1297	2949	3721	1331
ENSMUSG00000001289	Pfdn5	+	0.0211667	O	86.3426	80.9832	43.3948	40.8009	52.6187	27.3249	27.5793	55.1153	60.2742	57.046	77.7949	48.5318	40.2483	3311	2820	2430	3808	4673	4438	4488	2590	2869	2996	2880	3030	2945	0	0	0	0	0	0	0	0	0	0	0	0	0	1356	1095	2170	686	0	0
ENSMUSG00000001300	Efnb2	-	0.0108333	X	23.5142	12.2972	10.9517	11.7736	11.3231	11.2875	9.53223	13.2362	23.1147	32.7679	22.8616	17.6897	18.2325	1284	0	0	0	0	0	0	0	0	659	1195	1039	1258	0	0	0	0	0	0	0	0	0	0	0	0	0	11723	3207	4692	2455	694	0
ENSMUSG00000001305	Rrp15	-	0.016	O	7.41744	22.6902	16.1546	6.73463	17.651	13.1037	21.4271	47.277	24.6979	34.9422	48.9673	30.2674	28.5374	3829	3893	3435	3510	3640	3444	3616	3609	3491	4145	4730	5441	4963	0	0	0	0	0	0	0	0	0	0	0	0	0	14482	12633	9662	11226	12024	11784
ENSMUSG00000001313	Rnd2	+	0.032	O	1.92956	3.7411	2.47066	2.4726	5.40483	3.43159	5.63453	5.18287	3.88678	4.17628	3.72785	4.0082	3.34725	6934	7146	7183	8324	9444	10617	9805	8905	8187	6192	7860	10265	9367	0	0	0	0	0	0	0	0	0	0	1006	1031	1256	0	0	1437	0	0	0
ENSMUSG00000001323	Srr	-	0.0278333	O	8.4308	3.74434	3.779	2.34307	3.75967	2.52638	2.77982	2.14803	3.66159	2.76722	3.47995	1.84682	1.8057	3745	3436	3259	3833	3346	4770	3574	3513	3533	3888	3643	4116	5200	0	0	0	0	0	0	0	0	0	0	0	0	0	14846	14631	10492	8927	11302	12091
ENSMUSG00000001333	Sync	+	0.0201667	O	4.13419	0.337597	0.249586	0.452071	0.247494	0.342667	0.209293	0.180364	0.902303	1.77428	1.13552	1.2246	1.12442	3139	2212	2090	2019	2045	2060	2239	2086	2409	2542	2356	2429	2342	0	1489	896	998	1726	4041	1749	2842	1620	1710	5780	4308	3867	4811	1634	0	3007	3716	1101
ENSMUSG00000001334	Fndc5	+	0.0271667	X	0.625283	0.248006	0.119901	0.224362	0.232717	0.137368	0.0764613	0.257682	0.672233	1.59235	1.79319	1.05753	1.20882	2006	2249	2817	2807	3172	2641	2823	2848	3711	4774	5341	5744	5342	6924	8768	4782	4650	6716	10653	6656	8586	5107	2335	4090	6109	4791	0	0	0	0	0	0
ENSMUSG00000001348	Acp5	-	0.0208333	X	1.49659	0.872463	0.863272	0.732923	0.988007	0.541393	0.162065	0.307158	0.682956	1.11048	3.61724	1.82236	1.69591	2564	1347	1276	1367	1500	1406	1177	0	3774	3913	4837	5863	6053	1698	0	0	0	931	1126	0	0	0	0	1617	0	2204	0	0	0	0	0	0
ENSMUSG00000001349	Cnn1	+	0.0148333	X	19.9412	0.423262	3.75662	2.5517	7.48192	1.79596	3.55796	1.58695	4.1349	19.1765	33.8739	19.2566	8.82868	5764	2110	2562	2011	1976	2259	1913	1692	3554	3581	3354	4976	4347	0	3328	2981	3314	4215	5743	5086	4914	3215	0	4135	3619	4288	10116	2302	2943	2175	3555	983
ENSMUSG00000001366	Fbxo9	-	0.0346667	O	16.1046	13.3153	12.4346	7.17805	15.2496	12.7901	15.0645	18.1518	9.19272	9.39987	11.2546	8.56382	10.6408	7458	6201	5736	5929	5476	5775	5798	6259	6290	6098	5763	5815	5300	0	0	0	0	0	0	0	0	0	0	1079	0	0	22973	9163	11757	8460	12226	5849
ENSMUSG00000001376	Ccdc132	+	0.0095	X	26.162	32.8548	44.919	18.3478	42.3911	23.5966	27.0229	29.4251	18.8331	18.2864	28.0236	19.7261	28.9696	0	0	0	0	0	0	0	0	0	0	0	0	1146	0	0	0	0	0	0	0	0	0	0	0	0	0	1807	0	0	0	0	0
ENSMUSG00000001379	Apbb3	-	0.0263333	O	3.51431	4.15786	3.0165	5.14941	4.10262	6.16012	4.56013	3.36154	3.66676	4.77667	4.4427	4.28935	4.41054	4256	3601	3164	3344	3253	3500	3348	3663	3730	3414	4498	3414	4864	0	0	0	0	0	0	0	0	0	0	0	0	0	6220	3825	2792	3550	3908	2524
ENSMUSG00000001380	Hars	-	0.0188333	O	30.5294	65.1333	91.2839	29.3902	69.5464	37.2406	56.0263	60.7081	33.9647	42.1303	56.0533	33.6881	48.1128	3535	3601	3397	3251	3626	3439	3503	3678	3201	3457	3191	3440	3539	0	0	0	0	0	0	0	0	0	0	0	0	0	16449	10885	8764	8945	13717	7162
ENSMUSG00000001383	Zmat2	+	0.0148333	O	11.1939	18.0059	18.6435	9.30333	19.8493	13.0581	15.4938	24.8721	17.2003	21.9989	28.2426	15.7986	20.9054	2508	2745	2261	2433	2275	2836	2408	2710	2798	3163	2550	2858	2875	0	0	0	0	0	0	0	0	0	0	0	0	0	3664	2549	3519	3078	3734	3390
ENSMUSG00000001403	Ube2c	+	0.0243333	O	3.45287	13.3007	15.5478	8.36194	23.0842	17.1346	18.5622	20.6147	22.9401	15.5213	27.9529	19.1907	26.0688	3903	5087	3567	5054	5528	5154	5158	5266	4480	4016	6051	6149	6132	0	0	0	0	0	0	0	0	0	0	0	0	0	1033	1513	0	0	1185	1229
ENSMUSG00000001415	Smg5	+	0.0311667	O	10.4153	11.2052	9.08631	6.792	12.6145	15.0513	15.7234	14.6276	10.8845	13.3348	19.1043	13.7128	22.1943	4699	4856	6439	6092	6101	5069	4964	4876	5467	5177	7585	6551	8102	0	0	0	0	0	0	0	0	0	0	0	0	0	23813	21743	21524	18719	20614	19012
ENSMUSG00000001416	Cct3	+	0.021	O	94.7441	299.252	281.321	131.459	323.107	221.434	335.708	396.109	185.187	237.046	382.438	260.365	362.296	4976	5029	4874	5547	4690	5142	5311	4963	4632	4956	5525	5920	6119	0	0	0	0	0	0	0	0	0	0	0	0	0	23795	23161	21043	23820	24024	22533
ENSMUSG00000001417	Rhbg	-	0.0138333	O	0.0910245	0.236205	1.21119	1.40799	3.63	1.60337	1.65685	2.49154	0.578108	1.06367	0.794039	0.607684	0.898334	1286	1270	1414	1452	1518	1316	1123	1286	1552	1735	1798	1799	1730	14163	8260	6828	5971	4846	4315	5629	4688	5328	5388	6893	6530	4024	0	0	0	0	0	0
ENSMUSG00000001418	0610031J06Rik	+	0.009	X	34.2801	22.2683	25.2941	25.9707	23.1225	22.9718	13.9123	8.27052	14.1697	19.7254	21.014	23.0495	20.3088	2882	2397	2503	2635	2472	2531	2535	2336	2491	2402	2931	3345	2923	0	0	0	0	0	0	0	0	0	0	0	0	0	3493	0	1921	3735	3967	0
ENSMUSG00000001419	Mef2d	+	0.0396667	O	5.52087	10.7466	11.7085	16.0254	11.9292	11.0069	7.42422	6.07326	6.38412	3.98471	3.01233	5.13959	5.89203	13771	14165	13816	14129	12388	13275	12088	12106	13990	14668	13485	14971	12770	0	0	0	0	0	0	0	0	0	0	0	1195	2040	16765	14124	11461	12792	12949	10461
ENSMUSG00000001420	Tmem79	-	0.0246667	O	0.211241	1.35863	12.0329	9.07188	11.7485	4.22017	2.4544	1.75758	1.79205	2.07295	5.60614	3.16651	4.53781	4699	4856	6439	6092	6101	5069	4964	4876	5467	5177	7585	6551	8102	0	0	0	0	0	0	0	0	0	0	0	0	0	3493	0	1921	3735	3967	0
ENSMUSG00000001424	Snd1	+	0.00683333	X	91.1683	206.703	143.297	147.922	150.846	169.386	132.105	155.276	193.38	137.518	123.031	130.529	122.972	1845	0	0	0	0	0	0	0	0	0	0	0	0	0	0	0	0	0	0	0	0	0	0	0	0	0	20888	22395	18499	18158	18440	15754
ENSMUSG00000001435	Col18a1	-	0.0231667	O	26.0083	3.63498	4.8468	6.48234	6.54065	6.10485	5.69178	11.3092	27.3732	48.172	81.1113	86.299	148.978	3642	1937	1992	2343	2146	2321	2537	4975	6438	4627	17158	17792	18463	913	2331	2228	2286	1963	2133	1102	0	0	0	0	0	0	20176	14172	12415	9080	13507	10255
ENSMUSG00000001436	Slc19a1	+	0.0228333	O	5.40908	15.3598	9.17236	11.0085	14.8827	22.0757	21.7158	18.9415	5.10283	5.06717	7.16957	7.3604	7.70016	4133	4805	4357	4569	3937	4569	3949	4450	4421	3941	4671	4775	4459	0	0	0	0	0	1594	949	947	0	0	1189	1049	1560	14534	14172	12415	9080	13507	10255
ENSMUSG00000001440	Kpnb1	-	0.0385	O	95.4401	137.938	127.925	57.9456	119.909	89.466	129.584	198.524	164.695	219.161	243.003	202.226	232.282	11053	5866	4889	5356	4446	6126	6100	5931	5756	8202	13087	14549	13914	0	0	0	0	0	0	0	0	0	0	0	0	0	31601	29435	27750	27809	30668	28694
ENSMUSG00000001441	Npepps	-	0.008	X	27.3601	34.367	59.0627	63.1633	43.8615	40.6338	35.7375	26.9571	27.7516	25.8142	25.4994	29.5623	50.3491	0	0	0	0	0	0	0	0	0	0	0	0	0	0	0	0	0	0	0	0	0	0	0	0	0	0	22212	10421	13735	16999	15418	9702
ENSMUSG00000001444	Tbx21	-	0.0295	O	0.0945088	0.527742	0.308493	0.769523	0.440981	0.678076	0.454482	0.0717945	0.0475998	0.123628	0.108094	0.194465	0.182699	1774	3899	3780	6048	4610	5125	4153	3278	2161	2633	2449	2983	2309	9544	4125	2002	0	2365	3369	2811	5163	9996	9125	8372	10011	8722	0	0	0	0	0	0
ENSMUSG00000001445	Mrpl10	+	0.0221667	O	9.09199	15.4172	20.3668	8.59692	17.7371	13.7303	15.1652	15.3731	9.06874	12.7695	17.5297	16.2219	20.4384	2764	2733	2757	2985	2295	2610	2467	2459	2683	2749	2962	3173	3178	0	0	0	0	0	0	0	0	0	0	0	0	0	3211	2905	3438	2162	3136	0
ENSMUSG00000001467	Cyp51	-	0.0216667	O	102.739	39.6432	55.8563	46.9417	70.2332	41.6761	49.3924	34.2531	86.3027	102.43	78.7812	66.1782	43.5117	3917	3306	2946	3228	3101	3311	3311	3310	3690	3895	3673	4014	3601	0	0	0	0	0	0	0	0	0	0	0	0	0	24481	12274	9168	12964	17010	8933
ENSMUSG00000001473	Tubb6	+	0.027	O	61.1067	42.1269	50.0522	15.692	49.1405	25.5763	39.0349	56.6785	45.9828	89.3587	99.7263	75.5417	55.5444	5320	3526	3472	3596	3438	3289	3127	3547	3660	4383	3956	4115	3901	0	1623	1825	1336	1805	2232	2066	1663	1259	0	2340	2333	2846	11665	4633	1907	3060	4049	2363
ENSMUSG00000001493	Meox1	-	0.0141667	X	12.5118	0.253669	0.0807562	0.194201	0.116376	0.171725	0.0637061	0.100634	0.654391	0.807195	0.151629	0.395387	0.422624	2156	0	0	0	0	0	0	0	0	0	1055	3162	1636	3170	5654	14315	11132	20106	24547	21225	28547	13397	3289	1511	3407	0	0	0	0	0	0	0
ENSMUSG00000001494	Sost	-	0.0141667	X	0.129034	0.426933	0.137333	1.33079	4.1552	9.07747	10.131	6.70611	0.9252	0.464165	0.131301	0.501614	0.110851	1655	2346	4114	5369	5760	6209	5883	5778	2515	3691	3417	6055	2267	25304	19206	1957	0	0	0	0	0	7832	7326	9439	10099	8942	0	0	0	0	0	0
ENSMUSG00000001496	Nkx2-1	-	0.0243333	O	0.072319	0.0879152	0.107888	0.0841215	0.0907447	0.0382606	0.14908	0.0942032	0.0104007	0.0392943	0.094481	0.0743943	0.0199731	2573	3334	6532	6781	7022	6858	6388	5477	6872	6931	6972	7122	5789	42163	35048	28585	27058	27788	37148	33134	40953	27195	40601	36541	34228	31209	0	0	0	0	0	0
ENSMUSG00000001497	Pax9	+	0.0306667	O	1.29359	1.03237	0.982843	1.07198	1.14706	0.970168	1.07414	1.67865	1.68872	0.182135	0.188433	0.368319	0.102318	1938	3326	3259	2907	2478	2521	1528	1034	4585	4531	4567	4651	3336	30006	24257	15276	12879	16012	19718	10961	6529	21377	24577	28246	28429	25343	0	0	0	0	0	0
ENSMUSG00000001504	Irx2	+	0.0486667	O	18.0654	10.5894	8.24375	10.47	14.3041	15.8328	18.6028	21.0089	7.06991	2.90393	2.61979	4.316	2.44008	12251	9177	10137	12915	10263	12882	11120	10173	9417	9434	9126	10566	8771	23378	19847	819	0	1917	0	0	0	16198	19608	23280	22312	22519	0	0	0	0	0	0
ENSMUSG00000001506	Col1a1	+	0.0228333	X	2477.16	202.064	145.954	145.973	61.6022	55.2275	61.6618	31.1985	40.4374	104.248	129.515	149.579	53.857	14708	5306	4937	3714	3571	3267	3325	4463	4033	6433	4001	4199	4505	0	0	0	0	2693	5297	5148	4143	2389	3544	8915	14989	15136	5082	4954	0	0	0	0
ENSMUSG00000001507	Itga3	-	0.0141667	X	4.27066	6.32112	5.66462	13.6898	11.3007	4.05954	1.46609	5.37832	17.4193	37.3346	14.3223	14.7819	24.9319	0	0	0	0	0	0	0	0	0	0	0	0	0	0	0	0	0	0	0	0	0	0	0	0	0	0	6162	0	0	0	0	0
ENSMUSG00000001508	Sgca	-	0.00966667	X	0.213815	0.0450252	0.0359241	0.322637	0.361179	0.15254	0.129038	0.0821978	0.0428187	0.10347	0.37979	0.107466	0.0597277	1529	1324	1422	1591	1559	1644	1802	1579	1787	1613	1533	1820	1722	0	0	0	0	1171	1509	1168	1518	2047	2194	1568	2764	2499	0	0	0	0	0	0
ENSMUSG00000001510	Dlx3	+	0.0271667	O	0.0834179	0.591524	0.406574	0.688276	0.366342	0.298618	0.26746	0.0845023	0.246414	0.211575	0.178052	0.263173	0.172014	2350	2339	2916	2628	2374	2295	2329	1936	3313	3543	5172	5688	5687	11650	6776	4637	2747	6662	8857	7794	9645	9141	8930	8389	10715	7334	0	0	0	0	0	0
ENSMUSG00000001517	Foxm1	+	0.0168333	X	6.65176	12.5719	8.26409	6.44766	15.1791	17.802	20.2807	12.4494	22.8717	13.1188	13.0306	13.0338	17.7792	5570	5391	5826	6805	4800	5267	4015	4678	5296	4151	4581	5517	4698	0	0	0	0	0	0	0	0	0	0	0	0	0	11497	8962	4844	6096	8873	8531
ENSMUSG00000001518	Itfg2	-	0.0165	O	3.1415	3.97222	1.98198	2.78438	3.68601	5.04139	4.83624	8.01797	5.53767	6.47322	8.52133	7.52482	4.0449	2696	2395	2167	2476	2375	2405	2298	2276	2463	2346	2676	2514	2367	0	0	0	0	0	0	0	0	0	0	0	0	0	5873	3601	2319	1726	3932	2518
ENSMUSG00000001520	Nrip2	+	0.0105	X	0.836061	0.16651	0.179922	0.235484	0.0843701	0.113599	0.231592	0.147309	0.0629194	0.0254706	0.141535	0.149471	0.131225	1079	0	0	0	0	0	0	0	0	0	0	0	0	0	0	0	0	0	0	0	0	0	0	0	0	0	4955	2722	2319	1726	1277	2518
ENSMUSG00000001521	Tulp3	-	0.0156667	X	7.3045	9.40785	7.74276	11.0507	8.94579	8.87097	10.9087	6.10322	9.39553	9.7704	7.32157	8.9222	7.24213	0	0	0	0	0	0	0	0	0	0	0	0	0	0	0	0	0	0	0	0	0	0	0	0	0	0	6622	3121	3408	5063	5945	3541
ENSMUSG00000001524	Gtf2h4	-	0.0226667	O	6.80403	14.6372	10.501	8.6763	13.5599	11.4673	14.369	13.2022	10.1819	11.5378	20.5776	15.3427	19.7439	4442	4380	4507	4249	4222	4801	4044	4468	3902	4349	4894	4685	4658	0	0	0	0	0	0	0	0	0	0	0	0	0	0	0	0	0	0	0
ENSMUSG00000001525	Tubb5	-	0.0343333	O	332.681	461.404	313.391	162.422	416.737	331.007	426.312	507.588	468.058	515.781	834.066	575.498	707.956	9717	8835	7692	8094	8098	8881	8044	8794	9740	8971	10123	10054	10227	0	0	0	0	0	0	0	0	0	0	0	0	0	3880	2595	1552	1720	3781	3341
ENSMUSG00000001542	Ell2	+	0.0278333	O	9.74176	8.68386	15.6635	10.0187	11.1666	6.60726	6.05456	9.13525	12.3913	20.0124	27.9435	17.2088	19.3281	5721	4176	4367	3738	4016	3093	3908	2932	3550	4640	5802	4876	4540	0	0	0	0	0	0	0	0	0	0	0	0	0	19134	1632	0	0	0	903
ENSMUSG00000001552	Jup	-	0.0141667	X	27.9136	30.083	75.8211	107.007	110.536	44.5466	25.739	49.3345	40.9055	39.1544	31.4521	54.9013	54.3634	8452	8319	10336	12056	12012	10993	8136	9554	12107	9428	14317	16086	16067	0	0	0	0	0	0	0	0	0	0	0	0	0	19847	3966	12237	10709	13017	3994
ENSMUSG00000001555	Fkbp10	+	0.0353333	O	201.387	111.295	101.16	101.279	69.4438	37.5244	33.6218	34.1625	9.01736	39.8339	43.2884	48.5791	23.9159	8950	7459	8449	8299	7146	6845	6501	6184	5303	6096	5775	6752	8848	0	0	0	0	0	978	1196	0	0	0	0	2981	0	6487	6235	1042	1289	1684	0
ENSMUSG00000001558	Klhl10	+	0.0181667	O	0.467358	0.813223	0.307276	0.712636	0.322791	0.272169	0.483907	0.267376	0.296521	0.109814	0.134658	0.352547	0.241549	2449	2376	2098	2274	2159	2549	2333	2185	2455	2252	2385	2644	2298	0	0	0	0	0	0	0	0	0	0	0	0	0	2994	0	1656	1165	1261	1001
ENSMUSG00000001566	Mnx1	-	0.0311667	O	0.0643853	0.164349	0.0639824	0.125818	0.197927	0.272027	0.141261	0.0586821	0.129766	0.181822	0.201881	0.256939	0.149353	2518	1326	2660	2767	2780	2915	2885	2542	3319	3202	3402	3602	3180	36000	34269	31029	22468	25720	34571	28629	35454	34126	32680	29798	28774	30482	0	0	0	0	0	0
ENSMUSG00000001569	Nom1	+	0.00666667	X	10.4812	18.5612	16.0051	10.0912	17.8891	13.2175	19.0586	23.3787	14.3762	18.2708	16.7008	13.6594	24.4332	4248	3569	3635	3776	3560	4170	3355	3647	3529	3420	3874	4144	3637	0	0	0	0	0	0	0	0	0	0	0	0	0	20478	15223	13690	15968	18328	12212
ENSMUSG00000001576	Ergic1	+	0.0113333	X	40.6058	31.2333	30.0083	37.0461	35.4067	33.0695	30.9746	29.0264	23.8074	36.2735	51.5231	40.4166	32.4234	1144	0	0	0	0	0	0	0	0	0	0	0	0	0	0	0	0	0	0	0	0	0	0	0	0	0	30879	21840	18657	13673	15982	3956
ENSMUSG00000001583	Tnk1	-	0.0206667	X	0.178573	0.129391	0.562753	2.99222	2.72943	2.93155	0.43557	0.665833	2.1336	2.94556	3.54727	4.3894	2.14459	0	900	1764	2190	2039	2017	1812	1506	2337	3029	4103	5400	4232	3092	1712	0	0	0	1810	0	1116	1673	0	0	0	0	5142	4133	4137	4220	5038	2671
ENSMUSG00000001588	Acap1	-	0.0106667	X	0.395381	0.583727	0.535898	1.05279	1.31336	1.2152	0.873638	0.881109	0.589506	0.580394	1.02844	1.50563	2.50242	0	0	637	0	951	1101	1000	891	0	0	0	1706	1879	0	0	0	0	0	0	0	0	0	0	0	0	0	0	0	0	0	0	0
ENSMUSG00000001604	Tcea3	+	0.0281667	O	3.67934	3.50026	1.12609	2.46368	1.4146	0.194721	0.142802	0.744451	7.12287	11.0564	17.4115	10.4613	36.3694	3343	3088	3088	3115	2980	2438	2442	2269	4832	5046	6089	6130	5596	5414	3888	1918	2821	3860	6325	5507	5820	0	0	0	0	0	0	0	0	0	0	0
ENSMUSG00000001622	Csn3	+	0.006	X	0.325744	0.476556	0.24019	0.590421	0.112413	0.630259	0.382496	0.140381	0.243608	0.238775	0.940184	0.259129	0.532945	0	0	0	0	0	0	0	0	0	0	0	0	0	0	0	0	0	0	0	0	0	0	0	0	0	0	0	0	0	0	0	0
ENSMUSG00000001627	Ifrd1	-	0.00666667	X	32.6667	24.6542	44.7503	19.5715	23.0316	24.3217	33.3289	39.9988	24.6343	35.105	34.8859	40.0931	40.4748	0	0	0	0	0	0	0	0	0	0	0	0	0	0	0	0	0	0	0	0	0	0	0	0	0	0	17675	15945	15526	13519	16158	13554
ENSMUSG00000001630	Stk38l	+	0.0278333	O	2.31883	6.18949	9.38423	4.61305	3.45915	2.6702	2.44906	1.79653	3.20876	3.2721	3.46563	2.59437	2.99607	3239	2427	2750	2921	2934	2142	1853	1729	2181	2415	2405	1989	1677	0	0	0	0	0	0	0	0	0	0	0	0	0	6685	796	964	0	0	0
ENSMUSG00000001632	Brpf1	+	0.0106667	X	10.3401	9.8899	7.19978	5.93057	11.331	12.044	11.6705	11.3266	17.187	15.8172	19.1559	16.3043	18.2434	0	0	0	0	0	0	0	0	0	0	0	0	0	0	0	0	0	0	0	0	0	0	0	0	0	0	15506	13458	13647	11839	13263	7814
ENSMUSG00000001642	Akr1b3	-	0.0188333	O	2.25094	11.1906	9.5029	2.86528	8.82277	4.97136	9.35599	8.26207	2.64235	3.95715	5.36356	4.39689	10.1779	3336	3572	4092	3335	3400	3684	3169	3476	2932	3449	5866	5380	6632	0	0	0	0	0	0	0	0	0	0	0	920	0	8847	5239	7682	5319	8658	6200
ENSMUSG00000001655	Hoxc13	+	0.0321667	O	0.179222	0.177917	0.291213	0.175114	0.472237	0.663672	0.689473	0.599036	0.204614	0.284188	0.519318	0.245853	0.392655	2262	1817	2802	2848	2753	3432	3066	3183	3111	3371	3429	3419	3463	57730	64212	116204	92230	97009	117656	95465	112442	147998	148035	30628	80530	22881	0	0	0	0	0	0
ENSMUSG00000001656	Hoxc11	+	0.0286667	O	0.238408	0.124822	0.166095	0.262804	0.418759	1.35803	1.09308	0.378748	0.0591806	0.0838308	0.134377	0.392539	0.113433	2787	2516	2812	3783	3100	6154	3248	2999	3621	3331	3999	4078	3793	57730	64212	116204	92230	97009	117656	95465	112442	147998	148035	30628	80530	22881	0	0	0	0	0	0
ENSMUSG00000001657	Hoxc8	+	0.0218333	O	3.32797	1.47311	1.02718	0.939792	0.619499	0.522368	0.431635	0.525991	0.374779	0.231897	0.41085	0.712545	0.18593	4361	3013	2888	3674	2856	3958	2378	3806	4024	2792	3220	3443	2298	57730	64212	116204	92230	97009	117656	95465	112442	147998	148035	30628	80530	22881	0	0	0	0	0	0
ENSMUSG00000001661	Hoxc6	+	0.0153333	X	3.17133	2.61972	1.79763	3.94693	3.0211	4.06021	1.92458	1.54466	0.876269	0.476906	1.01994	1.5623	0.640252	12017	9532	8329	8483	8532	9950	8366	9912	8564	8076	8545	10690	7980	57730	64212	116204	92230	97009	117656	95465	112442	147998	148035	30628	80530	22881	0	0	0	0	0	0
ENSMUSG00000001663	Gstt1	-	0.0165	X	4.68969	0.763207	0.394079	0.843365	0.374404	0.166061	0.416355	0.0453191	1.19718	1.12989	1.36971	1.68337	1.51724	2034	2129	1954	1846	1824	1735	1692	1759	2504	2310	2372	2535	2419	7212	3883	3101	1996	3546	12369	8438	6055	0	2345	999	2292	0	0	0	0	0	0	0
ENSMUSG00000001665	Gstt3	-	0.0128333	X	4.35068	7.81215	7.28816	10.1838	6.91954	1.55026	0.735756	0.313247	1.83385	2.18461	5.03197	3.26979	2.00793	2491	2766	2600	2824	2522	2137	1825	1933	2559	2813	3084	3277	2974	3812	1713	0	0	2498	9286	6834	8754	7942	940	3055	3849	3500	0	0	0	0	0	0
ENSMUSG00000001666	Ddt	-	0.0188333	X	5.96156	6.47768	4.2253	5.4513	10.1846	3.11978	6.33796	6.15045	10.2733	10.5207	24.4108	15.2679	11.6851	2276	2102	1534	2014	2024	2309	2165	2232	2419	2552	2591	2504	2803	3812	1713	0	0	2498	9286	6834	8754	7942	940	3055	3849	3500	0	0	0	0	0	0
ENSMUSG00000001670	Tat	+	0.0145	X	0.0867856	0.0791187	0.0367965	0.141327	0.0544453	0.137728	0.0894222	0.113007	0.0124914	0.0117973	0.0850978	0.260386	0.0818186	0	0	0	0	0	0	0	0	0	0	0	0	0	7704	3382	2330	1554	4542	10489	4853	10006	755	0	0	0	0	0	0	0	0	0	0
ENSMUSG00000001672	Marveld3	-	0.0236667	O	0.130789	0.575168	0.958215	4.53476	2.67309	1.77027	1.09062	1.08118	2.90356	2.94837	5.03618	3.26297	1.83936	1465	1559	1652	2514	1762	2295	1486	1641	1902	1652	1809	2420	1661	10374	6820	3967	2966	2996	5926	2971	5845	3954	5846	10067	8353	10830	0	0	0	0	0	0
ENSMUSG00000001674	Ddx18	-	0.0121667	X	3.83248	12.367	11.2393	4.3098	10.1079	9.44986	11.1914	14.8738	7.28455	12.8366	19.8087	15.6664	19.1417	0	0	0	0	0	0	0	0	0	0	0	0	0	0	0	0	0	0	0	0	0	0	0	0	0	0	16145	11799	11669	10471	13738	10252
ENSMUSG00000001687	Ubl3	-	0.0343333	O	29.0285	28.4638	20.2617	16.985	21.2196	19.6732	16.6179	21.4825	18.2407	21.769	31.3815	27.1634	49.2273	6792	6966	5975	8364	5271	5554	4242	5897	6507	6644	8145	8785	9782	0	0	0	0	0	0	0	0	0	0	0	0	0	6772	928	1422	2232	1028	0
ENSMUSG00000001700	Gramd3	+	0.0106667	X	5.09344	3.54634	2.31036	4.85185	7.33418	5.33511	6.43142	5.38895	4.92486	3.87077	3.26627	3.61266	3.40667	0	0	0	0	0	0	0	0	0	0	0	0	0	0	0	0	0	0	0	0	0	0	0	0	0	0	20575	1163	0	0	1134	1020
ENSMUSG00000001707	Eef1e1	-	0.02	O	10.4684	51.2782	53.9187	25.3236	59.3829	31.5506	48.4682	54.5798	22.3414	21.5462	56.3073	33.335	37.9868	3005	3209	3143	3124	3160	3014	2954	3359	3132	2982	3963	4801	4765	0	0	0	0	0	0	0	0	0	0	0	0	0	14242	12522	14267	13808	13541	15200
ENSMUSG00000001729	Akt1	-	0.048	O	87.7871	69.1935	41.8966	32.3379	45.8105	38.2908	47.3838	55.2219	31.1967	29.7094	31.3472	35.0196	23.8645	7160	6659	5976	6066	6219	6519	6146	6220	6679	6583	6979	8414	9239	1615	1824	1144	1581	2120	5456	1941	3551	5682	2845	6464	7169	6638	12638	7626	3941	5390	8808	6499
ENSMUSG00000001739	Cldn15	+	0.0131667	X	0.475591	0.465555	0.231883	0.367816	0.398412	0.464376	0.387666	0.318421	0.494465	0.399685	0.197847	0.353997	0.196428	0	0	0	0	0	0	0	0	0	0	0	0	0	0	0	0	0	0	0	0	0	0	0	0	0	0	0	0	0	0	0	0
ENSMUSG00000001741	Il16	-	0.0128333	X	1.23326	1.93538	0.733283	0.812767	1.30266	0.241601	0.228725	0.753025	0.696239	0.227349	0.505605	0.640284	0.271692	1579	1869	0	1030	0	0	0	0	0	0	0	0	1036	1023	0	0	0	3031	2415	2322	1059	0	0	0	937	0	0	0	0	0	0	0
ENSMUSG00000001750	Tcirg1	-	0.0206667	O	20.9115	18.8183	12.5065	14.4977	11.4916	12.7378	9.51469	5.04986	7.89503	12.9782	7.77001	9.26145	8.2017	5056	3708	3725	3494	3250	2929	2920	3080	4656	4908	5269	5406	5207	0	0	0	0	0	0	0	0	0	0	0	0	0	17771	11085	8211	5577	7926	2702
ENSMUSG00000001751	Naglu	+	0.0215	O	11.1182	6.57954	4.04534	5.85065	5.18793	6.85227	6.56488	3.27616	5.2487	4.95075	3.4889	4.95507	1.87043	3348	2543	2939	3499	2395	3581	3419	3232	3711	3692	3541	3979	3631	1066	0	0	0	0	0	0	0	972	761	4960	5257	2834	1293	0	0	0	0	0
ENSMUSG00000001755	Coasy	+	0.0308333	O	9.08056	17.045	15.451	13.0121	18.2435	12.9744	15.4321	10.0517	11.0895	10.6131	11.5736	10.3285	7.2346	4721	2890	2922	2985	3828	3034	3269	3160	5310	5137	5911	6234	5562	3304	3733	2986	3004	3259	3014	1760	2461	3213	3577	4358	4400	4672	0	706	0	0	1869	992
ENSMUSG00000001761	Smo	+	0.025	O	33.8138	29.8495	13.5927	13.7931	13.2881	15.9841	17.6622	20.0284	26.6306	22.4382	18.2675	15.6805	10.6267	4015	3741	3335	3672	3386	3499	3576	3515	3938	3676	3559	3522	3156	4049	2605	0	0	0	2567	0	2648	2908	0	5149	4304	5037	8839	8456	8076	1873	6369	1862
ENSMUSG00000001763	Tspan33	+	0.0238333	O	0.281629	0.835562	0.886982	1.77982	1.75094	2.45026	3.17698	1.59989	1.54667	1.72254	2.9489	1.77017	1.71844	1909	1988	2870	3161	2880	3633	3695	2100	2386	2098	2441	2477	2194	11598	7543	2823	3180	2786	4762	4015	4964	6412	4420	5420	5977	4089	0	0	0	0	0	0
ENSMUSG00000001767	Crnkl1	-	0.0233333	O	14.2252	14.551	13.7017	6.42751	13.5045	10.8524	11.9792	16.2092	10.2474	16.9693	24.2258	15.7496	21.7591	2573	2484	2214	2871	2369	2520	2837	2204	2483	2687	2644	2891	2800	0	0	0	0	0	0	0	0	0	0	0	0	0	23533	12793	11194	14025	18866	15571
ENSMUSG00000001768	Rin2	+	0.0171667	O	29.2381	12.8669	9.06021	9.58387	5.59889	3.93059	3.7224	3.48438	5.66085	4.81739	4.28453	5.67021	3.41848	5884	4751	3928	4109	3241	3921	3222	3509	3413	3029	3237	3778	3409	0	0	0	0	0	0	0	0	0	0	0	0	0	5616	4279	869	1480	0	0
ENSMUSG00000001773	Folh1	-	0.006	X	0.116772	0.0933974	0.105079	0.0950797	0.0769217	0.108105	0.105577	0.0500347	0.129381	0.255499	0.276097	0.225829	0.31828	802	0	1036	1176	1138	0	845	0	1388	1667	1794	1695	1574	0	0	0	0	0	0	0	0	0	0	0	0	0	0	0	0	0	0	0
ENSMUSG00000001774	Chordc1	+	0.0176667	O	23.4172	38.9626	36.6956	18.8461	36.8659	23.6208	33.0198	25.9502	20.967	22.6189	39.8237	22.9341	36.935	4434	3649	3731	4114	3803	3707	3493	3827	3446	4057	3991	4095	4097	0	0	0	0	0	0	0	0	0	0	0	0	0	19250	7192	15536	10130	10656	7021
ENSMUSG00000001783	D10Wsu52e	-	0.0146667	O	48.0332	76.0067	80.5432	43.2318	78.8734	53.9044	66.6027	85.3059	58.607	72.5284	86.1756	61.8778	57.4624	3284	3452	3093	2961	2876	3227	3027	3087	2986	3184	2984	2947	2974	2442	933	0	0	0	0	0	0	991	876	0	1912	0	20533	16579	17490	13493	15626	13505
ENSMUSG00000001785	Pwp1	+	0.0233333	O	21.8216	64.5178	53.0143	20.4703	47.7507	31.7702	41.28	58.6332	29.4605	38.9636	57.2764	38.5089	49.6094	3137	3173	2794	2658	2802	2789	2704	2737	2713	2524	3068	3411	3003	0	0	0	0	0	0	0	0	0	0	0	0	0	39890	28624	27786	24759	30882	25587
ENSMUSG00000001786	Fbxo7	+	0.00816667	X	7.21069	10.9345	12.6154	10.162	9.48133	8.08146	8.35402	7.18034	7.16872	6.8881	9.86766	7.18967	8.09137	0	0	0	0	0	0	0	0	0	0	0	0	0	0	0	0	0	0	0	0	0	0	0	0	0	0	8894	3751	6827	2918	6173	2921
ENSMUSG00000001794	Capns1	-	0.0258333	X	128.984	129.261	175.297	69.9464	93.1082	36.5846	49.7388	67.6902	45.7127	72.7577	74.1918	59.664	88.5332	5140	3492	4599	5128	4577	4327	4554	3274	4895	5232	8669	9015	9587	0	0	0	0	0	0	0	0	0	0	0	0	0	7906	5873	4980	3457	5731	4664
ENSMUSG00000001802	Lrp3	-	0.0251667	O	4.94885	0.97083	0.430111	0.548492	0.333316	0.73347	0.525572	0.795337	1.47684	2.4917	2.47859	3.04001	2.72133	0	0	0	0	0	0	0	0	0	0	2060	2036	2523	0	0	0	0	0	0	0	0	747	1019	0	957	5014	0	0	0	0	0	0
ENSMUSG00000001804	Dsg4	+	0.0065	X	0.0765852	0.0691573	0.393034	0.0837309	0.140958	0.0464511	0.0927026	0.0390103	0.0336431	0.0244658	0.0880103	0.051598	0.0404141	0	0	0	0	0	0	0	0	0	0	0	0	0	0	0	0	0	0	0	0	0	0	0	0	0	0	0	0	0	0	0	0
ENSMUSG00000001815	Evx2	-	0.0286667	O	0.276893	0.182319	0.161507	0.151196	0.141133	0.0954099	0.101222	0.0320358	0.0423564	0.060273	0.144261	0.0881239	0.0373533	8572	7630	8465	8524	7703	8114	7651	6639	7196	7555	7104	7651	7092	63732	62824	38107	35639	47327	43333	43235	54495	63265	61904	61063	61994	60274	0	0	0	0	0	0
ENSMUSG00000001819	Hoxd13	+	0.0351667	O	12.3799	11.5842	6.43525	3.27731	3.69118	7.71552	10.7453	11.9697	1.18057	0.968578	1.35401	1.23013	0.938288	13595	11384	10162	9658	7654	7700	7216	7464	6583	6700	6298	7903	6874	63732	62824	38107	35639	47327	43333	43235	54495	63265	61904	61063	61994	60274	0	0	0	0	0	0
ENSMUSG00000001823	Hoxd12	+	0.0275	O	1.33859	1.40593	0.350978	0.529002	0.221369	0.228149	0.215488	0.102123	0.0564035	0.0319631	0.102471	0.172858	0.0866192	12229	10299	8945	8335	6687	6641	6433	6530	5557	5773	6298	7903	6874	63732	62824	38107	35639	47327	43333	43235	54495	63265	61904	61063	61994	60274	0	0	0	0	0	0
ENSMUSG00000001827	Folr1	-	0.0116667	X	0.499566	0.151876	0.352617	0.976213	1.66673	0.559411	0.508724	0.794328	4.00404	5.27558	25.3039	12.0016	31.4394	0	0	0	0	0	0	0	0	0	0	3671	4364	5419	0	0	0	0	0	0	0	0	0	0	0	0	0	0	0	0	0	0	0
ENSMUSG00000001829	Clpb	+	0.00866667	X	25.1179	46.5531	29.3778	25.0888	30.1622	39.3172	41.7632	32.2103	26.9581	28.3865	37.3349	30.2987	54.7093	0	0	0	1609	1767	2049	2225	2241	2506	1436	4483	5350	3653	0	0	0	0	0	0	0	0	0	0	0	0	0	5809	0	6143	0	1187	0
ENSMUSG00000001833	Sept7	+	0.00616667	X	175.051	124.583	107.268	46.9085	85.2856	45.818	56.8886	91.9011	80.6458	98.0892	107.824	72.0133	65.4104	950	0	0	0	0	0	0	0	0	0	0	0	0	0	0	0	0	0	0	0	0	0	0	0	0	0	30999	6665	9604	6732	9500	1801
ENSMUSG00000001844	Zdhhc4	-	0.0206667	O	8.35945	8.01452	7.48959	7.64652	9.88721	12.1216	10.7704	8.12734	5.95546	6.10058	9.28311	7.74816	7.6935	3699	3501	3639	3413	3477	3715	3242	3218	3302	3593	3421	3381	3228	0	0	0	0	0	0	0	0	0	0	0	0	0	10315	2299	7110	4182	9924	3624
ENSMUSG00000001847	Rac1	-	0.0275	O	45.8369	54.0484	36.7311	28.4746	44.8906	29.0625	33.4588	49.9679	62.3931	59.8625	55.2184	52.3668	25.5627	5751	3994	4106	4467	4164	4481	4229	3956	4415	4588	4733	5439	4514	1024	0	0	0	0	0	754	1276	856	919	0	1224	822	13683	9806	7466	6052	3227	8362
ENSMUSG00000001855	Nup214	+	0.0143333	X	14.0224	18.4187	22.3297	21.4824	21.2881	28.8017	27.8441	21.9442	15.0894	17.5036	26.1173	19.6395	29.2588	0	0	0	0	1597	2504	2710	2154	0	0	3605	2406	1388	0	0	0	0	0	0	0	0	0	0	0	0	0	73064	44669	61750	57257	67626	50599
ENSMUSG00000001864	Aif1l	+	0.0215	O	2.15425	26.7231	22.3802	7.9696	16.8802	14.0554	30.4217	30.6355	11.8725	15.8336	13.5205	11.1037	7.34403	3851	2514	3171	2454	2034	2416	2473	2703	2336	2209	2170	2377	2020	1657	0	0	0	0	0	0	1010	1729	3146	3821	5629	5771	0	4025	1339	1780	2593	1883
ENSMUSG00000001865	Cpa3	-	0.00633333	X	0.0416048	0.0442339	0	0.135497	0.182662	0.115496	0.0499486	0.0946688	0.0630867	0.0397077	0	0.0428354	0.0602976	0	0	0	0	0	0	0	0	0	0	0	0	0	0	0	0	0	0	0	0	0	0	0	886	0	0	0	0	0	0	0	0
ENSMUSG00000001870	Ltbp1	+	0.0148333	X	50.9748	12.1372	27.4083	22.5536	27.5161	26.0921	19.4633	14.547	13.3861	43.7782	35.7134	56.2567	19.7998	5584	3346	1881	1456	853	0	0	0	0	2247	0	0	0	0	0	0	0	0	0	0	0	0	0	0	0	0	96303	0	0	2284	3350	1052
ENSMUSG00000001891	Ugp2	-	0.0251667	O	38.183	38.5629	58.6187	18.0152	18.3671	6.57697	8.00783	9.48254	11.0378	15.4253	12.2629	9.33813	9.3074	5612	4678	3797	3212	2963	3043	2471	3116	3540	3656	3524	3623	3252	0	0	0	1296	0	1467	1417	0	0	0	2241	1857	3489	19127	2929	5864	0	4175	1427
ENSMUSG00000001901	Kcnh6	+	0.0145	X	0.0794345	0.132646	0.0894655	0.338476	0.163697	0.230288	0.169344	0.126242	0.292582	0.265177	0.470659	0.790634	0.450423	714	763	594	825	0	1012	820	836	976	962	1097	1571	1089	24448	17670	20467	6948	15855	18032	12408	18166	15207	16037	5221	13730	8263	0	0	0	0	0	0
ENSMUSG00000001909	Trmt1	+	0.0125	X	23.8734	42.6531	25.9783	34.3694	52.9033	54.5434	52.9006	43.9848	34.8023	36.5951	65.0951	44.5183	73.0032	0	0	0	0	0	0	0	0	0	0	0	0	0	0	0	0	0	0	0	0	0	0	0	0	0	0	4699	3431	1916	726	5632	824
ENSMUSG00000001910	Nacc1	-	0.0333333	O	4.50807	6.08452	4.75757	4.38296	7.66155	7.68241	6.9783	8.5844	9.4934	12.2969	19.5195	14.5898	33.3933	6524	6283	5926	6049	6204	6998	6381	5903	6194	6247	6577	6716	7022	0	0	0	0	0	0	0	0	0	0	0	0	0	7585	5573	4008	4220	5312	3371
ENSMUSG00000001911	Nfix	-	0.0471667	O	41.2649	21.478	7.36413	9.03577	6.91975	12.1433	9.37819	7.98025	6.30031	3.98896	1.77716	2.20119	1.07411	3644	3095	3365	2816	3035	3603	3371	3254	2435	2351	2470	2186	2189	0	0	0	0	0	0	0	0	29677	35775	44032	39991	40973	18100	8453	5207	6958	12720	6399
ENSMUSG00000001918	Slc1a5	+	0.026	O	22.5274	60.5006	54.9031	50.0775	61.0609	79.6049	79.0105	52.882	32.4531	42.4022	51.5093	60.6469	23.1601	5112	5570	5039	5614	5515	5494	5442	5282	5025	4850	5742	7387	5583	0	0	0	0	0	0	0	0	0	0	0	0	0	12749	8701	10277	9522	12032	8918
ENSMUSG00000001924	Uba1	+	0.0215	X	103.251	142.497	159.266	108.635	201.806	115.655	133.286	142.454	97.3779	100.375	117.387	132.45	196.535	7566	6120	6077	6000	5578	6240	5429	5760	5101	5521	6513	7021	6191	0	0	0	0	0	0	0	0	0	0	0	0	0	7348	1998	0	0	1060	0
ENSMUSG00000001930	Vwf	+	0.0121667	X	0.858947	0.549953	0.472117	0.940311	1.31405	1.31394	1.06501	0.773044	0.491917	0.397516	2.00264	0.991815	1.50652	0	0	0	0	0	0	0	0	0	0	1273	0	2288	2525	0	0	0	0	0	0	0	0	0	0	0	0	0	0	0	0	0	0
ENSMUSG00000001942	Siae	+	0.015	X	6.98021	3.28119	3.54955	3.00827	4.14962	2.58921	2.48698	1.85497	3.93402	3.01949	4.16252	3.71282	3.97294	2256	2113	2017	2382	2283	2352	2309	2205	2505	2449	2608	2900	2666	0	0	0	0	0	0	0	0	1047	0	0	0	0	8435	5497	4119	6103	6418	4494
ENSMUSG00000001943	Vsig2	+	0.0118333	X	0.0655909	0.0716935	0.228165	0.121431	0.0818183	0.18718	0.161684	0.0564047	0.341484	0.150535	0.428453	0.540664	0.684273	0	0	0	0	0	0	0	0	0	0	1597	1569	1971	0	0	0	0	0	2672	0	0	913	3270	4190	5377	1110	0	0	0	0	0	0
ENSMUSG00000001946	Esam	+	0.0176667	X	0.346667	0.505717	0.671765	0.59935	0.627189	0.65209	0.486578	0.554629	0.82145	0.699719	1.47476	0.845529	2.2529	1928	1821	1722	1764	1815	0	0	0	4564	3952	5346	5030	5032	4402	3566	3367	0	2927	2928	2919	1808	1778	3241	3452	4621	1830	0	0	0	0	0	0
ENSMUSG00000001948	Spa17	-	0.0138333	X	0.552915	1.23539	0.204198	0.0947429	0.765629	0.214968	0.416765	0.263123	0.53744	0.562963	0.541414	0.901535	0.336832	2256	2113	2017	2382	2283	3447	3138	3382	2505	2449	2608	2900	2666	0	0	0	0	0	0	0	0	0	0	692	0	0	0	0	0	0	0	0
ENSMUSG00000001962	Fam50a	+	0.0165	O	14.0918	12.3867	8.5548	9.14803	15.6977	9.32427	12.7663	16.6082	18.2859	23.1258	19.8995	15.2273	12.0596	2325	1730	2069	2013	1743	1981	1804	1833	2217	2483	2290	2317	2239	0	0	0	0	0	0	0	0	0	0	0	0	0	1700	0	0	1261	1219	645
ENSMUSG00000001964	Emd	+	0.0188333	O	13.3127	16.624	15.7761	10.3554	17.6211	14.1605	20.4461	17.8845	14.9962	14.452	16.4533	12.8805	17.2539	15070	8669	8470	8440	8052	8158	8057	8724	9341	10434	9845	9766	9646	0	0	0	0	0	0	0	0	0	0	0	0	0	0	0	0	0	0	792
ENSMUSG00000001983	Taco1	+	0.0196667	O	7.32985	14.7466	13.8899	5.74486	12.5065	9.20519	10.8368	11.8647	7.424	7.60514	8.55186	7.11865	8.04502	2981	2590	2774	2568	3000	2925	2840	2609	2917	2699	2730	3045	2886	0	0	0	0	0	0	0	0	0	0	0	0	0	3465	1882	2848	1200	2374	0
ENSMUSG00000001985	Grik3	+	0.0148333	X	0.12436	0.0678592	0.0881014	0.109052	0.0910449	0.111218	0.117537	0.0776308	1.22284	1.86753	2.45064	2.13909	2.70249	0	0	0	0	0	0	0	0	0	0	0	0	0	0	0	0	0	0	0	0	0	0	0	0	0	0	0	0	0	0	0	0
ENSMUSG00000001986	Gria3	+	0.0126667	O	27.8916	11.9157	12.269	10.2588	16.5415	17.7887	12.0756	8.67092	2.64009	6.5081	5.25013	4.62184	3.64411	4564	3713	3530	3675	3725	3944	3667	3337	3829	4009	4072	4366	3377	0	0	0	0	0	0	0	0	0	0	0	0	0	0	0	0	0	0	0
ENSMUSG00000001988	Npas1	-	0.027	O	0.0637107	0.0301144	0.0616424	0.230554	0.0621711	0.104843	0.102089	0.064505	0.0713729	0.0404414	0.22689	0.218532	0.191566	2829	981	2809	2988	3117	2992	2802	2792	3285	3251	3334	4035	3416	15204	13139	9512	6223	8158	10928	9864	12427	13414	10301	7237	11753	6784	4230	0	3573	3031	2024	2040
ENSMUSG00000001995	Sipa1l2	-	0.0141667	X	5.43774	5.1595	2.72553	8.71281	10.9001	8.69942	6.95985	7.15863	11.9916	13.0548	9.42205	10.5994	8.67942	0	0	0	0	0	0	0	0	0	0	0	0	0	0	0	0	0	0	0	0	0	0	0	0	0	0	37606	0	0	6037	20873	3745
ENSMUSG00000001998	Ap4e1	+	0.0208333	O	7.11704	8.73069	9.50462	7.6511	9.80899	10.9118	9.16301	10.5976	10.6093	8.67848	7.28683	8.44582	10.8796	4435	3438	3356	3595	3377	3439	3035	3249	3570	3459	3688	3429	3444	0	0	0	0	0	0	0	0	0	0	0	0	0	25054	10671	10014	11700	13590	8224
ENSMUSG00000001999	Blvra	+	0.0171667	O	15.5387	33.7528	38.2151	12.2045	26.7943	11.8125	16.888	22.1161	9.2355	5.77848	7.2764	4.81682	4.5176	2618	2502	2468	2760	2554	3116	2668	2632	2352	2609	2639	2658	2468	0	0	0	0	0	0	0	0	0	0	0	0	0	2191	936	2696	1828	1044	975
ENSMUSG00000002006	Pdzd4	-	0.0181667	O	7.69647	5.4384	2.7602	3.18636	12.3935	10.1475	14.9611	14.4573	16.0621	12.5273	36.6047	31.7992	59.213	2635	2610	2712	3029	3003	3066	3215	3465	4473	3549	6110	6146	6239	0	889	0	0	0	0	0	0	0	0	0	0	0	0	0	0	0	0	0
ENSMUSG00000002007	Srpk3	+	0.009	X	0.262201	0.0955959	0.0601052	0.220364	0.149351	0.242055	0.163282	0.101751	0.0813726	0.0513945	0.0741466	0.149278	0.0104475	0	0	0	0	0	0	0	0	0	0	0	0	0	0	0	0	0	0	0	0	0	0	0	0	0	0	2094	1955	979	1087	1081	988
ENSMUSG00000002010	Idh3g	-	0.00933333	X	24.2513	58.1093	44.0206	45.742	53.1495	31.0406	34.562	35.3043	34.8039	29.5604	48.866	31.6045	36.1115	5077	5104	4536	4801	4577	4502	4339	4660	3921	4398	4358	4893	4407	0	0	0	0	0	0	0	0	0	0	0	0	0	2094	1955	979	1087	1081	988
ENSMUSG00000002012	Pnck	-	0.0143333	O	0.88035	0.738244	0.175124	0.387923	0.244452	0.345796	0.589925	0.0613166	0.646169	0.298277	0.537248	0.770742	1.10494	1402	1148	1494	935	862	1340	1091	933	1475	1416	1599	1761	1485	0	0	0	0	0	0	0	2091	1270	1148	703	0	0	0	0	0	0	0	0
ENSMUSG00000002014	Ssr4	+	0.0186667	O	81.9743	74.1441	98.3156	49.0776	67.7411	45.4383	44.5973	49.1659	36.0521	47.5992	79.5498	45.3394	39.142	5077	5104	4536	4801	4577	4502	4339	4660	3921	4398	4358	4893	4407	0	0	0	0	0	0	0	0	0	0	0	0	0	0	892	0	0	1419	0
ENSMUSG00000002015	Bcap31	-	0.0218333	O	60.8544	57.064	74.3069	55.865	77.4795	57.9762	62.4188	43.7874	36.6591	50.162	64.7751	50.87	38.5726	5843	4448	5228	4435	4678	5367	4541	5333	5401	4559	4505	5492	4587	0	0	0	0	0	0	0	0	0	0	0	0	0	4800	0	882	1665	0	0
ENSMUSG00000002017	Fam98a	-	0.0206667	O	18.1599	20.7222	26.5219	17.4961	31.2562	31.5764	33.769	26.4833	14.6093	17.0565	20.923	16.5236	16.6112	5212	3174	4336	3157	3074	3888	3415	4203	2884	3235	3639	3641	3063	0	0	0	0	0	0	0	0	0	0	0	0	0	12415	8208	7089	7524	10604	7339
ENSMUSG00000002020	Ltbp2	-	0.027	O	49.2967	2.44392	4.86262	5.97714	4.33788	3.15867	2.70373	0.731314	1.31572	3.78202	15.5678	9.56412	5.28642	11549	2713	2950	2051	2025	2151	1896	2073	2173	2934	3012	3229	2939	1129	3390	5230	3850	7235	10817	9313	12446	11235	5481	5404	8679	4872	30002	0	0	0	0	0
ENSMUSG00000002028	Mll1	-	0.018	X	3.06216	4.73659	3.84114	6.9085	4.22593	8.12024	6.14318	3.9677	6.62028	5.64021	3.52824	7.21735	5.17873	0	0	0	0	0	0	0	0	0	0	0	0	0	0	0	0	0	0	0	0	0	0	0	0	0	0	12504	8990	11407	10762	13809	7347
ENSMUSG00000002031	Ift46	+	0.0161667	X	51.0168	65.9472	61.1246	42.6819	60.0946	33.4082	32.2248	37.7036	47.7996	55.2088	64.7433	44.5038	39.7423	2061	1868	1637	1980	1693	2025	1873	2052	2146	2334	2289	2101	2085	0	0	0	0	0	0	0	0	0	0	0	0	0	11073	5630	10648	2231	8133	4064
ENSMUSG00000002032	Tmem25	-	0.0241667	O	0.183538	0.448451	0.409081	0.331751	0.21104	0.367332	0.357625	0.24603	0.243594	0.129739	0.137419	0.174102	0.142898	2019	2134	1829	1993	2290	2148	2134	2069	2246	2343	2221	2680	2715	2348	0	0	933	0	0	0	0	0	1494	2281	1035	1750	0	0	0	0	0	0
ENSMUSG00000002033	Cd3g	-	0.00866667	X	0.160138	0	0.0759175	0.215113	0.302849	0.310749	0	0	0.147008	0.224168	0	0.182122	0.029333	0	0	0	0	0	0	0	0	0	0	0	0	0	13040	7585	5418	2341	1520	0	902	1728	3677	1431	2534	2853	869	0	0	0	0	0	0
ENSMUSG00000002043	Trappc6a	+	0.0161667	X	16.5548	19.3317	13.744	25.628	22.8154	10.2437	8.39713	9.55737	21.5712	11.1307	12.0377	11.1197	7.40037	4069	4041	4167	3950	4204	4402	4566	4031	4243	3985	4350	4656	4303	0	0	0	0	0	0	0	0	0	0	0	0	0	0	0	0	0	0	0
ENSMUSG00000002052	Supt6h	-	0.019	O	13.2175	16.4179	16.5617	14.2641	16.7722	17.1165	16.4428	17.4391	19.4821	23.8552	21.5514	22.4717	32.2531	6148	4765	5086	5145	4893	5139	4887	5110	5713	5680	6001	8189	7887	0	0	0	0	0	0	0	0	0	0	0	0	0	34002	32042	29939	29741	33322	29402
ENSMUSG00000002055	Spag5	+	0.00983333	X	13.1171	31.2643	22.0818	12.6238	27.0253	32.6122	31.2085	29.1688	45.0165	38.5178	34.2148	35.8083	41.3077	985	0	0	0	0	0	0	0	847	0	0	3783	1220	0	0	0	0	0	0	0	0	0	0	0	0	0	12304	12379	4748	13976	14372	11100
ENSMUSG00000002057	Foxn1	-	0.012	X	0.0544069	0.057876	0.102563	0.0443006	0.119475	0.134335	0.152686	0.0689172	0.0364968	0	0.062167	0.0746165	0.0613601	0	0	0	0	0	0	0	0	0	0	0	0	0	0	0	0	0	0	3659	1336	3044	3913	1722	0	0	0	0	0	0	0	0	0
ENSMUSG00000002058	Unc119	+	0.022	O	9.99228	6.3996	3.04707	6.03757	4.80264	3.5137	2.7473	4.81575	10.5174	12.6812	10.5821	9.89244	9.7212	2971	2022	2073	2009	1950	1883	1711	1759	2993	3006	2914	3430	2538	0	0	0	0	0	0	0	0	0	0	0	0	0	2136	0	0	0	0	0
ENSMUSG00000002059	Rab34	+	0.0293333	O	28.6222	17.0007	12.5089	6.8187	10.3056	6.6785	8.09896	8.81422	12.323	18.931	18.2053	15.0073	13.3557	13879	12803	12255	13631	12497	13990	13922	13083	13231	12974	13745	13957	13359	0	0	0	0	0	0	0	0	0	0	0	0	0	4318	2968	2911	2101	2123	2014
ENSMUSG00000002064	Sdf2	+	0.0176667	O	34.7701	34.1652	37.916	36.9057	47.2777	20.2005	21.1461	17.1281	35.2516	31.7133	38.5562	28.1473	11.5646	6148	4765	5086	5145	4893	5139	4887	5110	5713	5680	6001	8189	7887	0	0	0	0	0	0	0	0	0	0	0	0	0	6001	1963	5584	4446	3782	1101
ENSMUSG00000002068	Ccne1	-	0.01	X	10.2632	22.1281	31.1327	18.4028	31.3768	26.8244	27.4158	27.4178	20.2333	36.7862	82.0622	56.518	114.451	3184	3183	3033	3039	3389	3286	3056	3169	2940	3076	5926	5672	6829	0	0	0	0	0	0	0	0	0	0	0	0	0	6039	4868	2764	4925	7483	4076
ENSMUSG00000002076	Hsf2bp	-	0.0278333	O	0.382126	0.411206	0.329626	0.392422	0.255644	0.172585	0.57446	0.474001	1.08694	0.839777	18.2131	10.9927	30.8285	4432	5122	4941	5538	5881	6797	6550	6103	3989	4888	11193	10421	11305	0	0	0	0	0	0	0	0	0	0	0	0	0	0	0	0	0	0	0
ENSMUSG00000002083	Bbc3	+	0.0528333	O	5.56978	11.1715	5.83755	8.81036	11.2034	10.5043	11.2676	15.8003	8.86736	7.77199	8.99705	7.92525	8.68602	6534	6687	6578	6766	6774	6822	6527	6771	6730	6776	6930	7514	6692	0	0	0	0	0	0	0	0	0	0	0	0	0	1330	1106	1726	3088	2900	1686
ENSMUSG00000002100	Mybpc3	+	0.0185	O	0.191258	0.19375	0.103569	0.125477	0.138443	0.402152	0.117981	0.0958591	0.070424	0.10644	0.0799765	0.229381	0.338596	1247	1179	1108	952	1087	1232	1068	975	1386	971	1469	1440	1397	8953	4560	1971	1033	1437	5853	2089	6700	4850	4673	2648	3305	2954	0	0	0	0	0	0
ENSMUSG00000002102	Psmc3	+	0.02	O	110.227	148.29	129.336	47.3361	126.355	67.1414	98.4209	142.602	115.961	163.332	206.946	140.043	136.393	3811	2979	2850	3357	2725	2856	2855	2941	3150	3067	3494	3323	3369	0	0	0	0	0	0	0	0	0	0	0	0	0	11999	6067	5434	5288	8796	4643
ENSMUSG00000002103	Acp2	+	0.0138333	O	11.8539	4.76004	4.89294	5.07756	7.52896	4.95639	5.00893	3.75143	6.34655	9.94075	7.20194	6.21622	3.7469	3147	2834	2665	2883	2915	2931	2817	2897	3063	3295	3175	3531	3043	7487	3165	1851	0	1479	5179	1888	1163	0	683	934	3396	0	8604	5966	4628	5841	7421	4113
ENSMUSG00000002104	Rapsn	+	0.0136667	X	0.354824	0.338637	0.25425	0.135696	0.0457246	0.16499	0.150057	0.0315969	0.124201	0.0458244	0.323172	0.534358	0.422392	0	0	0	0	0	0	0	0	0	0	795	986	1603	0	0	0	0	0	0	0	0	0	0	837	0	0	0	0	0	0	0	0
ENSMUSG00000002105	Slc39a13	-	0.0238333	O	26.4938	6.86626	6.24423	8.60316	7.55603	6.48869	5.06546	3.63013	4.5495	7.47311	13.3439	9.61892	6.5486	4136	3558	3490	3466	3546	3288	3199	3146	3536	3607	3730	3813	3741	0	0	0	0	0	0	0	0	0	0	0	0	0	11999	6067	5434	5288	8796	4643
ENSMUSG00000002107	Celf2	-	0.0123333	X	18.9325	5.33028	4.24069	3.73462	4.72654	9.0158	10.7949	7.43237	6.67116	4.56114	4.88325	4.71438	2.65582	2437	1062	1185	0	0	0	0	0	821	1030	969	1234	1032	0	0	0	0	0	0	0	0	0	0	0	0	0	2122	0	0	0	0	0
ENSMUSG00000002108	Nr1h3	-	0.016	X	0.42279	0.98275	0.494411	0.401496	0.287574	0.464113	0.521967	0.656788	0.772781	0.220393	0.630401	0.550053	0.565117	1238	1165	1233	1588	1284	1439	1041	1179	1884	1912	3087	3154	4092	7487	3165	1851	0	1479	5179	1888	1163	0	683	934	3396	0	0	0	0	0	0	0
ENSMUSG00000002109	Ddb2	-	0.0175	O	4.71217	5.02278	4.51792	4.7146	2.79677	2.53384	1.56937	0.934782	3.98537	2.28693	3.57389	2.51432	2.99517	2819	2902	2836	2853	2692	2829	2680	2456	3038	3157	3101	3333	3108	0	0	0	0	0	0	0	0	0	0	0	0	0	12639	5966	4628	5841	7421	4113
ENSMUSG00000002111	Sfpi1	+	0.0181667	X	0.973666	0.154985	0.336735	0.267265	0.269681	0.262817	0.296092	0.22	0.0734781	0.0842521	0.0333684	0.119973	0.111629	1483	1368	1571	1742	1581	1533	1576	1352	1891	1732	2074	2044	1945	1603	1154	0	0	0	2689	2447	776	0	0	2067	1767	4332	0	0	0	0	0	0
ENSMUSG00000002129	Sf3a1	+	0.0138333	X	6.81807	13.0145	10.8251	7.83021	14.6146	17.7075	17.181	14.8153	12.6268	16.6544	19.2473	20.6524	24.0864	0	0	0	0	0	0	0	0	0	0	0	0	0	0	0	0	0	0	0	0	0	0	0	0	0	0	21392	19667	14548	15556	21693	18845
ENSMUSG00000002147	Stat6	+	0.017	X	17.0223	24.9735	13.3958	13.9272	8.12301	4.10629	2.76831	3.47011	2.42823	3.71662	7.77691	8.67736	11.0848	3627	3438	3363	3260	3115	2922	2420	2480	2908	3284	3015	3444	2907	0	0	0	0	0	4528	4676	798	1013	1585	2160	2703	2381	12267	5008	6433	2589	0	0
ENSMUSG00000002190	Clgn	+	0.0158333	O	0.0963037	0.417546	0.745437	0.230176	0.804204	1.66559	2.42604	1.17474	0.375263	0.683213	1.18891	1.45302	4.45543	1602	1435	1596	1589	1699	1634	1636	1545	1650	1560	1935	2088	2060	5844	4079	1023	0	0	1045	0	0	1865	865	2820	1260	0	0	0	0	0	0	0
ENSMUSG00000002204	Napsa	+	0.0118333	X	0.0811242	0.170806	0.0875182	0.163917	0.219972	0.332815	0.433476	0.515338	0.0810725	0.135067	0.41254	0.350397	0.774271	0	0	0	0	0	0	0	609	0	0	0	0	0	11716	1794	770	816	876	1791	1255	2828	2464	918	0	1249	0	0	0	0	0	0	0
ENSMUSG00000002205	Vrk3	+	0.0213333	O	6.06556	5.73743	5.65827	6.69066	9.49153	9.92169	7.61261	6.6803	8.5013	7.57182	9.30215	7.84637	10.9864	3048	3195	3142	5165	4913	4603	3180	2983	4972	4757	5480	5409	5517	0	0	0	0	0	0	0	0	0	0	0	0	0	13302	3937	8971	8195	8586	2341
ENSMUSG00000002210	1500002O20Rik	+	0.017	X	3.53404	6.99851	5.08274	6.34545	7.79807	7.67339	5.97791	8.07224	5.6084	3.92689	5.04884	6.17317	4.28832	0	0	0	0	0	0	0	0	0	0	0	0	0	0	0	0	0	0	0	0	0	0	0	0	0	0	3795	856	1700	986	2407	0
ENSMUSG00000002221	Paxip1	-	0.029	O	3.07126	4.82244	2.96357	2.29628	4.66383	6.39149	6.43679	7.42785	6.10373	6.51392	8.99093	8.18022	10.5639	4263	4319	3901	4235	4037	4099	3913	4345	3733	3843	4094	4479	4730	1219	0	0	0	0	0	0	0	0	0	0	0	0	43211	25967	21231	19314	28096	19025
ENSMUSG00000002222	Rmnd5a	-	0.0075	X	22.127	32.4811	26.3517	22.8014	27.5418	22.9572	25.3921	25.8202	31.6429	27.414	25.3993	26.058	40.3431	0	0	0	0	0	0	0	0	0	0	0	0	0	0	0	0	0	0	0	0	0	0	0	0	0	0	9091	940	4848	5094	2195	883
ENSMUSG00000002227	Mov10	-	0.0186667	O	7.58035	13.2675	5.66964	11.978	11.7963	8.58821	6.08086	10.6398	11.4639	12.3726	18.6282	16.5614	26.8796	3148	3780	2916	4772	4494	4719	3900	4977	3944	3765	6257	6445	5626	0	0	0	0	0	0	0	0	0	0	0	0	0	9082	2535	2600	2766	5003	2888
ENSMUSG00000002228	Ppm1j	+	0.028	O	0.660081	2.95538	7.0373	5.34615	3.20341	0.707369	0.459037	0.949176	1.50809	1.44057	4.45907	3.46859	6.6472	4230	3904	4567	3920	4187	4253	3539	3500	5015	4902	7267	8004	7487	5622	4384	2051	2717	7291	11372	10367	6947	5617	4228	6582	7743	3599	0	0	0	0	0	0
ENSMUSG00000002233	Rhoc	+	0.0216667	O	70.9562	33.9763	43.9302	35.4284	31.9962	5.70555	8.04566	10.6473	14.5258	34.1388	36.0371	30.125	17.2023	7700	4850	3709	6754	4534	3349	4834	3883	6371	5672	7235	7137	7305	0	0	0	0	0	0	0	0	0	0	0	0	0	2706	0	0	0	0	960
ENSMUSG00000002240	4930432K09Rik	+	0.00466667	X	0.0233968	0.0497438	0.0612139	0	0.0513561	0.0432935	0.0561544	0.0709517	0	0.0223502	0.10748	0	0.0226029	0	0	0	0	0	0	0	0	0	0	0	0	0	0	0	0	0	0	0	0	0	0	0	0	0	0	0	0	0	0	0	0
ENSMUSG00000002249	Tead3	-	0.0388333	O	6.73046	3.7113	3.00832	3.6228	3.33798	3.26114	2.89853	1.82806	4.5921	4.62393	3.52163	3.725	2.78948	9269	6958	7154	6512	6537	5705	4029	5585	7932	8431	8953	8852	8522	0	0	0	0	0	1111	2056	0	851	0	3174	4423	5316	10780	2931	2820	3767	3314	1993
ENSMUSG00000002250	Ppard	+	0.029	O	4.38054	5.64343	4.88501	7.55425	4.74418	2.84832	3.06704	1.87714	2.60537	2.19246	1.87354	2.62449	2.78101	5653	3373	4204	3327	3195	2935	2133	2648	3135	2900	6611	7534	8409	0	0	0	0	0	0	0	0	0	0	0	0	0	18335	3666	6481	4400	3002	0
ENSMUSG00000002257	Def6	+	0.0163333	X	6.64196	20.1651	16.9265	14.3976	19.2205	4.3169	1.38576	2.24315	2.40367	4.37857	8.42015	4.92476	8.89703	2802	3193	3266	3106	3284	2691	1667	930	1449	1694	3121	2646	3088	0	0	0	0	0	0	0	0	0	0	0	0	0	0	0	0	0	0	0
ENSMUSG00000002265	Peg3	-	0.0218333	O	170.566	25.4644	8.49133	13.2669	9.90435	11.4685	9.42928	11.7427	106.954	158.892	69.8671	102.832	25.1253	6544	6162	5412	5221	5308	5308	5227	5150	6342	6593	6445	7120	6421	0	1860	0	0	0	1115	817	2259	0	0	0	0	0	8095	821	0	1128	0	0
ENSMUSG00000002266	Zim1	-	0.0123333	O	5.36699	0.266455	0.257767	0.312435	0.183918	0.341302	0.298116	0.0954896	0.390837	0.531316	0.504039	0.484875	0.512768	1916	1559	1304	1495	1370	1375	1279	1033	1423	1709	1698	1696	1416	0	0	0	0	0	0	0	0	0	0	0	0	0	0	0	0	0	0	0
ENSMUSG00000002274	Metrn	-	0.0203333	O	15.3498	21.7935	18.9346	15.5154	25.3816	18.1352	18.0043	41.8346	26.3907	8.77871	9.94487	9.19722	20.9406	6019	6227	5347	7101	5858	6974	6837	7372	7711	6053	5823	5866	7063	3017	3599	2267	2303	3328	3691	3022	4269	3070	2529	2869	4015	4078	0	0	0	0	1528	0
ENSMUSG00000002279	Lmf1	+	0.0166667	X	8.86603	5.93105	4.00383	6.47305	5.96473	8.15259	8.16368	4.13301	8.07401	7.69955	7.84068	9.83996	7.29985	0	0	0	0	0	0	0	0	0	0	0	0	0	0	0	0	0	0	0	0	0	0	0	0	0	0	0	0	0	0	0	0
ENSMUSG00000002280	Narfl	+	0.0186667	O	6.74566	9.26579	7.70111	11.6641	11.4231	9.27273	10.9963	8.92628	8.48062	6.63715	10.5244	7.50113	10.6557	1951	2244	2269	2377	2387	3021	2756	2422	1940	2256	2221	2352	3524	0	0	0	0	0	0	0	0	0	0	0	0	0	6561	1700	2970	2536	6412	3018
ENSMUSG00000002289	Angptl4	-	0.0156667	O	13.406	11.6293	6.53922	14.4849	11.4069	5.6847	6.15073	6.5097	0.889011	2.6386	11.5576	8.95518	7.1501	6028	5190	4011	5538	4525	4680	4379	4255	3413	3712	3736	4109	4264	0	0	0	0	0	0	0	0	0	0	0	0	0	3926	1742	2764	2235	2311	0
ENSMUSG00000002290	Rab11b-ps2	-	0.0161667	X	0.418368	0.496558	0.169593	0.443618	0.640773	0.396165	0.233663	0.413353	0.314567	0.315568	0.31243	0.400647	0.319639	0	0	0	0	0	0	0	0	0	0	882	1273	1417	2801	3080	2162	1063	2227	1918	0	2513	2467	1967	1116	1216	1949	0	0	0	0	0	0
ENSMUSG00000002297	Dbf4	-	0.0275	O	14.6453	30.6837	28.7247	18.9725	39.3017	31.7104	33.5404	48.0477	50.4921	47.307	74.2436	63.1273	77.9986	5479	4386	6485	6864	6602	5488	6213	5483	4375	4499	9639	9140	9811	0	0	0	0	0	0	0	0	0	0	0	0	0	17402	13300	8798	13188	18442	8693
ENSMUSG00000002307	Daxx	+	0.038	O	10.7934	11.092	9.25977	7.50464	14.2126	12.3239	16.5212	18.4691	15.8822	19.1053	23.3969	21.0419	39.6159	10690	10111	10655	10072	11036	12134	11364	11343	12554	12731	18466	18311	18746	0	0	0	0	0	0	0	0	0	0	0	0	0	4648	3977	3565	3193	3710	3561
ENSMUSG00000002308	Cd320	+	0.0151667	O	9.1477	20.1361	24.0495	29.2719	43.4846	26.5696	34.5681	20.7198	15.2738	24.5425	44.9697	23.0661	24.2046	2171	3189	3567	5950	4143	5308	4916	3978	2483	2720	3029	3232	3052	0	0	0	0	0	0	0	0	0	0	0	0	0	971	0	2031	1282	1606	1392
ENSMUSG00000002319	Ipo4	-	0.0208333	X	31.7966	54.8007	44.077	39.8338	65.4136	56.2028	62.9583	43.1376	20.6264	30.6705	37.3089	36.0308	64.8205	0	0	0	0	0	0	0	0	0	0	0	0	0	0	0	0	0	0	0	0	0	0	0	0	0	0	12101	7458	7544	6921	8676	8735
ENSMUSG00000002320	Tm9sf1	-	0.0285	O	37.1861	24.7747	20.5163	18.9308	29.3651	29.6716	27.5945	16.1256	19.5393	21.9887	27.4535	21.6956	14.7039	4699	4481	3770	3941	3699	4035	3950	3882	4000	3837	4000	4186	3975	0	0	0	0	0	0	0	0	0	0	0	0	0	5218	2545	2269	3037	5104	1832
ENSMUSG00000002324	Rec8	+	0.0143333	X	0.231123	0.794325	2.21051	4.66048	1.33776	1.16528	0.859124	0.401668	1.0463	1.32449	1.88894	1.91868	4.75837	0	0	0	916	0	0	0	0	1090	1161	1879	2156	2090	0	0	0	0	0	0	0	0	0	0	0	963	0	12101	7458	7544	6921	8676	8735
ENSMUSG00000002325	Irf9	+	0.0188333	X	17.4396	3.33099	5.28309	6.7594	4.84946	4.4994	5.0145	11.5109	3.77695	5.15237	7.04327	4.04047	4.74283	2530	1940	2097	2328	2131	2273	1922	2648	2612	2635	4009	2819	3905	0	0	0	0	0	0	0	0	0	0	0	0	0	15025	9419	8204	8377	11135	8265
ENSMUSG00000002326	Gmpr2	+	0.0156667	O	15.1021	25.6255	24.9394	15.5904	30.0929	12.6312	18.2164	17.0415	14.7267	16.2484	16.7274	12.8472	14.7903	5690	4281	4059	4027	4158	3955	3914	3837	3889	3642	4093	4092	4409	0	0	0	0	0	0	0	0	0	0	0	0	0	5819	5533	5790	5326	5146	3998
ENSMUSG00000002329	Mdp1	-	0.016	O	10.8764	9.57156	8.23266	6.65493	10.4486	5.31442	5.79972	8.50654	7.0498	6.65681	8.65499	6.66457	5.9988	2600	1906	1851	2011	1649	1969	1805	2017	1904	1837	2388	2254	2037	0	0	0	0	0	0	0	0	0	0	0	0	0	1173	1382	1201	0	962	0
ENSMUSG00000002332	Dhrs1	-	0.0238333	O	12.5638	13.6717	26.0403	16.7458	16.6031	6.87878	8.9623	10.0783	8.13058	8.22235	10.9783	8.99074	6.83198	5030	4545	3601	4365	3587	4624	3493	3648	3833	4013	4880	3313	3295	0	0	0	0	0	0	0	0	0	0	0	0	0	5988	786	1207	1457	3236	0
ENSMUSG00000002341	Ncan	-	0.0118333	X	0.873092	0.127257	0.145562	0.097388	0.131339	0.169845	0.143962	0.139503	1.41925	2.28828	2.84654	3.45751	2.82361	0	0	0	0	659	946	812	1054	1469	2196	1541	2088	1770	23870	15669	10115	11299	9915	12859	10753	18313	14293	14754	14040	12466	10773	0	0	0	0	0	0
ENSMUSG00000002342	Tmem161a	+	0.015	X	16.3849	15.3537	12.5163	17.1904	19.6004	14.5745	19.0415	13.5435	11.8806	12.1015	18.2768	14.6275	12.416	1967	2195	2617	2198	1881	1867	1840	2029	2175	1986	2354	2180	2987	0	0	0	0	0	0	0	0	0	0	0	0	0	2579	1835	0	0	1807	0
ENSMUSG00000002343	Armc6	-	0.009	X	9.32044	13.9722	11.3116	7.24325	10.8523	15.4359	20.2042	12.7915	6.33163	6.07338	15.9712	9.89551	18.2406	0	0	0	0	0	0	0	0	0	0	0	0	2468	0	0	0	0	0	0	0	0	0	0	0	0	0	3573	1677	1193	1366	1639	2481
ENSMUSG00000002345	2310045N01Rik	+	0.0138333	X	10.4021	13.0281	19.4352	10.2093	18.6329	11.8571	11.3957	14.5377	13.1096	12.1974	21.1461	13.3427	10.9737	797	776	0	900	698	955	0	955	2042	2629	3145	3320	2474	4022	2862	946	1808	1263	1999	2897	3548	2663	1946	1283	2052	0	0	0	0	0	0	0
ENSMUSG00000002346	Slc25a42	-	0.00966667	X	2.02168	2.49542	2.74596	6.09494	4.81711	5.00933	3.62097	1.57966	1.46946	1.03963	1.68188	1.54673	2.02309	0	0	0	0	0	0	0	0	0	0	0	0	0	0	0	0	0	0	0	0	0	0	0	0	0	0	1035	0	1361	1989	2625	745
ENSMUSG00000002365	Snx9	+	0.0336667	O	27.9622	14.8798	12.3803	10.9591	13.7335	9.10189	9.38676	10.2967	7.88298	13.7912	15.9008	15.932	8.08076	11407	8067	8059	7883	8675	8408	7890	7399	7290	7969	7305	8346	6689	0	0	0	0	0	0	0	0	0	0	0	0	0	41587	3113	2310	5816	2385	1558
ENSMUSG00000002372	Ranbp3	+	0.0305	O	19.5066	25.8811	20.9071	13.1698	23.9027	24.1953	27.0863	29.9968	23.46	26.2294	48.0938	26.6324	43.8582	5106	5115	4286	4271	4265	4547	4110	4484	4528	4835	5437	6033	5420	1714	1559	0	0	1390	1670	954	871	797	0	829	881	0	33105	30611	33168	24170	30755	22452
ENSMUSG00000002379	Ndufa11	+	0.0296667	O	12.7347	12.5639	10.9659	6.10076	10.6215	4.7027	6.99513	11.5861	6.5575	8.93911	17.8147	8.96062	9.1382	5242	5136	4160	5412	4684	4787	5048	5280	4519	4464	5194	4918	6006	0	0	0	0	0	0	0	0	0	0	0	0	0	2683	2616	853	0	3479	0
ENSMUSG00000002384	Bmp8b	+	0.0281667	O	0.143795	1.24584	5.64876	6.47341	9.28819	13.3028	11.6256	4.83184	0.667056	2.39047	0.918326	2.08717	0.886377	1551	2067	3382	3487	3447	3871	3676	3467	2290	3486	2428	3516	2518	8931	8420	4946	1268	850	3972	2065	5358	4229	2334	4360	5648	4920	11424	9258	9451	11144	16456	7431
ENSMUSG00000002393	Nr2f6	-	0.0463333	O	18.5076	17.2264	9.29909	7.99921	11.8421	12.7389	11.9895	22.8154	14.7571	16.8563	31.4157	22.7033	26.0634	4507	3635	3747	3842	3537	3481	3614	3728	3845	3970	6358	6207	6068	0	0	0	0	0	1297	0	0	0	0	0	1659	1573	6178	0	1231	0	0	0
ENSMUSG00000002395	Use1	+	0.0186667	O	56.2397	52.9903	48.2735	36.1984	42.7598	19.6784	25.5742	39.5795	37.0713	38.8743	78.7415	37.1269	46.8203	3064	2926	3010	2210	2150	2411	2363	2357	2885	3016	3448	3542	3848	0	0	0	0	0	0	0	0	0	0	0	0	0	1320	1582	1227	1323	1791	0
ENSMUSG00000002396	Ocel1	+	0.0255	O	2.91025	2.74874	2.9397	1.73038	3.9181	1.83594	2.23141	2.22463	1.19254	1.22262	3.084	2.22824	1.8477	5044	5112	5008	4354	4383	4759	4402	4337	4738	5028	6253	5828	6635	0	0	0	0	0	0	0	0	0	0	0	0	0	6178	0	1231	0	0	0
ENSMUSG00000002409	Dyrk1b	+	0.0281667	O	2.34666	3.38709	1.80542	5.12187	3.19374	3.65381	1.5943	2.29288	3.64185	2.64768	1.24528	3.1607	2.95236	7110	6718	8135	6959	6334	7656	6790	6835	6770	7074	9848	9898	10361	0	0	0	0	0	0	0	0	0	0	0	0	0	15007	11861	11489	9650	11923	8607
ENSMUSG00000002413	Braf	-	0.00533333	X	9.60441	12.0836	9.45178	11.9824	8.45195	7.19897	11.0142	7.46626	15.7837	11.1569	12.156	11.6015	19.3551	0	0	0	0	0	0	0	0	0	0	0	0	0	0	0	0	0	0	0	0	0	0	0	0	0	0	44114	7895	13647	3411	9287	922
ENSMUSG00000002416	Ndufb2	+	0.0101667	X	30.4155	56.1106	78.7564	20.5995	43.667	19.4368	33.0173	34.15	27.025	19.7973	45.5753	15.2055	19.2031	0	0	0	0	0	0	0	0	0	0	0	0	0	0	0	0	0	0	0	0	0	0	0	0	0	0	6670	4964	5011	4660	6643	3596
ENSMUSG00000002428	Hltf	+	0.0095	X	10.2734	18.4012	28.0373	18.4912	35.6649	24.7063	23.9071	16.8217	13.5476	12.692	23.0904	17.3352	25.8335	0	0	0	0	0	0	0	0	0	0	0	0	0	0	0	0	0	0	0	0	0	0	0	0	0	0	8179	0	4342	3997	8700	2216
ENSMUSG00000002455	Prpf6	+	0.027	O	25.2405	38.0148	32.9428	21.7029	37.1878	24.6427	31.3513	45.8309	34.8133	44.3649	47.0774	38.0841	46.2173	3441	3005	3234	3250	3106	3246	3192	3129	2906	3204	3184	3465	3292	0	0	0	0	0	0	0	0	0	0	0	0	0	13346	5910	3373	5198	8189	5244
ENSMUSG00000002458	Rgs19	-	0.023	O	12.7216	11.8682	9.71344	9.02814	15.0171	9.63184	16.1121	9.29667	6.41474	10.9846	11.9938	12.181	11.5294	2962	2661	2507	2418	2718	2420	2499	2364	3051	2538	3112	2992	2734	0	0	0	0	1197	0	0	1359	1958	0	2243	1993	2554	4594	5294	3564	3276	8776	3754
ENSMUSG00000002459	Rgs20	-	0.0226667	X	0.335751	0.589493	4.29598	2.07227	1.56138	0.972627	0.548447	0.541277	0.56098	0.606617	0.329053	0.288512	0.690992	4331	3358	4990	5870	3754	3672	3519	3393	4888	5053	5126	6158	5834	12249	9279	4958	2345	2663	7409	8629	11466	11226	7774	8119	13998	6491	0	0	7291	6829	4264	0
ENSMUSG00000002475	Abhd3	-	0.0123333	O	0.52084	0.390938	0.513684	0.295733	0.415815	0.438257	0.181848	0.477564	0.270692	0.405982	0.578458	0.503542	0.533846	1855	1872	1810	1715	1656	1882	1936	1904	1854	1847	2012	2047	1950	5914	4072	942	0	0	4634	2345	5153	2980	1395	2656	2156	2486	0	0	0	0	0	0
ENSMUSG00000002477	Snrpd1	+	0.0175	O	7.26526	28.2132	21.6575	9.26592	23.0581	13.3987	21.6686	26.2518	20.5037	19.8367	35.3441	17.0349	14.9813	3172	2968	2787	2661	2851	3211	2978	3199	3023	3020	3065	3910	4321	1305	921	0	0	0	0	0	0	0	0	0	0	0	2457	957	0	743	0	1978
ENSMUSG00000002486	Tchp	+	0.0238333	X	2.84457	4.15174	2.98903	5.10929	5.53414	6.45587	7.20403	6.80571	3.94513	5.00577	3.59133	4.38598	5.38684	0	0	0	0	0	0	0	0	0	0	0	0	0	0	0	0	0	0	0	0	0	0	0	0	0	0	10447	7594	5758	5431	10314	5454
ENSMUSG00000002489	Tiam1	-	0.0248333	X	6.66155	15.247	18.5178	23.0471	28.4535	29.556	35.0895	19.108	11.7082	11.4078	11.5269	15.406	15.38	2957	2326	3137	2646	2626	2830	2362	2231	2558	3020	3875	3390	2541	0	0	0	0	0	0	0	0	0	0	0	0	0	938	1624	0	827	0	0
ENSMUSG00000002496	Tsc2	-	0.0235	O	8.86422	7.08932	5.53823	7.85914	7.22797	9.38149	7.72958	5.03104	6.69166	5.8375	9.6267	9.01849	12.7121	2508	2622	2277	2571	2504	2724	2453	2860	3453	4152	4516	4553	4391	0	0	0	0	0	0	0	0	0	0	0	0	0	20740	5460	7287	4016	7090	2704
ENSMUSG00000002500	Rpl3l	+	0.016	X	0.0604009	0.253867	0.0385407	0.172778	0	0.241643	0.106112	0	0.10753	0.0285902	0.0507402	0.0910283	0.234879	0	0	0	0	0	0	0	0	0	0	0	793	1276	1798	0	0	0	0	0	0	0	782	0	0	0	0	0	0	0	0	0	0
ENSMUSG00000002504	Slc9a3r2	-	0.0136667	O	9.45265	5.74632	6.21197	3.93828	1.82783	1.10751	1.48159	1.37475	2.50522	5.3427	5.20663	3.97313	5.40793	5283	2157	3014	2715	1749	1618	1572	1815	2638	2261	2060	4952	3542	0	1774	1266	1198	4661	5393	4849	5084	1818	1344	3652	1373	1203	4492	0	884	1113	1142	0
ENSMUSG00000002524	Puf60	-	0.0253333	O	41.1697	53.4764	35.3708	25.6627	46.9017	35.2162	44.3972	57.8218	47.5787	48.5268	66.0318	52.6662	60.2757	5960	3193	3334	4191	2908	3683	3225	4225	6665	5483	7002	6496	6507	0	0	0	0	0	0	0	0	0	0	0	0	0	9423	8824	8640	9191	9535	9079
ENSMUSG00000002546	Golga2	+	0.0235	O	33.7052	22.8194	19.0133	21.1867	21.4661	17.952	17.4105	20.317	19.8385	19.3707	15.3872	16.0724	14.1296	5908	3931	3580	3767	3608	3819	3598	3500	3745	3789	4381	4345	3914	0	0	0	0	0	0	0	0	0	0	0	0	0	19214	10984	11060	9275	10534	6527
ENSMUSG00000002550	Uck1	-	0.0198333	O	4.37072	5.5634	4.10289	5.38793	4.57343	8.12726	5.70807	3.95363	4.3735	4.52248	5.58719	4.5219	5.1109	2577	2586	2206	2405	2360	2462	2779	2483	2636	2398	2488	2742	2733	4083	757	834	0	802	4431	1768	0	3011	833	684	1078	1146	15549	9309	10846	11099	16466	9236
ENSMUSG00000002565	Scin	-	0.0151667	O	0.0828879	2.03132	0.718531	0.252781	0.204946	0.0722292	0.186796	0.0839429	0.178016	0.327407	0.464087	0.359629	0.732451	2231	2200	1717	1849	1368	1326	995	834	1288	1767	2107	2354	2229	3564	3149	0	0	0	1122	0	732	0	0	1524	1012	3616	0	0	0	0	0	0
ENSMUSG00000002578	Ikzf4	-	0.0141667	O	0.547617	0.425567	0.681124	0.93753	0.536032	0.448268	0.216926	0.307657	0.508963	0.631775	0.533262	0.432778	0.375287	1981	1549	1547	2004	1447	0	621	0	2852	2777	2691	3118	2557	2036	1009	0	0	976	1057	3098	0	0	0	2392	1261	1522	0	0	0	0	0	0
ENSMUSG00000002580	1810046J19Rik	-	0.016	O	9.59845	11.4546	14.0977	11.3083	19.8739	6.65864	11.974	14.7324	11.6593	10.8321	14.1197	10.9906	9.86876	1812	1739	1656	1908	1714	1791	1851	1978	2098	1970	1976	2132	2093	0	0	0	0	0	0	0	0	0	0	0	0	0	0	0	0	0	0	0
ENSMUSG00000002588	Pon1	-	0.01	X	0.0267904	0.113758	0.121478	0.0958831	0.174834	0.197962	0.12799	0.0302078	0.0201201	0.0189965	0.12208	0.0614955	0.0961912	0	0	0	0	0	0	0	0	0	0	0	0	0	0	1217	0	0	0	0	0	0	0	0	0	0	0	0	0	0	0	0	0
ENSMUSG00000002602	Axl	-	0.016	X	111.513	94.8777	64.4102	95.0171	63.9614	31.7867	24.1875	15.8581	27.8043	71.181	51.7734	69.3805	33.0396	10733	9259	7087	7897	7285	5641	4597	4695	5016	5138	4419	4880	4356	0	0	0	0	0	0	0	0	0	0	3046	4360	2967	24099	18755	14687	16093	15599	4351
ENSMUSG00000002603	Tgfb1	+	0.0413333	O	5.59407	3.09693	1.17065	1.63207	1.51253	0.50311	1.35816	0.371484	3.0125	7.25762	5.2944	4.61135	2.25462	5300	4312	4010	4079	3867	3946	3919	3942	4488	4675	5079	5230	4819	0	0	833	957	4088	4533	5537	4579	3582	656	5781	6258	5539	11473	1014	0	0	0	0
ENSMUSG00000002608	Ccdc97	-	0.0145	O	6.96697	8.23598	5.12165	6.7717	7.20495	6.75859	6.21147	5.9026	5.25866	5.56651	4.65657	5.81301	6.77217	3190	2791	2595	3125	2756	2900	2824	2692	2820	2854	2734	3099	2760	0	0	0	0	0	0	0	0	0	0	0	0	0	4118	2828	2736	3443	4435	2169
ENSMUSG00000002617	Zfp40	-	0.0101667	X	4.11472	2.9678	2.63956	2.14026	2.00118	2.56363	4.27824	1.98	3.81279	3.46678	4.30843	3.30417	3.2935	2765	2435	2574	2634	2393	2609	2328	2306	2692	2887	2748	2424	2383	1159	0	0	0	0	0	0	0	0	0	888	0	0	10512	2323	2897	3779	1896	2777
ENSMUSG00000002625	Akap8l	-	0.0181667	O	6.1586	8.23093	6.49399	8.45384	8.86762	7.99543	7.76927	8.53978	11.0155	8.58404	9.33565	10.3826	9.42946	3276	3415	3288	3740	3782	4204	3708	3572	3650	3454	5557	6619	4930	0	0	0	0	0	0	0	0	0	0	0	0	0	14905	10843	13291	15843	12182	7065
ENSMUSG00000002633	Shh	-	0.0141667	O	0.0653235	0.185288	0.123179	0.159567	0.0478132	0.181433	0.052363	0.0827192	0.0986653	0.041417	0.0622406	0.0560009	0.0210475	2774	0	2235	2646	3037	2883	2821	2749	5728	5674	5917	6209	5831	22495	14220	14296	13804	15293	18174	15084	19757	16447	20125	17727	19397	18505	0	0	0	0	0	0
ENSMUSG00000002635	Pdcd2l	-	0.0176667	O	17.4451	29.8498	19.2685	17.255	27.1452	16.2932	23.5097	31.0045	22.956	20.8022	35.9095	26.4581	50.4221	1853	1733	1727	1918	1881	1892	1698	1838	2004	2150	2172	2089	2720	0	0	0	0	0	0	0	0	0	0	0	0	0	6413	2618	5257	1751	4789	3532
ENSMUSG00000002658	Gtf2f1	-	0.0193333	O	17.2514	28.0388	31.9453	17.9522	37.8958	19.486	24.6757	38.06	23.1469	28.6584	38.4941	24.5621	32.7674	3509	2721	2624	3500	2624	2847	2903	2843	2939	3191	3226	3286	2960	0	0	0	0	0	0	0	0	0	0	671	0	0	6052	3213	6292	4123	4855	4907
ENSMUSG00000002660	Clpp	+	0.0193333	O	17.7632	33.1121	26.9763	13.5071	37.5829	22.8339	31.9848	40.1803	17.867	21.2184	38.8317	20.0786	33.3629	3292	3323	3010	2887	2893	3028	2969	3232	3030	2932	4409	4514	4589	0	0	0	0	0	0	0	0	0	0	0	0	0	5389	4605	2940	3071	5293	3765
ENSMUSG00000002661	Alkbh7	+	0.0193333	O	4.65876	5.77219	2.78388	2.30487	5.17872	2.7954	3.12007	5.132	5.34725	5.75516	11.923	6.68024	8.11235	5429	5243	4730	4961	4671	4796	4784	5144	5073	4980	6536	6803	6756	0	0	0	0	0	0	0	0	0	0	0	0	0	0	0	0	0	0	0
ENSMUSG00000002664	Pspn	-	0.0145	X	0.110704	0	0	0	0	0.136144	0	0	0	0	0	0	0	0	0	0	0	0	0	0	0	0	0	0	0	0	0	0	0	0	0	0	0	0	0	0	0	0	0	0	0	0	0	0	0
ENSMUSG00000002668	Dennd1c	-	0.015	X	0.198186	0.0991991	0.0811792	0.0949235	0.127992	0.043171	0.112127	0.0177127	0.18788	0.188535	0.346658	0.215889	0.101415	0	0	0	1502	763	0	0	0	0	0	0	0	977	2858	2441	0	0	0	0	0	0	602	0	629	1492	1526	0	0	0	0	0	0
ENSMUSG00000002679	Med6	-	0.00816667	X	15.4927	20.9562	22.7385	10.9771	19.8042	13.2971	14.8713	18.2777	15.7628	18.5165	24.8868	14.8147	22.9875	0	0	0	0	0	0	0	0	0	0	0	0	0	0	0	0	0	0	0	0	0	0	0	0	0	0	3434	0	2693	2027	844	1324
ENSMUSG00000002688	Prkd1	-	0.0265	O	3.89999	1.76498	1.21599	0.450303	0.506028	0.540535	0.942488	0.618941	1.74573	2.33491	2.21936	1.95911	0.935612	3766	2708	2392	2200	1913	2200	2175	2377	2757	3459	2811	3520	2683	0	1072	0	0	939	1514	1005	994	0	0	2760	3536	5340	8239	0	0	0	0	0
ENSMUSG00000002699	Lcp2	+	0.0103333	X	1.05397	0.187677	0.140234	0.0719429	0.0969899	0.215218	1.41543	0.171817	0.0134562	0.107021	0.35483	0.168076	0.134371	0	0	0	0	0	0	0	0	0	0	0	0	0	0	0	0	0	0	0	699	0	1089	0	0	0	0	0	0	0	0	0	0
ENSMUSG00000002718	Cse1l	+	0.0085	X	30.813	73.566	100.044	29.8513	89.6627	72.6721	92.7003	81.6989	58.6807	71.2722	107.204	69.0247	121.067	0	0	0	0	0	0	0	0	0	0	1094	2288	1388	0	0	0	0	0	0	0	0	0	0	0	0	0	31699	22691	24206	26742	33466	26233
ENSMUSG00000002728	Naa20	+	0.019	O	25.3367	42.8944	49.2186	28.3739	45.0476	30.8347	36.5316	40.7234	32.2518	30.0652	40.5574	28.042	31.696	3689	4337	4391	4513	3846	3700	4147	3391	3716	3497	4972	5362	4802	0	0	0	0	0	0	0	0	0	0	0	0	0	23533	12793	11194	14025	18866	15571
ENSMUSG00000002731	Prkra	-	0.0243333	O	14.3078	21.8435	16.246	13.6241	10.7897	6.51288	5.93494	6.8928	13.911	12.0749	10.4328	7.98115	7.63279	2867	2799	2922	2956	2635	2653	2684	2660	2914	2927	2990	3132	3191	0	0	0	0	0	0	0	0	0	0	0	1773	1658	16409	5342	8006	9526	2703	2027
ENSMUSG00000002732	Fkbp7	-	0.03	O	49.0477	24.2118	18.9403	11.6717	9.39754	4.89906	4.29673	2.52469	5.47094	6.97173	9.55613	4.73668	2.32323	7269	6751	6411	6794	7163	6485	6295	6588	5969	5882	6169	6531	5843	0	0	0	0	0	0	0	0	0	0	0	0	0	4930	5671	4847	886	1317	0
ENSMUSG00000002733	Plekha3	+	0.0151667	X	10.9912	9.68268	11.7232	8.73692	12.464	9.39953	10.7687	12.9502	8.8376	12.1395	15.0675	8.85174	11.4419	0	0	0	0	0	0	0	0	0	0	0	0	0	0	0	0	0	0	0	0	0	0	0	0	0	0	23715	13634	17009	9864	15933	9562
ENSMUSG00000002741	Ykt6	+	0.023	O	54.9848	27.1254	26.9081	13.3259	25.8378	15.6021	22.3473	38.4008	23.3311	39.3328	40.2316	30.3562	31.598	3257	2941	2721	2828	2617	2710	2702	2655	3232	3401	3292	3577	3537	0	0	0	0	0	0	0	0	0	0	0	0	0	10862	5946	7520	6651	8608	3692
ENSMUSG00000002748	Baz1b	+	0.0116667	X	38.5901	49.5686	45.7903	32.3714	42.7311	45.1887	52.3465	57.146	41.9765	41.9409	39.1979	35.7404	49.6648	0	0	0	0	0	0	0	0	0	0	0	0	0	0	0	0	0	0	0	0	0	0	0	0	0	0	49175	42115	33212	44507	44567	37174
ENSMUSG00000002763	Pex6	+	0.0121667	X	7.76142	10.5002	6.51839	8.20237	8.0887	8.01581	9.06846	5.13525	6.98515	6.48773	6.69297	8.35623	8.20941	0	0	0	0	0	0	0	0	0	0	0	0	0	0	0	0	0	0	0	0	0	0	0	0	0	0	1451	0	0	0	0	0
ENSMUSG00000002767	Mrpl2	+	0.0266667	O	36.6428	84.0257	42.1013	22.7022	52.3096	37.312	43.788	71.7691	52.2441	50.7762	79.2499	65.7342	52.7011	7862	6356	6263	6589	6421	6957	6388	6857	6893	7605	8291	8254	8049	0	0	0	0	0	0	0	0	0	0	0	0	0	1130	2180	1050	1057	1282	0
ENSMUSG00000002768	Mea1	+	0.0291667	O	33.3941	24.0058	25.8315	24.118	30.8423	11.9478	12.7594	16.3457	22.8432	29.3895	42.1362	31.5175	26.1763	8130	6738	6994	9009	7598	9066	7612	7212	10463	9558	14476	13908	12526	0	0	0	0	0	0	0	0	0	0	0	0	0	6503	4203	5944	3103	6008	3631
ENSMUSG00000002769	Gnmt	-	0.0226667	O	0.129659	0.254943	0.448199	0.241275	0.162569	0.453937	0.143795	0.181661	0.408981	0.516828	2.10349	0.776042	0.955709	0	757	997	911	867	0	0	0	1364	1651	2150	2405	2249	1547	0	0	0	0	0	0	0	0	0	914	0	0	965	0	0	0	0	0
ENSMUSG00000002771	Grin2d	-	0.0351667	O	0.505756	0.2118	0.285682	0.533423	0.265364	0.298643	0.514229	0.174097	0.122559	0.373238	0.563922	0.368255	0.33171	4099	2475	3490	3177	3132	3143	2071	2413	3838	4337	4611	4890	4575	3350	3471	3389	2757	5353	5930	4346	4606	4508	2657	5433	3677	4252	0	0	0	0	0	0
ENSMUSG00000002778	Kdelr1	+	0.0218333	X	59.6786	36.4072	35.2098	37.9416	36.2019	32.772	27.9555	23.296	20.9726	27.1728	27.0413	26.6504	18.576	7824	5453	6116	5788	5512	6162	4501	4851	6934	6665	7037	7321	6936	3350	3471	3389	2757	5353	5930	4346	4606	4508	2657	5433	3677	4252	11668	8269	7607	8054	9196	6269
ENSMUSG00000002781	Tmem143	+	0.01	X	7.38114	10.6185	7.05553	8.56878	11.2629	9.10449	8.20755	5.60854	6.6027	5.58692	8.23558	9.9855	9.05874	7351	8453	7609	7878	7213	7122	5514	6645	7912	7319	9152	9624	9071	0	0	0	0	0	0	0	0	0	0	0	0	0	0	0	0	0	0	0
ENSMUSG00000002791	Pdxk-ps	-	0.0145	X	0.135441	0.187314	0.175221	0.37065	0.19335	0.311278	0.18146	0.152879	0.101403	0.118396	0.0287835	0.173242	0.104191	1938	1814	1667	1689	1595	1531	1670	1522	1804	1764	1720	1885	1827	10907	7897	7349	5288	15565	20881	15580	20383	15722	13518	10676	12959	10384	0	0	0	0	0	0
ENSMUSG00000002797	Ggct	-	0.0183333	O	1.51511	9.58227	21.1009	7.50911	15.8302	8.19317	7.83153	8.65863	5.10015	8.26774	10.7145	6.00394	5.70668	2604	2822	3635	3450	2837	2753	2592	2554	2499	2759	2712	2927	2702	0	0	0	0	0	0	0	0	0	0	0	0	0	0	1010	1156	0	2810	979
ENSMUSG00000002799	Jag2	-	0.0518333	O	0.11791	9.13807	8.49969	12.7314	20.0717	23.2199	18.0029	8.38851	3.84043	4.35739	7.31117	9.70098	8.61155	656	3486	4207	4378	4299	4409	4799	3430	2807	2807	4121	4616	4651	10542	3706	1039	0	0	2479	2103	6366	9072	2958	3525	4066	1990	0	2102	10100	10077	12839	9980
ENSMUSG00000002803	Btbd6	+	0.0256667	O	2.21819	2.1098	1.11258	1.83587	1.32008	1.30768	0.902981	1.00631	1.40973	2.54801	3.78605	2.93869	4.35604	2508	2251	2076	2218	1819	2255	2054	2119	2337	2110	2774	2632	2477	0	0	0	0	0	0	0	0	0	0	0	0	0	8183	7792	8809	5880	5436	4910
ENSMUSG00000002804	Nudt14	-	0.0191667	O	4.99902	8.73611	9.3784	9.71481	12.4714	6.33544	5.21145	4.08362	6.03736	5.50189	10.8995	8.73043	7.90056	2107	2021	2079	4510	3236	3621	3512	1790	2207	2177	3167	3607	3460	0	0	0	0	0	0	0	0	0	0	0	0	0	0	0	0	0	0	0
ENSMUSG00000002808	Epdr1	-	0.0241667	O	18.9149	32.4933	28.4205	16.2551	12.8688	9.25211	9.49275	9.20351	3.60507	5.882	5.4765	4.07499	3.95936	4991	5300	4472	4225	3724	3876	3471	3322	3526	3717	3975	4285	5388	964	925	0	0	1265	1317	0	0	0	0	3034	2624	0	0	0	0	837	0	0
ENSMUSG00000002812	Flii	-	0.0346667	O	30.164	26.6	22.9962	21.227	22.2801	18.3267	17.8046	15.3627	23.9214	27.1858	23.8482	28.9032	19.4304	4867	4103	4050	3911	3983	3943	3953	4126	3985	4279	5512	6010	5569	0	0	0	0	0	0	0	0	0	0	0	0	0	21201	14379	13502	15147	18109	13992
ENSMUSG00000002814	Top3a	-	0.0256667	O	5.93498	8.41391	7.3377	4.89797	10.6407	9.78916	9.06421	10.0524	10.1127	13.0479	11.5953	11.2413	11.1684	8471	7833	8191	8211	8063	8090	7643	8401	7716	8326	8134	8642	8135	0	0	0	0	0	0	0	0	0	0	0	0	0	15986	1425	3651	8422	13036	3614
ENSMUSG00000002820	Atg4d	+	0.0208333	O	1.44476	3.39306	2.82694	2.71037	5.2535	5.31806	7.82341	6.49765	4.4703	4.0901	6.22581	4.16184	5.70882	3081	2664	2728	2812	2827	2839	3017	2766	3039	3069	2866	3210	3166	2833	0	0	0	0	0	0	0	0	0	0	0	0	15943	11423	10346	13744	17502	10979
ENSMUSG00000002825	Qtrt1	+	0.021	O	9.93644	30.1947	18.5567	12.2196	17.9651	13.9929	20.6959	19.4196	10.2169	11.9353	22.2642	14.2919	22.1726	2950	2453	2447	2618	2609	2473	2415	2383	2534	2465	3747	2539	2381	0	0	0	0	0	0	0	0	0	0	0	0	0	8558	4295	1438	987	5907	2219
ENSMUSG00000002831	Plin4	-	0.0111667	X	0.162506	0.1596	0.0999931	0.154716	0.0658888	0.0555681	0.096283	0.0228176	0.0351628	0.0711824	0.0684621	0.0976874	0.111193	0	0	0	0	0	0	0	0	0	0	0	0	0	12198	8226	7738	7391	10391	12314	10543	11449	11607	9477	8365	7506	6928	14058	4951	6789	6784	10827	5855
ENSMUSG00000002833	Hdgfrp2	+	0.0305	O	18.733	26.8462	14.2207	12.9053	23.3563	21.6543	24.4634	30.7619	28.1239	30.1607	34.2023	31.2719	42.7385	7845	7278	6542	6666	6797	6586	6744	6299	7183	7259	7330	7773	7635	0	0	0	0	0	0	0	0	0	0	0	0	0	21724	10746	10670	11273	17342	5855
ENSMUSG00000002835	Chaf1a	+	0.0346667	O	7.2621	17.1563	10.4955	5.69534	16.8502	19.1327	22.611	26.8875	24.7645	24.9601	22.9878	21.8083	30.9826	11090	7065	6015	6250	6478	6384	6779	6378	6515	8146	8789	8836	7673	0	0	0	0	0	0	0	0	0	0	0	0	0	25324	26304	21410	22936	26538	23670
ENSMUSG00000002844	Adprh	-	0.0221667	O	16.1206	16.3034	16.4467	14.5855	22.4338	17.4913	19.7351	17.4646	14.4537	11.7195	13.9478	15.1592	23.0032	2742	2982	2650	2889	2848	2959	2870	2832	2834	2825	2754	3154	4150	0	0	0	0	0	0	0	0	0	0	0	0	0	8710	6109	4295	3926	6092	4320
ENSMUSG00000002845	Tmem39a	+	0.0203333	O	29.8249	18.6822	17.463	24.9815	20.4365	20.7324	16.6581	12.7436	20.4706	20.8986	36.6624	32.1851	39.9377	5993	2659	3693	4812	4735	4460	3984	2606	2742	3434	6625	6921	5999	9841	6035	0	0	0	0	0	0	2297	699	0	0	0	29199	12204	16158	17721	21600	11038
ENSMUSG00000002846	4930455C21Rik	-	0.0223333	O	11.0425	17.2294	15.5519	12.8193	19.4395	14.6843	19.5431	16.408	13.6627	14.1433	18.0954	15.1614	16.1894	3737	3104	2862	2935	3564	2993	3208	3131	3356	3493	3391	3775	3053	0	0	0	0	0	0	0	0	0	0	0	0	0	12931	1490	6879	6323	5333	6459
ENSMUSG00000002847	Pla1a	-	0.0115	X	0.278487	0.384212	1.35034	0.85797	1.28898	1.67204	2.31531	2.33151	0.470665	5.34076	1.65474	2.91237	0.872886	0	0	0	0	0	0	1194	0	0	1697	1161	2096	1695	0	0	0	0	0	0	0	0	0	0	0	0	0	0	0	0	0	0	0
ENSMUSG00000002870	Mcm2	-	0.0266667	O	15.4248	34.5444	24.5434	8.29101	36.9733	33.5703	47.4631	70.2522	59.3179	53.8715	74.3464	67.7647	120.158	6384	6175	5987	6584	5764	6021	6100	6571	6992	7570	9221	10376	10572	0	0	0	0	0	0	0	0	0	0	0	0	0	13165	9448	8607	9363	14311	10732
ENSMUSG00000002871	Tpra1	+	0.0273333	O	5.08864	6.79773	4.40642	12.422	7.16961	10.0543	6.46513	3.08165	6.34938	4.4021	3.86899	6.70879	5.30795	6384	6175	5987	6584	5764	6021	6100	6571	6992	7570	9221	10376	10572	0	0	0	0	0	0	0	0	0	0	0	0	0	6368	3953	2214	1665	4245	2102
ENSMUSG00000002881	Nab1	-	0.0303333	O	20.3938	41.2697	37.3899	17.894	18.7358	11.3075	6.9085	9.84569	14.1109	19.879	11.5894	15.7683	6.92173	5896	5472	7501	6929	2974	2846	2863	2915	2895	3310	2653	2977	2589	0	0	0	0	0	0	0	0	0	0	4103	6508	4945	17829	17210	19406	11003	7638	0
ENSMUSG00000002885	Cd97	-	0.0215	O	21.213	11.3331	9.87404	6.79631	6.25829	2.75444	3.12658	4.5964	4.5923	12.4682	11.8873	13.4884	23.257	5635	4685	1904	1677	1892	1786	1855	1772	2027	4665	5102	5455	5384	0	0	0	0	0	960	1608	0	0	0	0	0	0	12958	6800	3138	5320	6060	7091
ENSMUSG00000002897	Il17ra	+	0.0293333	O	6.48493	12.2019	9.87779	9.21429	8.85022	7.89621	6.13075	6.48848	3.21907	4.88192	3.75161	3.49143	2.41388	2737	2849	2583	2929	2634	2576	2593	2531	2310	2460	2538	2703	3388	1055	0	0	0	0	2096	0	2197	4557	1021	3458	2245	2135	8317	8538	8687	5820	6549	0
ENSMUSG00000002900	Lamb1	+	0.0136667	X	161.194	87.08	79.5802	85.2681	117.879	168.242	151.387	122.207	110.606	172.452	119.817	168.596	77.2108	0	0	0	0	0	0	0	0	0	0	0	0	0	0	0	0	0	0	0	0	0	0	0	0	0	0	46579	18483	19982	15554	23795	26849
ENSMUSG00000002908	Kcnn1	-	0.0143333	O	1.2942	1.58444	1.59766	2.13717	2.62211	1.95218	2.83824	1.84737	0.757847	0.687944	1.44185	1.20217	0.784985	6071	5967	6171	6317	6081	6286	6086	6295	6747	6698	7442	7521	7477	3280	3142	1375	0	1986	2056	1947	1868	2230	1461	4091	3232	4585	0	0	0	0	636	0
ENSMUSG00000002910	Arrdc2	-	0.0356667	O	1.36458	3.36065	3.27733	5.01737	5.28347	4.89291	4.76463	4.08072	2.46234	1.57277	3.32188	2.83844	2.11021	2576	1871	1691	2578	2782	2756	3523	3307	2736	2224	3690	3883	4918	0	0	0	0	0	0	0	0	0	0	0	0	0	2379	0	0	0	0	0
ENSMUSG00000002930	Ppp1r17	+	0.0113333	X	0.0601697	0.292491	0.0898643	0.0559894	0.075485	0.0636434	0.0413012	0	0.0347075	0.0655455	0.0393999	0.088473	0.0166128	0	0	0	0	0	0	0	0	0	0	0	0	0	0	0	0	0	0	0	0	0	946	0	0	0	0	0	0	0	0	0	0
ENSMUSG00000002944	Cd36	-	0.00466667	X	2.03413	0.874222	1.02716	0.641232	0.789572	0.681646	0.514855	0.0991157	0.106564	0.227779	0.25428	0.160365	0.0993087	0	0	0	0	0	0	0	0	0	0	0	0	0	0	0	0	0	0	0	0	0	0	0	0	0	0	0	0	0	0	0	0
ENSMUSG00000002948	Map2k7	+	0.0298333	O	7.51903	12.1878	9.65112	11.3778	11.363	12.974	11.9387	12.3319	11.2248	7.93749	12.329	10.623	12.9916	3980	3797	3280	3575	3477	3666	3586	3865	3773	3371	3886	3533	3332	0	0	0	0	0	0	0	0	1248	0	2458	1981	1221	9157	4328	2693	2851	5688	4321
ENSMUSG00000002949	Timm44	-	0.0123333	X	16.9192	44.1107	36.5426	33.5097	48.1516	40.9061	42.2936	37.1897	34.7186	27.8436	41.5192	29.6029	25.8406	3690	2257	2449	2516	2348	2543	2504	2441	2392	2611	3141	3356	3085	0	0	0	0	0	0	0	0	0	0	0	0	0	9915	7534	8170	5446	7746	3091
ENSMUSG00000002957	Ap2a2	+	0.0253333	O	50.0075	49.7796	43.0813	32.3035	51.7132	32.5978	33.3351	32.624	35.1052	36.3375	42.307	39.3946	43.1716	5075	4222	4064	4339	4223	4245	2996	2990	3052	4204	4472	4003	3474	0	0	0	0	0	1124	0	0	1387	0	0	0	0	46109	28939	26844	21847	35392	24486
ENSMUSG00000002963	Pnkp	+	0.0326667	O	20.2613	20.042	18.0606	14.0262	18.8857	15.0869	18.268	20.7498	17.5054	19.0703	21.9565	21.7111	21.6019	11271	10118	9106	10028	9493	9771	9209	9436	10504	11346	11836	11782	11690	0	0	0	0	0	0	0	0	0	0	0	0	0	4020	1806	1683	2918	4048	1572
ENSMUSG00000002968	Med25	-	0.0276667	O	4.01145	5.25776	2.71345	3.6084	6.14792	6.89609	6.81604	6.34825	6.0461	5.87349	5.37289	6.80994	9.44735	6551	7120	6748	7242	7022	6661	6491	6356	6640	6280	8115	8395	7973	0	0	0	0	0	0	0	0	0	0	0	0	0	11224	7336	6569	5383	7692	6015
ENSMUSG00000002980	Bcam	-	0.0198333	X	1.34815	1.04251	1.27236	1.8801	0.771234	1.03873	0.499861	2.42974	21.4675	33.8115	30.3319	24.3654	44.5675	0	0	0	0	0	0	0	0	0	0	1146	1419	1118	0	0	0	0	0	0	0	0	0	0	0	0	0	0	0	0	0	0	0
ENSMUSG00000002981	Clptm1	-	0.0251667	X	20.7123	14.9039	15.5418	13.2283	17.8926	18.7317	17.2765	19.6656	19.929	31.9642	28.8612	29.2617	21.1528	5428	4555	4381	4506	4389	4737	4571	4437	5101	5017	5510	6096	5181	729	0	0	0	0	0	0	0	0	750	1413	0	0	27181	12920	16382	14208	17818	14956
ENSMUSG00000002983	Relb	-	0.025	O	3.42471	1.52497	1.43831	2.30228	1.65561	0.911394	0.812108	0.848468	2.57919	4.23287	4.22726	4.43316	2.56	2976	2771	2627	2693	2712	2700	2850	2457	3015	3216	3641	3563	3501	0	0	0	0	0	0	0	0	0	0	0	0	0	12491	756	1162	0	0	0
ENSMUSG00000002984	Tomm40	-	0.0253333	O	9.61327	27.0466	16.4411	16.7912	31.8451	38.8401	38.3731	49.9907	29.7044	38.2871	49.0347	39.1834	52.4629	4709	4660	4508	4125	4504	4702	4285	4458	4466	4789	5209	5793	5381	0	0	0	0	0	0	0	0	0	0	0	0	0	10283	5748	9382	6389	11893	8054
ENSMUSG00000002985	Apoe	-	0.0198333	X	25.9906	3.28675	3.05085	2.43357	2.80314	2.16954	1.98332	3.76925	41.4819	50.1518	151.937	118.071	91.3229	1591	865	987	1571	1047	1573	1133	1323	3720	4212	7415	8707	5892	1306	2453	0	0	0	0	0	0	0	0	0	0	0	0	0	0	0	0	0
ENSMUSG00000002992	Apoc2	-	0.0105	X	0.340551	0.272236	0.103819	0	0.249976	0.327812	0.321841	0.10396	0.182207	0.193192	0.412981	0	0.101099	0	0	0	0	0	0	0	0	0	0	0	0	0	7425	0	0	0	0	0	0	0	1106	0	0	0	0	0	0	0	0	0	0
ENSMUSG00000002996	Hbp1	-	0.007	X	54.304	37.2053	40.094	30.9066	26.2674	14.29	10.1989	12.9842	29.1968	25.1815	32.1247	27.7944	36.5451	0	0	0	0	0	0	0	0	0	0	0	1075	0	0	0	0	0	0	0	0	0	0	0	0	0	0	14271	8047	7772	10362	9256	1724
ENSMUSG00000002997	Prkar2b	-	0.029	O	6.56763	10.7277	6.35806	2.66091	4.92318	4.93723	6.34206	7.1509	7.3877	5.70482	4.27581	4.98139	3.00441	3339	2753	2849	2775	2613	3187	2778	3133	3108	2906	2669	2975	2490	0	0	0	0	0	0	0	0	0	998	1518	1938	2047	991	0	0	0	0	0
ENSMUSG00000003031	Cdkn1b	+	0.0335	O	36.1532	23.6556	13.2213	15.3195	17.8154	15.749	14.5336	21.6069	54.9012	20.9653	20.8885	16.6118	17.6332	12965	11654	10748	12497	11586	11741	10353	9819	14638	12899	12893	13236	9756	0	0	0	0	0	0	0	0	0	0	1706	1049	2370	1588	0	0	0	0	0
ENSMUSG00000003032	Klf4	-	0.0465	O	3.65788	130.847	37.615	82.5548	122.075	199.323	170.98	110.198	3.0445	1.83828	6.13397	13.5455	11.9032	5920	5345	5580	5438	5338	5378	4928	4760	5144	4965	5733	5691	5619	1368	0	0	0	0	2756	1823	2395	1753	3670	4542	3400	2479	827	996	954	1034	0	950
ENSMUSG00000003033	Ap1m1	+	0.024	O	11.6035	20.3677	13.3091	9.36328	16.1243	18.8613	22.2312	20.1187	12.3324	10.8008	11.2864	7.85059	11.6399	3068	2940	1727	3196	1859	2121	2036	2113	2063	3133	1952	1871	2020	0	0	0	0	0	0	0	0	0	0	0	0	0	2833	0	0	0	0	803
ENSMUSG00000003037	Rab8a	+	0.0213333	O	27.0378	29.7278	21.3095	15.0293	23.7215	16.3405	20.4542	23.8267	22.4041	23.9222	36.4645	22.289	26.3146	3857	3733	3708	3898	3771	3715	3708	3686	3573	3274	4845	4951	5456	0	0	0	0	0	0	0	0	0	0	0	0	0	8025	2696	3179	2769	4288	2551
ENSMUSG00000003038	Hmgn2	-	0.0388333	O	3.95109	3.29483	1.83984	3.18289	3.48496	5.4165	4.89131	5.52967	7.78915	7.2796	12.0021	5.92403	4.93659	3592	2867	2944	3565	3591	3843	3207	3864	3984	4271	4239	5365	4531	0	0	0	0	0	0	0	0	0	0	0	0	0	1252	1118	1137	895	1364	1068
ENSMUSG00000003039	Fam32a	+	0.011	O	17.0879	19.2025	17.9914	8.52982	16.7464	9.16351	14.7194	16.757	12.6961	16.1041	31.6259	14.4899	20.8427	2859	2723	2800	2922	2232	2245	2887	2163	2178	2963	2874	3155	3023	5178	5039	1015	0	0	1633	0	787	919	2551	840	0	0	1614	1261	0	0	2381	0
ENSMUSG00000003051	Elf3	-	0.0168333	X	0.103828	2.96556	3.17768	8.13991	6.48069	2.58114	0.926835	1.14871	2.64771	3.44681	8.38952	8.28829	6.15685	1066	4524	3902	4485	4329	3172	687	1413	3761	4264	7531	8151	5422	0	0	0	0	0	0	0	0	0	0	0	0	0	0	0	0	0	1092	0
ENSMUSG00000003053	Cyp2c29	+	0.00266667	X	0.066729	0.111372	0.0302975	0.0566779	0.0367395	0.126625	0.0419343	1.19e-66	0	0.0166398	0.120031	0.034379	7.61e-67	0	0	0	0	0	0	0	0	0	0	0	0	0	0	0	0	0	0	0	0	0	0	0	0	0	0	0	0	0	0	0	0
ENSMUSG00000003062	Stard3nl	-	0.0136667	O	13.7455	12.3209	13.7645	11.1188	18.2724	15.6893	16.7868	10.2268	10.0715	11.9129	18.8228	10.2727	20.5354	3558	3469	3402	4124	3821	4221	3798	3372	3298	3515	3183	3363	3939	0	0	0	0	0	0	0	0	0	0	0	0	0	5638	0	0	0	955	0
ENSMUSG00000003068	Stk11	+	0.0118333	X	24.1639	25.7818	18.9021	21.3893	27.201	24.1061	25.7212	29.8785	38.244	37.9473	37.6389	42.0192	47.68	5490	4978	4715	4833	4992	5425	4771	4820	5523	5280	6654	7301	7953	0	0	0	0	0	0	0	0	0	0	0	0	0	16819	9739	9319	12582	14448	4960
ENSMUSG00000003070	Efna2	+	0.0236667	O	1.18677	0.383817	0.157121	0.542484	0.365718	0.231277	0.567187	0.168649	0.839594	1.1563	2.06534	1.35687	1.24761	2932	2054	2014	2004	2620	2095	1923	2028	2704	2668	3199	2690	2531	0	1293	1762	1615	3157	3362	3467	4023	1731	2644	1901	6942	2402	952	0	0	0	0	0
ENSMUSG00000003072	Atp5d	+	0.0498333	O	25.0589	67.1848	48.4112	47.4421	60.9189	42.1748	53.2917	45.8075	32.4429	22.6211	30.2054	26.8791	27.8329	31390	28924	29596	30152	30420	28194	26499	25830	27764	26868	31784	37520	36266	0	0	0	0	0	0	0	0	0	0	0	0	0	2358	1973	1040	0	1331	970
ENSMUSG00000003099	Ppp5c	-	0.0141667	X	24.6849	47.1172	39.2162	29.9464	51.4915	44.2247	40.0621	40.7853	32.6654	29.3898	44.5894	37.2693	36.9278	0	0	0	0	0	0	0	0	0	0	0	0	0	0	0	0	0	0	0	0	0	0	0	0	0	0	16175	13142	10987	12896	15898	10947
ENSMUSG00000003119	Cdk12	+	0.0286667	O	13.6983	18.1169	18.6611	17.4031	23.0862	23.1687	22.6567	21.9039	26.9751	32.8162	31.7894	33.5833	39.3617	6891	6525	6789	6098	6394	6902	5909	6108	6659	7013	7275	8605	7399	4288	975	0	0	0	0	0	0	0	0	0	0	0	42124	30815	25980	25781	34805	26812
ENSMUSG00000003123	Lipe	-	0.0223333	O	0.999511	1.03325	0.768268	1.3851	1.0938	0.942807	0.993313	1.34273	1.6126	0.913266	1.12684	1.39663	1.78261	2615	2880	2762	3167	2798	2979	2338	3098	3364	3305	4174	4301	4391	0	0	0	0	0	0	0	0	0	0	2428	2895	2439	882	0	0	0	1770	0
ENSMUSG00000003131	Pafah1b2	-	0.024	O	48.7611	58.8287	49.8374	21.5731	47.0783	32.9531	45.7989	72.4108	40.7012	37.2568	33.879	30.3953	23.7281	3843	3649	3360	3292	3828	3643	3594	3751	3682	3866	3858	3979	3822	0	0	0	0	0	0	0	0	0	0	0	0	0	12906	7841	9612	6877	11301	10450
ENSMUSG00000003134	Tbc1d8	-	0.027	O	0.306341	2.44087	2.44597	5.72121	5.13158	4.5932	3.63102	1.97246	2.67643	1.9496	1.9495	2.44319	2.62771	2288	3031	3141	3450	3080	3582	2756	2675	2694	2644	2918	3606	2891	3847	2377	0	0	902	0	0	1124	2197	1728	3813	4788	2489	5984	4443	7623	15609	15111	8550
ENSMUSG00000003135	D1Bwg0212e	+	0.0311667	O	8.67382	11.5179	10.3059	5.69017	13.8584	12.4408	16.2907	25.2992	12.8855	18.0729	22.4618	20.6407	19.2015	3599	3363	3475	4725	4890	5177	4543	4594	4530	4995	6020	6203	4258	0	0	0	0	0	0	0	0	0	0	0	0	0	16161	9243	9878	9112	12543	13692
ENSMUSG00000003153	Slc2a3	-	0.0205	X	8.45413	19.0643	59.8159	178.527	311.967	330.693	232.063	289.169	755.637	562.51	530.894	673.273	395.712	3306	3249	3604	3921	4247	4836	5024	4350	7314	4910	11858	11072	11817	3409	2495	0	0	0	0	0	0	0	0	0	0	0	0	1344	3648	9676	11340	9220
ENSMUSG00000003154	Foxj2	+	0.0211667	O	3.20737	2.05443	1.84031	2.24743	1.72505	1.76802	1.47695	1.27767	1.39761	1.0433	1.12046	1.01523	0.706691	4375	3634	3499	3708	3455	3426	3265	3419	3589	3151	3508	3507	4340	0	0	0	0	0	0	0	0	0	0	1632	1319	1714	17756	6363	10728	6623	9356	2272
ENSMUSG00000003161	Sri	+	0.00983333	X	69.3398	69.2844	80.6899	62.9262	93.1009	43.128	51.8517	60.3322	35.1901	50.8907	51.4333	41.683	23.8352	0	0	0	0	0	0	0	0	0	0	0	0	0	0	0	0	0	0	0	0	0	0	0	0	0	0	15846	5223	7452	10908	7671	3274
ENSMUSG00000003166	Dgcr2	-	0.0158333	O	17.1125	21.768	16.6489	18.599	23.1852	27.4179	24.9405	20.9052	17.1815	16.2633	17.9292	21.7454	17.3221	0	0	0	0	0	0	0	0	0	0	0	0	0	0	674	0	0	0	2150	0	0	1098	673	1106	0	0	0	0	0	0	0	0
ENSMUSG00000003178	Mical3	-	0.0188333	X	3.78648	6.21361	8.0654	11.0562	12.2688	13.6116	12.9853	10.9067	11.6226	12.4105	10.1443	12.0754	11.1128	0	0	0	0	0	0	0	0	0	0	0	0	0	0	0	0	0	0	0	0	0	0	0	0	0	0	20610	702	4318	1495	4830	4301
ENSMUSG00000003184	Irf3	+	0.026	O	19.6965	23.8346	15.275	22.3525	22.7195	22.9702	20.9351	12.2015	14.5608	13.5155	13.7671	15.2963	14.6192	5527	4389	3900	3989	4129	4066	4059	4210	4102	4171	4471	4439	6773	0	0	0	0	0	0	0	0	0	0	0	0	0	12889	12808	10317	10399	14386	12160
ENSMUSG00000003190	Bcl2l12	-	0.0236667	O	3.97035	9.03981	2.74244	5.16454	5.82477	5.99617	7.00992	9.77415	7.67519	8.73875	10.373	9.27342	5.5912	5527	4389	3900	3989	4129	4066	4059	4210	4102	4171	4471	4439	5591	0	0	0	0	0	0	0	0	0	0	0	0	0	3513	0	0	0	0	1629
ENSMUSG00000003198	Zfp959	+	0.0145	O	2.40265	1.98867	2.14614	1.10063	1.99198	1.3367	2.35735	1.9109	2.66508	2.39277	3.26937	2.35412	3.15818	3072	3035	2761	2862	2669	2783	3029	2801	3181	2928	3204	3350	3191	8455	4366	0	0	0	0	1202	1282	3373	4101	5242	1765	3653	4477	3413	3480	3090	3767	3657
ENSMUSG00000003199	Mpnd	+	0.0241667	O	43.0959	58.935	26.357	36.619	41.7688	23.9279	27.9858	33.0744	44.1511	33.6272	41.6443	35.7689	38.7146	4283	5325	5679	5542	5909	5017	4951	4362	5293	6006	6234	6358	5954	6834	5280	946	1480	1520	4361	3670	1739	1056	0	848	858	0	11152	4768	3229	6867	6204	4380
ENSMUSG00000003200	Sh3gl1	-	0.0343333	O	24.9176	13.3908	11.3631	8.85399	11.0424	9.77434	11.6753	11.5817	12.0753	16.3627	20.818	16.0633	20.1479	11090	7065	6015	6250	6478	6384	6779	6378	6515	8146	8789	8836	7673	0	0	0	0	0	0	0	0	0	0	0	0	0	14955	6723	4053	8827	8673	4380
ENSMUSG00000003206	Ebi3	+	0.00916667	X	0.091827	0.0557746	0.160241	0.213607	0.345511	0.145624	0.251772	0.0397618	0.0797371	0.150531	0.361937	0.297268	0.0253434	4299	5162	4339	5057	5321	5937	4832	4457	5453	5282	9841	10453	10047	6588	5927	795	0	0	0	0	0	0	0	0	0	0	0	0	0	0	0	0
ENSMUSG00000003208	Ccdc94	+	0.0265	O	2.37856	3.84839	2.94449	2.305	5.17014	2.3188	3.56467	3.7826	4.74305	5.03176	5.19645	3.65617	4.65188	4299	5162	4339	5057	5321	5937	4832	4457	5453	5282	9841	10453	10047	6588	5927	795	0	0	0	0	0	0	0	0	0	0	6089	1403	3728	2601	3427	1285
ENSMUSG00000003226	Ranbp2	+	0.0268333	O	60.1976	63.7695	77.7573	39.5441	65.9695	53.9897	64.2288	58.1335	47.541	64.8737	85.1394	62.2029	77.9809	4778	3525	3420	3545	3443	3496	3461	3475	3693	3698	3588	4253	3461	0	0	0	0	0	0	0	0	0	0	0	1018	0	40359	24152	24304	19250	23918	18704
ENSMUSG00000003227	Edar	-	0.0131667	X	0.13976	0.101951	0.131998	0.169074	0.175381	0.0739495	0.153712	0.13356	0.136553	0.1821	0.14595	0.0574973	0.0540442	1166	1117	1143	1188	995	1076	0	1111	1156	1096	1170	1248	1065	3278	2469	0	0	1280	983	1393	2133	1346	1475	3113	2924	2035	0	0	0	0	0	0
ENSMUSG00000003228	Grk5	+	0.0223333	O	2.58406	3.13589	1.54697	1.77026	1.57792	0.921204	1.04149	0.784155	1.09388	1.2171	2.35801	1.9615	1.91466	3985	2901	3027	2901	2723	3275	3197	3255	3416	3607	4139	3739	3360	0	0	0	0	0	0	1042	976	0	0	941	0	1697	870	0	0	993	0	0
ENSMUSG00000003233	Dvl3	+	0.02	O	5.26959	3.75342	2.47789	4.44694	4.24374	5.40665	4.54231	4.34879	5.33819	4.02338	2.53572	4.48051	3.73532	4798	3478	3213	3277	3150	3232	3168	3191	3315	3928	3231	3398	2811	0	0	0	0	0	0	0	0	0	0	0	0	0	13347	8669	6425	4780	5951	6562
ENSMUSG00000003234	Abcf3	+	0.0206667	O	32.39	37.6845	39.7003	21.9606	32.077	24.3801	23.3402	29.4794	24.1884	26.6101	30.8469	25.1108	28.3973	3841	3028	2944	3048	2871	2899	3046	3098	2991	2991	3203	3037	3363	0	0	0	0	0	0	0	0	0	0	0	0	0	13344	10610	8704	8247	9886	4586
ENSMUSG00000003235	Eif2b5	+	0.0146667	X	22.8684	53.0463	38.7733	20.6934	48.5633	37.7012	49.9861	60.9598	42.9318	48.6689	62.1693	46.8959	59.4066	0	0	0	0	0	0	0	0	0	0	0	0	0	0	0	0	0	0	0	0	0	0	0	0	0	0	11409	11049	11510	9784	11521	11234
ENSMUSG00000003269	Cyth2	-	0.0296667	O	16.9535	16.0739	16.6112	14.1623	17.4514	17.3801	18.7139	23.0928	29.4915	38.2389	40.2555	28.6832	27.0851	3497	3166	2673	2540	2752	3052	3141	2738	4046	4570	5210	5744	5186	0	0	0	0	0	0	0	0	0	0	775	2387	764	6943	5372	5597	4794	6131	2069
ENSMUSG00000003271	Sult2b1	-	0.0153333	X	0.213503	0.316399	3.39777	1.91189	1.96631	1.58943	0.401225	0.406103	0.0863276	0.147362	0.59053	0.629535	0.272977	745	1038	2113	1985	1804	1586	1068	1096	1271	0	1125	1315	1455	5917	1383	0	883	2820	3720	3587	4034	3477	3044	1488	3331	3176	10125	8556	5231	5920	9463	9368
ENSMUSG00000003273	Car11	+	0.0203333	O	0.982082	0.672747	0.370308	0.900819	0.376577	0.422655	0.324894	0.143787	0.322783	0.404927	0.66065	0.429178	0.721329	2452	2528	2266	2702	2495	2473	2194	2053	3064	3056	3040	3075	2878	5543	4503	2963	2092	4018	4718	2750	3672	2741	2192	2626	2480	2901	0	0	0	0	0	0
ENSMUSG00000003279	Dlgap1	+	0.00916667	X	0.488267	0.764222	0.815377	1.27081	5.41919	3.23435	2.92962	0.564885	0.543013	0.376714	0.923015	1.2184	0.475618	0	0	0	0	0	0	0	0	0	0	0	0	0	0	0	0	0	0	0	0	0	0	0	0	0	0	0	0	0	0	2765	1279
ENSMUSG00000003282	Plag1	-	0.033	O	11.6435	9.50382	9.23507	11.0412	7.51759	8.04193	8.00471	8.6659	12.5183	9.60514	9.22827	8.36661	8.10428	5674	4973	4643	4959	5215	5244	5205	5034	5322	5324	5814	5278	5236	0	0	0	0	0	0	0	0	0	0	0	0	0	3713	1488	0	0	1022	1050
ENSMUSG00000003283	Hck	+	0.0221667	O	1.07547	3.82261	8.0095	4.40139	11.5891	4.38813	4.55769	1.31095	0.941649	1.19916	4.43834	4.29564	27.8726	1995	1868	2492	2549	2705	2963	2767	2044	2411	2102	3099	3091	4793	13011	4053	1020	1690	0	3331	2491	5672	7136	9812	6674	4679	1429	0	0	0	0	0	0
ENSMUSG00000003299	Mrpl4	+	0.0186667	O	6.84049	13.5606	11.0014	7.20063	13.792	9.30132	12.064	13.0318	7.48685	6.54668	12.5818	8.66827	11.5218	2502	2664	2497	2402	2498	2712	2560	2630	2791	2796	2912	3586	3206	0	0	0	0	0	0	0	0	0	0	0	0	0	5236	4569	4103	956	4068	2214
ENSMUSG00000003308	Keap1	-	0.0338333	O	13.2663	14.2192	9.49376	8.56553	12.7927	10.7751	11.9695	13.2411	8.74943	7.31081	8.3788	7.27833	5.60409	6634	7462	8651	8796	8125	9249	8773	5997	7471	8000	8398	9632	8075	14404	8495	4116	1801	2304	2695	2500	4934	7278	6589	8284	8185	8996	7331	5308	1580	4816	5675	3766
ENSMUSG00000003309	Ap1m2	-	0.0208333	O	0.0776437	0.438737	4.87885	9.00044	15.3547	4.69371	0.99483	2.03539	10.1915	12.9893	28.3984	13.4673	10.5032	0	0	1532	2391	1584	1423	1019	800	2147	2456	2285	2800	2046	2132	1961	0	0	0	1223	999	1270	885	0	0	0	0	0	0	0	0	0	0
ENSMUSG00000003316	Glg1	-	0.028	O	55.0127	36.2756	37.6002	31.9932	25.2183	23.7552	25.4796	18.4362	33.7051	33.5099	33.7419	30.2748	30.1633	3918	3469	3126	3243	3071	3253	3120	3158	3478	3461	3875	3548	3329	0	0	0	0	0	0	0	0	0	0	2630	2444	1002	40661	9222	15182	14542	16242	4186
ENSMUSG00000003341	Atp8b3	-	0.02	X	0.0786676	0.125539	0.0969233	0.465136	0.575371	0.339956	0.17353	0.149537	0.390591	0.427775	0.568784	0.579782	0.884137	2013	1192	945	1153	1795	1280	1263	1225	1855	1917	2104	2680	2014	4116	1730	1461	0	1062	2750	1456	2115	2932	1136	1366	1706	1556	0	0	0	0	0	0
ENSMUSG00000003344	Btbd2	-	0.0248333	O	11.3214	16.199	5.32269	8.74511	12.5703	11.3209	10.6304	9.0448	17.0354	13.5506	22.3366	20.4661	20.9891	4520	3908	2831	4454	4735	4794	4437	4016	5047	5219	5803	5986	5620	0	0	0	0	0	0	0	0	0	0	0	0	0	15272	9032	7963	10681	10629	7235
ENSMUSG00000003345	Csnk1g2	+	0.0368333	O	47.0277	49.1666	31.3922	25.7526	42.3517	30.2893	35.1968	52.8542	46.2457	48.1009	53.0698	48.3925	50.1273	4914	4483	4959	5171	5054	5787	4486	4684	6567	5969	6383	7181	6172	0	0	0	0	0	0	0	0	0	0	0	0	0	15940	10159	7963	10681	9638	7235
ENSMUSG00000003346	Fam108a	-	0.0226667	O	11.9743	16.857	14.3755	10.6487	15.8528	11.0142	13.9214	15.6362	12.5508	13.1697	16.5933	17.7653	16.5628	3334	2989	3235	3761	2912	2944	3008	2874	6734	5848	7808	8516	7771	557	0	0	0	0	0	0	0	0	0	0	0	0	2985	2222	2058	1094	1041	0
ENSMUSG00000003348	Mob3a	-	0.0243333	O	12.6198	5.89903	5.68606	4.38928	9.52314	5.83277	8.93539	7.18833	7.55636	10.0433	14.2304	10.0302	8.05181	5760	3853	3604	3953	4052	4176	3698	3801	3919	4016	4631	4721	4094	0	0	0	0	0	0	0	0	0	0	0	0	0	15984	952	1705	2705	2947	2185
ENSMUSG00000003352	Cacnb3	+	0.0235	X	12.1015	11.3234	6.35254	9.12479	8.56266	6.56061	7.81628	8.14763	7.59363	5.1637	3.99238	5.4471	7.4776	9206	8591	7652	8708	7018	6586	7030	9065	8975	9898	11297	12264	12393	0	0	0	0	0	0	0	0	1266	1560	2192	3475	2149	22082	16371	18289	15040	19093	15606
ENSMUSG00000003354	Ccdc65	+	0.0193333	X	1.08845	0.183868	0.149716	0.0763464	0.286836	0.173564	0.583101	0.201146	0.483016	0.385645	0.404358	0.473654	0.674783	0	0	0	0	0	0	0	0	0	0	0	1212	1119	0	0	0	0	0	0	0	0	0	0	0	0	1142	0	0	0	0	0	0
ENSMUSG00000003355	Fkbp11	-	0.0186667	X	12.3806	17.657	23.6616	16.486	23.6674	16.2235	21.4741	16.3667	7.8952	9.78767	19.2356	11.7677	5.16405	2503	2742	2637	2728	2567	2691	2692	2859	2672	3005	2935	3257	3081	797	1003	0	0	925	2320	1242	0	0	0	0	0	0	0	0	0	0	0	0
ENSMUSG00000003360	Ddx23	-	0.0191667	O	22.4949	47.0359	35.7714	28.5055	44.3211	32.2798	46.3561	67.6552	41.2614	46.7679	49.3746	37.1653	50.1646	3058	2729	2541	2516	2674	2515	2695	2699	2423	2815	2755	2663	3061	0	0	0	0	0	0	0	0	0	0	0	0	0	20947	16371	18289	15040	19093	15606
ENSMUSG00000003363	Pld3	-	0.0165	O	25.8088	8.38627	7.51821	18.1273	9.00138	7.23679	7.04741	4.82596	7.86274	10.0445	9.65072	12.0294	11.3821	2917	2834	3406	2994	3470	3015	3225	2766	3174	2996	3949	4173	3978	0	0	0	0	0	0	0	0	0	0	0	0	0	5232	0	0	0	0	0
ENSMUSG00000003378	Grik5	-	0.0266667	O	2.51058	2.4295	0.815635	3.05406	0.929962	1.40044	0.41847	0.275941	1.12167	0.797347	0.880869	1.19769	0.913818	7505	7213	7038	6986	5500	5930	5066	4757	7180	8993	10183	10588	10296	0	0	0	0	1752	2525	1813	2485	0	0	0	894	0	17926	5457	1137	2671	0	0
ENSMUSG00000003379	Cd79a	+	0.0116667	X	0.16581	0.176289	0.162609	0.135002	0.181994	0.076716	0.0995329	0.0314412	0.062854	0.0791227	0.190244	0.170714	0.100129	0	0	0	0	0	0	0	0	0	0	0	960	987	0	0	0	0	0	0	0	0	0	0	0	0	0	0	0	0	0	0	0
ENSMUSG00000003380	Rabac1	-	0.0176667	O	28.606	20.8955	20.865	22.9313	25.5854	13.5484	13.674	11.5247	14.4955	17.1045	27.1237	16.4714	14.6135	2484	2649	2571	2608	2674	2696	2263	2254	2457	3306	3378	3741	2470	8459	3341	874	0	908	1387	0	3637	2348	4354	704	813	0	0	0	1221	1179	0	0
ENSMUSG00000003382	Etv3	+	0.0221667	O	6.32864	6.59665	5.16577	6.16866	6.68155	6.92315	5.44436	6.19083	5.19276	6.53014	4.97407	5.72799	5.57976	2888	2614	2548	2582	2570	2715	2715	2408	2521	2660	2607	2778	2641	4569	3232	0	0	0	2585	0	0	1755	788	1165	0	2349	9989	10134	6099	4882	6472	2681
ENSMUSG00000003402	Prkcsh	+	0.02	O	60.0995	48.5539	51.7142	59.4407	76.8335	59.6705	70.8563	59.1359	59.3175	85.9916	82.9241	75.9092	76.6647	3747	2690	2564	2857	2796	3035	3034	2744	3255	3065	3772	3889	3712	2553	0	719	0	0	0	0	981	0	0	0	0	0	11039	9463	8300	8991	10813	9408
ENSMUSG00000003410	Elavl3	-	0.0376667	O	0.0889324	0.305217	0.124732	0.34572	0.718237	1.47711	2.52698	2.36485	0.637111	0.343144	0.877463	0.967602	1.05952	2625	1986	3169	3584	3865	4378	4367	4536	4458	5177	6106	6402	6515	18681	5337	3046	2757	3939	3829	2083	2588	3053	3199	3024	3172	2872	11039	9463	8300	8991	10813	10545
ENSMUSG00000003411	Rab3b	+	0.0146667	O	0.244597	0.172401	0.201339	0.333463	0.387554	0.271688	0.252067	0.133245	1.17874	0.872683	0.675753	0.453675	1.17951	1685	1184	1567	1853	1592	1598	1594	1614	1712	2031	1520	2082	1809	3342	2433	1748	1176	1630	2254	2180	1457	927	2273	3548	4278	4019	0	0	0	0	0	0
ENSMUSG00000003418	St8sia6	-	0.0233333	O	0.0876293	0.166213	0.128655	0.187175	0.0851134	0.19654	0.103142	0.0806788	0.168993	0.301018	0.904872	0.454732	0.307706	1815	1644	1722	1847	1969	1986	1863	1813	1908	1960	2032	2292	1930	6573	6221	6060	3333	5751	5770	5504	5840	5042	8767	7196	6893	6397	0	0	0	0	0	0
ENSMUSG00000003420	Fcgrt	-	0.0135	X	39.3682	9.39629	2.99548	4.50714	1.96261	1.08194	0.578216	0.574085	1.31888	1.42561	2.56099	2.63649	2.2095	2086	1686	980	0	0	0	0	0	876	0	0	0	2182	0	0	0	0	0	0	0	0	0	0	0	0	0	0	0	0	0	0	0
ENSMUSG00000003421	Nosip	+	0.0186667	O	20.7939	30.4919	37.2365	22.5268	42.5269	19.378	30.952	35.3359	18.7715	20.4757	29.1744	27.2156	26.9733	4268	3877	4498	4415	4311	3867	3560	3330	3192	3775	4164	3998	5236	0	0	0	0	0	0	0	0	0	0	0	0	0	3402	890	2524	3999	4871	915
ENSMUSG00000003423	Pih1d1	+	0.0286667	O	24.1617	14.0003	9.11415	7.87113	12.2216	11.3109	11.3234	13.0625	13.9872	18.5089	24.9986	19.0012	19.4644	3132	2570	2296	2439	2365	2920	2443	2709	3049	3108	3429	3595	3681	0	0	0	0	0	0	0	0	0	0	0	0	0	2488	0	0	0	0	0
ENSMUSG00000003429	Rps11	-	0.0401667	O	106.599	157.572	121.799	94.9768	119.822	46.9082	76.7202	156.964	202.142	192.994	414.258	196.922	120.297	8953	8787	8937	8943	9250	8725	8960	9342	9227	8499	10397	11574	11589	0	0	0	0	0	0	0	0	0	0	0	0	0	4945	4647	4328	4361	4566	3676
ENSMUSG00000003435	Supt5h	-	0.0253333	O	21.7034	27.7639	25.3929	16.913	26.0819	20.3224	24.6764	30.3116	30.4618	35.1071	36.9208	37.8702	32.1705	5876	3330	3085	3132	2931	4888	4715	3739	3208	5383	8170	10386	5830	0	0	0	0	0	0	0	0	0	0	0	0	0	18505	18341	17659	16500	19963	15702
ENSMUSG00000003436	Dll3	-	0.0356667	O	0.30713	0.157429	0.347114	0.530531	0.817428	0.598396	0.351954	0.737597	1.79311	4.26827	4.17905	2.49669	2.90916	3124	3496	3003	4393	3847	4626	2703	2443	5825	6863	7275	7418	8231	18301	16187	5074	1933	4059	6374	4519	4891	8179	4594	12901	11742	11652	0	0	0	0	0	0
ENSMUSG00000003437	Paf1	+	0.0235	O	16.4887	22.3597	25.0273	19.3108	30.367	25.865	33.2769	36.0365	22.9216	32.1135	40.7217	27.1438	38.5846	3968	3496	3502	3537	3512	3875	3549	3584	3410	3903	3924	4165	3625	0	0	0	0	0	0	0	0	0	0	0	0	0	26394	19179	19829	16439	21068	16866
ENSMUSG00000003438	Timm50	-	0.0235	O	7.0952	19.2011	11.788	11.4536	17.1979	20.9852	27.3751	25.9723	19.227	19.2361	27.9445	20.6126	13.6287	2805	3186	2973	3029	3300	3263	3228	3518	3172	2887	3120	3567	3463	0	0	0	0	0	0	0	0	0	0	0	0	0	4968	3284	3756	3061	4561	3583
ENSMUSG00000003444	Med29	-	0.0233333	O	1.27278	1.92205	1.63917	0.890996	1.5666	1.89292	3.19739	2.74132	2.52816	3.36398	4.75466	2.67049	2.36725	3968	3496	3502	3537	3512	3875	3549	3584	3410	3903	3924	4165	3625	0	0	0	0	0	0	0	0	0	0	0	0	0	5638	3734	3740	2553	5459	3226
ENSMUSG00000003452	Bicd1	+	0.0111667	X	1.48105	10.0085	11.5613	10.7511	11.5665	12.3268	15.2952	12.1998	10.5078	8.85728	10.7612	9.08762	8.06748	2373	3333	2423	3231	2531	3366	3369	3391	3064	2657	3194	2790	2556	0	0	0	0	0	0	0	0	0	0	0	0	0	634	1013	15565	7266	5909	3072
ENSMUSG00000003458	Ncstn	-	0.0173333	O	26.0519	19.8229	24.8329	23.9167	22.3372	25.3536	21.3541	17.9106	20.7652	25.0886	20.9659	30.2681	18.0566	6321	3926	3515	3770	3690	3793	3654	3384	3605	4126	3548	4021	3504	0	0	0	0	0	0	0	0	0	0	0	0	0	12591	7561	7685	9394	8907	6897
ENSMUSG00000003464	Pex19	+	0.0141667	X	45.5539	34.5261	30.4295	22.4032	33.6136	21.1334	29.9433	39.4502	37.0761	35.6811	40.6953	42.2134	47.0947	2635	2492	2313	2694	2582	2562	2544	2660	2745	2819	2946	3878	3665	0	0	0	0	0	0	0	0	0	0	0	0	0	2581	2430	0	1576	3264	840
ENSMUSG00000003469	Phyhip	+	0.0155	X	0.273521	0.964957	1.64377	2.31135	1.94675	2.36698	1.87054	0.89298	0.546479	0.225447	0.532845	0.530228	0.899842	1653	1978	3110	3103	3163	2511	1810	1677	2214	2058	2159	2258	1988	9121	7762	1257	0	2073	3142	2061	3621	4265	2940	7063	6492	4307	0	0	0	0	0	0
ENSMUSG00000003476	Crhr2	-	0.0238333	O	0.19801	0.803624	1.55449	1.12194	2.52762	1.47172	0.928097	0.328949	0.170583	0.121058	0.300311	0.42951	0.134668	1583	1561	1740	2862	2045	2124	1933	1540	2043	1969	2200	2297	2333	17346	14444	11112	9615	13163	13028	11079	13161	14739	14094	14339	13812	11406	0	0	0	0	0	0
ENSMUSG00000003477	Inmt	-	0.00766667	X	0.176721	0	0.139716	0.140244	0.20103	0.278623	0.15076	0.0434914	0.0961372	0	0	0.0295778	0.0330092	0	0	0	0	0	0	0	0	0	0	0	0	0	961	0	0	0	0	0	0	0	0	0	0	0	0	0	0	0	0	0	0
ENSMUSG00000003484	Cyp4f18	-	0.00716667	X	0.149391	0.131049	0.144053	0.157754	0.0385852	0.0325319	0.0422213	0.184244	0.0354882	0.0670189	0	0.217636	0.0533013	0	0	0	0	0	0	0	0	0	0	0	0	0	1302	0	1385	0	0	0	0	0	0	1565	1470	0	0	0	0	0	0	0	0
ENSMUSG00000003500	Impdh1	-	0.0195	O	11.5996	22.6395	17.3359	12.1856	19.725	25.0658	27.196	37.1836	21.4502	12.7402	15.7549	12.6675	14.0128	5509	5902	5681	5575	5176	6677	6810	7886	7149	6656	5534	6013	4980	1461	0	0	0	0	0	0	0	1503	1819	3406	3331	3758	8833	6534	3419	3033	6131	3274
ENSMUSG00000003505	Psg18	-	0.005	X	0.0342786	0.25572	0.104757	0.0527556	0.0355635	0.0669307	0.077843	0	0.0694099	0.0617378	0	0.0853791	0.0156539	0	0	0	0	0	0	0	0	0	0	0	0	0	0	0	0	0	0	0	0	0	0	0	0	0	0	0	0	0	0	0	0
ENSMUSG00000003518	Dusp3	-	0.0276667	O	12.1417	10.1328	12.9897	7.49256	10.3896	6.56737	7.37341	6.82872	6.6557	9.57087	10.0585	9.06784	7.56493	4099	2680	2559	2464	2573	2274	2437	2577	2969	3754	2994	4469	3093	4993	1480	874	782	0	952	3244	3210	2309	3514	2490	5859	1624	10583	1888	4259	3221	5041	0
ENSMUSG00000003526	Prodh	-	0.0168333	O	1.57613	20.0851	19.3417	13.2071	21.4425	31.6852	31.4195	25.6165	8.525	7.26422	10.7336	13.4772	15.2125	2256	3673	3459	3324	3283	3947	4011	3908	3212	2878	3099	3479	2956	1128	0	0	0	0	0	0	0	0	0	0	2159	0	0	2375	0	1145	3982	1065
ENSMUSG00000003527	Dgcr14	-	0.0343333	O	4.41691	3.11377	3.26563	2.89066	4.37649	3.77701	3.44515	3.84915	4.54595	5.5127	6.5029	5.40863	5.9101	4069	3685	3834	3918	4051	3991	3857	4179	4300	4472	5208	5096	5060	9348	9534	6600	4908	5721	7718	5320	4883	8313	8140	7959	8989	8696	12101	9266	7403	7490	9577	5501
ENSMUSG00000003528	Slc25a1	-	0.0305	O	28.288	35.6639	30.8837	31.071	35.7649	23.332	23.3233	31.7113	31.3459	37.4629	49.9425	38.5245	34.9789	3068	3983	3013	3859	4039	3898	3925	4200	3364	3300	4227	4222	5730	6946	6256	1411	933	0	1999	0	0	3917	774	2103	2558	0	2740	1920	789	2094	1452	1867
ENSMUSG00000003531	Dgcr6	+	0.008	X	8.42443	17.0599	10.5125	10.6154	17.4446	12.0809	17.0769	19.3995	16.2177	14.2916	14.1725	10.6689	10.1898	2645	2477	2276	2548	2384	2462	2460	2514	2733	2663	2713	2722	2555	0	0	0	0	0	0	0	0	0	0	0	0	0	1088	1009	0	1320	2234	2632
ENSMUSG00000003534	Ddr1	-	0.0288333	O	14.9847	11.4306	11.5769	22.651	10.6108	8.95118	8.28755	11.0165	19.5455	19.6534	13.0206	15.896	13.5182	8997	6169	7228	7597	7596	7232	6108	9273	9430	9210	8850	9411	8873	0	0	0	0	0	0	0	0	0	0	0	0	1093	12043	5114	5999	2856	3844	0
ENSMUSG00000003541	Ier3	+	0.0245	O	4.05572	5.32334	7.79113	14.0502	12.5458	6.24442	4.57045	6.6817	11.2275	14.5292	15.088	12.9122	4.94293	4921	4501	4255	4551	3836	4228	3935	3913	4628	5364	4603	5853	5444	0	0	0	0	0	0	0	0	0	0	812	0	957	0	0	0	0	0	0
ENSMUSG00000003545	Fosb	-	0.0243333	O	0.266946	0.279869	0.242303	0.478826	0.475776	0.386896	0.372326	0.199991	0.217886	0.213166	0.141393	0.23078	0.0897629	3997	3831	3817	3821	3798	3887	3433	3722	3872	3965	4263	4306	4186	0	0	0	0	0	0	0	0	2125	0	1786	4961	963	0	0	0	0	0	0
ENSMUSG00000003546	Klc4	-	0.0271667	O	6.28924	8.94348	5.34747	6.68906	7.11484	4.1743	4.28221	5.77076	6.523	6.62841	7.17353	6.42523	7.32379	7862	6356	6263	6589	6421	6957	6388	6857	6893	7605	8291	8254	8049	0	0	0	0	0	0	0	0	0	0	0	0	0	5280	1312	915	0	0	0
ENSMUSG00000003549	Ercc1	+	0.0148333	X	18.632	19.1426	30.7924	17.6174	29.3226	14.6001	11.7171	12.6666	16.2433	19.699	26.9897	18.6837	20.0552	0	0	0	0	0	0	0	0	0	0	0	0	0	0	0	0	0	0	0	0	0	0	0	0	0	0	7952	3802	2027	2104	4990	1738
ENSMUSG00000003555	Cyp17a1	-	0.01	X	0.196689	0.104791	0.22891	0.159091	0.215962	0.152011	0.312882	0.024933	0.119493	0.0937906	0.0376305	0.169837	0.12056	0	0	0	0	0	0	0	0	0	0	0	0	0	15729	11588	6858	4239	12340	14487	11849	14387	9963	8137	3884	4836	0	0	0	0	0	0	0
ENSMUSG00000003559	As3mt	+	0.0141667	X	1.10869	1.16081	0.445794	0.999919	1.08597	0.252582	0.532723	0.362475	0.533726	0.617778	1.1336	1.87848	3.7416	1494	1468	0	1236	1464	983	1261	0	0	1064	1132	1486	2104	2540	1826	0	777	0	2289	0	1043	1174	2013	1680	2040	1538	0	0	0	0	0	0
ENSMUSG00000003573	Homer3	+	0.0258333	O	26.4933	23.0925	15.4225	14.2927	16.6401	14.3766	14.0167	18.5965	12.8071	16.5568	17.0113	14.3932	15.6759	3326	3015	3231	3006	2516	2468	2279	2264	2598	3090	3711	3987	5139	0	0	0	0	0	0	0	0	0	0	745	0	0	9966	8254	6727	9769	11216	6746
ENSMUSG00000003575	Crtc1	-	0.0106667	X	1.35631	1.54705	0.992421	1.77509	0.804221	2.5261	1.55634	0.766738	0.933366	1.25281	1.40498	0.891028	1.05992	0	0	0	0	0	0	0	0	0	0	0	0	0	0	0	0	0	0	0	0	0	0	0	0	0	0	0	0	0	0	0	0
ENSMUSG00000003581	Rnf215	+	0.0223333	O	13.8676	7.87594	6.21633	6.47935	7.97186	7.14147	7.51272	4.95224	5.94872	7.48597	7.41479	6.92504	5.10066	3142	2056	1834	2142	1938	2007	1953	2307	2196	3497	3427	3791	3608	3174	0	0	0	0	0	0	0	0	0	0	1404	0	7665	2044	3492	1883	5554	1118
ENSMUSG00000003585	Sec14l2	-	0.00866667	X	0.928977	0.464954	0.384474	0.254174	0.326361	0.435528	0.407738	0.58122	3.08319	2.72745	2.67718	2.7612	3.59216	0	0	0	0	0	0	0	0	719	0	1895	1998	2322	6459	5240	6635	3924	9636	9114	9576	11182	4258	6963	4174	4944	4154	0	0	0	0	0	0
ENSMUSG00000003604	Aven	+	0.025	O	6.19394	14.4441	14.1253	6.3462	15.7012	8.88413	17.4018	20.7303	7.44397	8.54164	11.2142	7.03033	12.4601	2851	2739	2409	2834	2471	2585	2475	2541	2905	2850	2368	2492	2482	0	0	0	0	0	0	0	0	0	0	0	0	0	3802	1757	1515	0	1455	1863
ENSMUSG00000003617	Cp	+	0.00583333	X	3.63327	0.737495	0.80219	1.38481	1.09461	1.0689	0.715284	1.55961	1.94096	4.87035	0.882264	0.530992	0.523256	2707	1064	1203	0	0	0	1184	1181	0	621	0	0	0	0	0	0	0	0	0	0	0	0	0	0	0	0	0	0	0	0	0	0
ENSMUSG00000003623	Crot	-	0.0186667	O	18.9937	22.766	32.8461	13.3033	20.0835	9.95479	10.9089	10.0441	14.0917	24.8432	21.2711	12.7937	11.113	3197	3089	2702	2990	2950	2786	2699	2704	2875	4891	4281	4947	2714	0	0	0	0	0	0	0	0	0	0	0	0	0	17878	6933	11286	9092	10570	5814
ENSMUSG00000003644	Rps6ka1	-	0.025	O	7.04823	11.5545	13.0319	14.9759	23.8945	16.4157	11.6833	17.1956	25.23	26.2655	28.3436	29.2005	59.4742	3139	3549	3415	3622	3441	3548	3484	3037	3617	3731	3999	4170	3728	0	0	0	0	0	0	0	0	0	0	0	0	0	1705	0	843	4178	5709	730
ENSMUSG00000003657	Calb2	-	0.0173333	O	0.145958	0.15076	0.142773	0.0810369	0.263386	0.209471	0.101532	0.0433602	0.213771	0.100912	0.291161	0.85918	0.531153	0	0	912	958	0	1190	802	1090	1561	1900	2356	2645	2267	7825	3733	3629	3610	4646	7355	6543	7724	6587	7789	6391	5906	6964	0	0	0	0	0	0
ENSMUSG00000003660	Snrnp200	+	0.012	X	50.386	83.1228	80.4279	40.1332	74.454	62.5314	70.2045	90.6454	64.2744	74.1952	91.1158	83.3711	105.839	0	0	0	0	0	0	0	0	0	0	0	0	0	0	0	0	0	0	0	0	0	0	0	0	0	0	29410	26538	27588	27105	4137	24619
ENSMUSG00000003662	Ciao1	-	0.0276667	O	14.4918	23.2881	21.5491	12.5777	22.8198	12.6679	15.9843	17.3995	15.0026	19.0891	34.3115	19.3091	23.7906	4148	3468	3635	3630	3471	3482	3369	3340	3582	3860	3610	3513	3865	0	0	0	0	0	0	0	0	0	0	0	0	0	3606	0	1619	1417	1801	0
ENSMUSG00000003665	Has1	-	0.00533333	X	0.0920726	0.542329	1.45549	0.29987	0.435415	0.0786719	0.136186	0.258149	0.0428453	0.0404617	0.129717	0.204065	0.0958307	0	1382	966	0	0	0	0	0	0	0	0	0	0	0	0	0	0	0	0	0	0	0	0	0	770	0	2594	0	0	0	0	0
ENSMUSG00000003680	Taf6l	-	0.0151667	O	9.03778	7.34632	7.69028	5.22809	7.74535	6.92825	8.91283	9.22161	12.1609	10.1666	9.76871	9.10404	15.5268	2083	2497	1948	2250	1935	2242	1960	1948	2221	2374	2510	2676	2715	0	0	0	0	0	0	0	0	0	0	0	0	0	4565	1906	966	0	2802	0
ENSMUSG00000003721	Insig2	-	0.00583333	X	10.7116	11.1122	15.3258	14.6802	11.1688	8.68227	7.34705	7.04313	14.0909	18.688	16.8254	14.0856	6.55896	0	0	0	0	0	0	0	0	0	0	0	0	0	0	0	0	0	0	0	0	0	0	0	0	0	0	2214	1460	1654	1221	0	0
ENSMUSG00000003731	Kpna6	-	0.0225	O	18.2036	18.1878	17.0864	10.9564	15.1183	13.4851	14.2517	11.5528	11.6247	12.8674	18.7371	13.0149	20.1342	3263	3090	2974	3022	3223	3309	3239	3154	3106	3264	3109	3333	3213	0	0	0	0	0	0	0	0	0	0	0	0	0	15559	11155	7110	8128	12607	6972
ENSMUSG00000003746	Man1a	-	0.0265	O	21.2313	8.51968	6.98455	4.93703	4.85881	4.28404	4.90668	3.72668	3.01098	4.52221	5.21462	5.18896	2.11692	5665	5660	4653	4768	3442	3530	3130	3522	3707	4062	3714	4319	3380	0	0	0	0	0	958	1127	0	0	0	3978	5010	4194	3497	0	0	0	0	0
ENSMUSG00000003752	Itpkc	-	0.0255	O	4.8459	6.37651	9.51243	10.4678	10.8147	6.74442	5.6003	5.64989	5.36174	5.64298	5.78191	5.20499	5.82826	9294	9350	10938	10846	10302	7837	8353	7035	8059	7835	8499	10052	8863	0	0	0	0	0	0	0	0	0	0	0	0	0	10257	7433	8376	6950	10610	5723
ENSMUSG00000003762	Adck4	+	0.0255	O	9.35304	11.8937	10.0376	10.0383	10.1381	8.53029	7.46768	5.70706	4.96158	5.69385	6.72469	6.80773	5.77753	9294	9350	10938	10846	10302	7837	8353	7035	8059	7835	8499	10052	8863	0	0	0	0	0	0	0	0	0	0	0	0	0	13322	1672	4511	1798	4636	0
ENSMUSG00000003778	Brd8	-	0.0238333	O	15.7483	20.3872	17.5505	17.7284	22.3721	30.6385	24.2465	19.9113	30.2602	29.3388	34.1949	30.2786	38.1685	4969	4586	3692	3819	4018	3809	3290	3863	4516	4328	5584	6200	4793	0	0	0	0	0	0	0	0	0	0	0	0	0	20612	16467	14409	16530	15542	13864
ENSMUSG00000003779	Kif20a	+	0.0185	O	25.8831	53.0658	43.7262	10.7804	39.6779	30.3235	33.371	48.8297	53.8438	63.5697	79.7835	61.365	93.4158	4969	4586	3692	3819	4018	3809	3290	3863	4516	4328	5584	6200	4793	0	0	0	0	0	0	0	0	0	0	0	0	0	17955	18392	13222	18203	18220	17149
ENSMUSG00000003808	Farsa	+	0.011	X	12.7227	27.6412	26.9837	18.2652	34.9475	27.9742	33.5763	35.0721	24.6956	28.1458	62.4375	35.5753	51.0296	0	0	0	0	0	0	0	0	0	0	0	0	0	0	0	0	0	0	0	0	0	0	0	0	0	0	8775	7493	8217	4919	7904	5841
ENSMUSG00000003809	Gcdh	-	0.0141667	X	11.2278	18.3976	12.2818	9.93687	14.691	13.7284	15.3653	12.9553	14.8266	12.249	19.3435	16.0116	24.6675	2510	2444	2267	2361	2219	2426	2470	2327	2523	2583	2692	2876	2780	0	0	0	0	0	0	0	0	0	0	0	0	0	0	0	0	0	1107	0
ENSMUSG00000003810	Mast2	-	0.0278333	O	23.2685	22.1507	17.8021	15.7608	16.0023	25.8009	18.8963	20.5699	18.929	19.0289	17.2094	15.5688	18.4916	4076	3066	3365	2965	3064	3326	3130	3494	3316	3482	3492	3479	3226	0	0	0	0	0	967	0	0	0	0	0	4173	1927	40067	3634	6842	3416	4654	1029
ENSMUSG00000003812	Dnase2a	+	0.0335	O	10.5562	5.63247	6.55057	9.12042	8.71138	5.22871	4.6447	5.398	8.04414	9.67268	15.1103	9.96997	12.3623	4163	4004	4397	4431	4453	4085	4287	4072	5086	5296	7764	8064	8343	3964	3154	1349	1291	1858	2822	1985	1745	0	0	2909	944	1581	0	997	0	846	0	0
ENSMUSG00000003813	Rad23a	-	0.0155	O	13.1781	14.4154	12.4044	12.8603	17.7156	21.9497	26.0088	26.4943	16.5425	17.0606	24.5321	22.6734	28.221	9572	6194	6346	6056	6445	6603	6325	6299	6614	6905	11507	11147	9686	0	0	0	0	0	0	0	0	0	0	0	0	0	4061	3879	3852	4336	5117	4138
ENSMUSG00000003814	Calr	-	0.023	O	422.136	236.559	334.028	249.952	306.785	233.806	241.511	223.712	203.116	377.387	531.493	323.762	312.802	9572	6194	6346	6056	6445	6603	6325	6299	6614	6905	11507	11147	9686	0	0	0	0	0	0	0	0	0	0	0	0	0	4750	2202	1392	2332	3495	3097
ENSMUSG00000003824	Syce2	+	0.0246667	O	4.56584	3.36901	2.16235	1.26161	2.0006	0.783374	1.33334	1.69113	15.1066	17.4399	47.7464	23.3625	25.9679	1613	1373	1592	1834	1475	1612	1125	1524	2175	2359	2488	2632	2419	0	0	0	0	0	0	909	0	0	0	0	0	0	0	0	0	0	891	0
ENSMUSG00000003847	Nfat5	+	0.0328333	O	13.6113	12.8839	17.3296	20.6309	10.2745	10.4266	5.222	5.2085	11.3904	11.4511	7.55476	7.73823	10.7554	4542	4382	4158	4003	3567	3428	3289	3696	4030	4120	4161	4293	3449	0	0	0	0	0	0	0	0	0	0	0	0	1018	35490	14819	16937	13842	9848	1225
ENSMUSG00000003848	Nob1	-	0.0135	X	6.9727	31.49	23.0295	19.9572	29.1796	24.8895	32.6215	31.2601	14.713	15.303	36.6056	16.7241	33.0569	4331	2916	4261	4606	4171	4110	3099	2980	2692	2299	4641	5174	5209	0	0	0	0	0	0	0	0	0	0	0	0	0	11971	13262	9132	7312	11800	10448
ENSMUSG00000003849	Nqo1	-	0.014	X	5.48054	45.3208	22.878	18.3851	9.5231	1.86382	1.99992	5.17166	2.99354	7.09377	11.9928	7.37644	7.82177	3012	3725	3038	2442	2590	3902	2249	2552	2087	2179	3300	3762	3105	0	0	0	0	0	0	0	0	0	0	0	0	0	0	0	0	0	0	0
ENSMUSG00000003863	Ppfia3	-	0.0193333	X	0.659403	1.31665	0.745667	1.86322	2.08724	2.21667	0.962957	0.652618	0.965305	1.17556	1.54761	1.5232	1.72722	3201	5055	4681	6011	5539	6127	5711	4896	5243	5040	7238	7281	7026	0	0	0	0	0	0	0	0	0	0	0	0	0	0	0	0	0	0	0
ENSMUSG00000003865	Gys1	+	0.0151667	X	7.95581	7.32071	8.83647	8.13605	8.90365	10.8537	5.72172	7.53289	11.088	11.5996	9.73452	11.2059	14.8968	0	0	1639	1044	981	997	0	0	1836	2252	2872	3107	3217	0	0	0	0	0	0	0	0	0	0	0	0	0	4862	732	1284	1084	1905	2347
ENSMUSG00000003868	Ruvbl2	-	0.0236667	X	16.0264	75.3576	68.1144	26.7608	76.0102	50.3042	69.4711	80.6011	62.4528	62.8779	99.5649	74.7913	92.4644	6144	4333	4299	4167	3990	4475	3968	4174	6607	6334	9618	9098	11719	0	0	0	0	0	0	0	0	0	0	0	0	0	12570	10927	9865	8347	11284	7532
ENSMUSG00000003872	Lin7b	-	0.0211667	O	0.687968	0.325912	0.342479	0.86316	0.0963966	0.914814	0.427053	0.504513	0.884441	0.176224	0.442445	0.573553	0.818838	1769	1556	1594	1757	1742	1844	1738	1684	2015	2186	2101	2244	2101	912	1737	0	0	1552	2528	1469	0	1277	756	1749	2033	1754	0	0	0	0	0	0
ENSMUSG00000003873	Bax	-	0.02	O	19.5318	48.794	35.666	28.0347	57.4462	40.8796	46.0036	57.8705	25.682	32.9521	62.1227	41.4019	49.163	11273	10978	10847	10833	10761	10908	10854	10119	10105	9421	11633	11676	11472	0	0	0	0	0	0	0	0	0	0	0	0	0	3108	3166	0	0	2911	1320
ENSMUSG00000003882	Il7r	-	0.00483333	X	0.299814	0.193291	0.229236	0.192339	0.0997539	0.185066	0.152979	0.0138099	0.0822765	0.0259049	0.062287	0.0654152	0.0351304	0	0	0	1296	0	0	0	0	0	0	0	0	0	0	0	0	0	0	0	0	0	0	0	0	0	0	0	0	0	0	0	0
ENSMUSG00000003923	Tfam	-	0.0206667	O	17.9169	23.5673	13.9136	11.3943	26.2859	21.1235	31.1794	37.251	36.939	40.453	43.8797	36.1263	46.414	4125	2680	2605	2559	3468	3123	2754	3736	3844	3590	3511	3416	3082	3760	3672	1056	3304	2456	2865	2476	0	0	735	2486	2163	1095	11913	9671	10587	9549	10784	11534
ENSMUSG00000003929	Zfp81	-	0.0166667	O	6.98181	8.92806	10.862	5.68283	6.28991	5.17278	3.88072	7.66023	8.06272	5.93825	6.99983	5.51452	6.84447	3146	2963	2652	2821	2393	3014	2985	2787	2968	2929	4108	4327	3068	0	0	0	0	0	0	0	0	0	0	0	0	0	6327	7836	9881	6954	4401	5887
ENSMUSG00000003934	Efnb3	-	0.0263333	O	0.99143	0.165625	0.0876555	0.119319	0.160896	0.118721	0.220306	0.167057	0.774144	0.922729	0.774437	1.15874	0.681724	1927	1593	1154	1407	1412	1431	978	1226	4604	5109	7449	10438	6339	3302	2724	1884	2809	2262	2150	1902	0	0	0	1699	2800	1834	0	0	0	0	0	0
ENSMUSG00000003948	Mmd	+	0.0106667	X	9.98628	10.5808	7.45729	5.1045	10.9213	9.34738	12.6802	11.0216	9.017	14.0326	10.56	12.7053	4.74768	0	0	0	0	0	0	0	0	0	0	0	0	0	851	0	0	0	0	0	0	959	0	0	0	0	0	0	0	0	0	0	0
ENSMUSG00000003949	Hlf	-	0.0216667	O	0.38462	0.6099	0.213017	0.395389	0.857863	0.527269	0.493588	0.0931261	0.567075	0.228959	1.07162	1.39932	0.787257	3481	2864	3471	3154	3049	2732	2804	2853	4042	4153	4422	4698	4034	10249	4769	2547	3422	5489	15205	11043	17223	14270	13134	9945	13403	11348	0	0	0	0	0	0
ENSMUSG00000003955	Fam162a	-	0.0221667	O	33.5321	93.3108	103.103	48.1765	114.454	62.4552	48.4635	59.7888	147.552	117.327	148.197	83.4737	44.459	5697	6461	5452	7937	6498	7129	5807	4692	6860	6141	7349	8391	7282	0	0	0	0	0	0	0	0	0	0	0	0	0	11331	9804	9992	17380	18293	14107
ENSMUSG00000003970	Rpl8	+	0.032	O	454.921	1124	812.602	546.851	1034.84	473.747	692.247	934.046	634.978	565.155	1285.43	774.146	768.446	7952	8268	8319	7979	8041	8056	8155	7961	6235	7981	9270	9130	9833	0	0	0	0	0	0	0	0	0	0	0	0	0	8242	8150	5529	6734	8637	3841
ENSMUSG00000003974	Grm3	-	0.00316667	X	0.078417	0.104946	0.890184	0.12808	0.172815	0.26226	0.30228	0.0624859	0.126607	0.0390528	0.0375603	0.0338226	0.0303591	0	0	0	0	0	0	0	0	0	0	0	0	0	0	0	0	0	0	0	0	0	0	0	0	0	0	0	0	0	0	0	0
ENSMUSG00000003992	Ssbp2	+	0.0216667	O	19.1902	14.9557	11.078	17.1657	12.6436	15.1051	11.4104	12.9332	24.0898	11.3552	8.25303	6.81625	4.74515	4344	3975	3879	4234	3581	4143	4204	3725	4055	4191	3743	3896	3372	0	0	0	0	0	0	0	0	0	0	0	0	0	7627	2294	1225	5965	1903	0
ENSMUSG00000004018	Fancl	+	0.0101667	X	5.98559	11.2892	9.34096	4.47788	10.9759	6.9933	7.69115	12.8471	8.52007	10.8384	21.1545	10.6213	15.8387	0	0	0	0	0	0	0	0	0	0	974	0	1252	0	0	0	0	0	0	0	0	0	0	0	0	0	4643	2335	4101	2714	4171	2444
ENSMUSG00000004031	Fam5b	-	0.0158333	O	0.197844	0.240546	0.331864	0.598354	1.05517	2.67608	2.36327	2.35296	1.38532	0.456337	0.871339	0.566801	0.485005	1622	1678	1845	2106	1977	2407	2625	2216	2149	2047	1934	2380	1977	11630	6845	6688	0	2853	3970	1661	8263	3264	8670	5628	9308	9544	0	0	0	0	0	0
ENSMUSG00000004032	Gstm5	+	0.016	O	22.7359	22.0596	16.0577	14.9707	30.3018	26.0263	59.6416	37.4569	19.27	9.32161	6.18783	5.49867	4.42993	2249	2170	2260	2379	2492	2712	2469	2875	2422	2234	1914	2252	1766	0	0	0	0	0	0	0	0	0	0	2444	1054	1136	1274	0	884	0	1387	1770
ENSMUSG00000004035	Gstm7	-	0.0126667	X	0.508936	0.737167	0.266126	0.704111	0.518284	0.480856	0.390552	0.460623	1.18833	0.477203	0.850435	0.74806	0.302915	1892	1123	1043	1193	1181	1396	1288	1192	2213	1104	1035	1253	1102	0	0	0	0	1703	2442	1191	714	922	0	0	0	0	0	0	0	0	0	0
ENSMUSG00000004038	Gstm3	-	0.00716667	X	0.103393	0.092471	0.0947926	0.106225	0.0477327	0.143631	0.0620839	0.117658	0.197907	0.173191	0.237954	0.319789	0.174636	0	0	0	0	0	0	0	0	0	0	1235	1765	1228	11680	6245	4742	1216	3759	7066	2417	4310	741	1748	2866	940	0	0	0	0	0	0	0
ENSMUSG00000004040	Stat3	-	0.0143333	X	69.9314	46.6037	30.3682	45.2292	38.1322	29.1761	25.7323	26.2132	55.5529	41.0421	25.563	38.8254	27.4064	0	0	0	0	0	961	957	0	0	0	0	0	0	0	0	0	0	0	0	0	0	0	0	0	0	0	31252	16432	19526	15381	17323	9399
ENSMUSG00000004043	Stat5a	+	0.02	O	6.2883	9.95415	8.55987	8.70522	6.59602	3.50889	2.58794	1.4092	2.31524	2.87107	1.26218	2.9151	0.82926	3587	3936	3660	3729	3172	3239	2288	1732	3112	2318	2125	3541	2334	5488	3453	0	0	2099	7760	6217	12563	12733	7012	8966	11758	11254	40720	20364	26600	20360	17323	9399
ENSMUSG00000004044	Ptrf	-	0.025	O	100.405	260.125	90.8749	102.993	124.988	52.9971	45.1567	56.5814	25.4136	47.6279	27.7015	40.8159	19.3725	13316	13878	13558	13527	11944	10861	9519	8472	7350	9085	6867	11497	6582	0	0	0	0	0	1936	2361	1918	5388	7283	8473	11341	8723	9418	0	3635	1210	3822	0
ENSMUSG00000004054	Map3k11	+	0.0375	O	3.68689	8.00688	4.94999	6.74998	8.23067	7.53474	7.38303	10.5381	8.60531	8.66524	6.10235	8.74561	6.03641	7483	6511	6431	6684	5641	5630	5130	5918	6339	5841	6811	6850	6771	0	0	0	0	0	0	0	0	0	0	0	0	0	10573	6511	6132	5084	8891	5693
ENSMUSG00000004056	Akt2	+	0.011	X	11.7408	16.8781	11.7319	14.7467	15.9094	11.613	11.7311	12.1537	10.7803	9.24788	11.6757	9.84419	8.27931	1523	974	0	2495	1531	1046	1211	0	0	0	0	0	0	0	0	0	0	0	0	0	0	0	0	0	0	0	26473	14392	17494	16682	16743	12243
ENSMUSG00000004069	Dnaja3	+	0.0228333	O	24.9235	36.6188	32.6187	19.165	31.0899	21.2295	26.1863	28.8143	20.831	21.3744	36.0324	26.473	40.186	6840	5937	5706	6167	5618	5873	5514	5577	6009	6015	6096	6540	6245	0	0	0	0	0	0	0	0	0	0	0	0	0	25856	19861	16498	23775	23766	15341
ENSMUSG00000004070	Hmox2	+	0.0123333	X	33.3946	35.4442	31.661	14.862	35.2071	12.9551	20.7022	24.5507	24.3039	25.6066	29.1641	21.4532	24.3932	2310	1644	1152	1596	1195	1008	1307	1011	1535	1617	1833	1972	1825	0	0	0	0	0	0	0	0	0	0	0	0	0	7862	7213	7234	4492	7160	6419
ENSMUSG00000004071	5730403B10Rik	-	0.0181667	O	5.96305	5.51653	6.2141	10.169	11.3164	11.8397	13.1542	9.17264	7.9875	7.58214	7.24494	6.3807	8.42206	7041	3298	3021	7019	5890	6811	5981	7299	3865	3303	3224	4012	3108	0	0	0	0	0	0	0	0	0	0	0	0	0	10115	7213	8148	4492	9634	6419
ENSMUSG00000004085	B230120H23Rik	+	0.0141667	X	34.9092	38.8204	30.6132	26.9112	33.4006	27.7516	31.0555	29.5564	22.2917	24.325	17.7891	17.2189	14.3222	1800	705	0	0	0	0	0	0	0	0	0	0	0	0	0	0	0	0	0	0	0	0	0	0	0	0	19996	9153	15277	7832	13873	8998
ENSMUSG00000004096	Cwc15	+	0.017	O	21.2796	27.0787	30.4095	13.7832	28.5675	13.5547	18.9714	27.7947	20.5508	24.0042	36.0403	20.4991	20.1721	3504	3389	2814	3120	3074	3445	3053	3402	3140	3368	3215	3405	3191	0	0	0	0	0	0	0	0	0	0	0	0	0	11703	10266	8695	9409	9018	8105
ENSMUSG00000004098	Col5a3	-	0.0131667	X	13.945	0.996789	1.89935	2.54277	1.85645	3.2999	2.50927	2.01137	0.83127	3.4194	2.89995	3.68865	0.893199	5021	1147	1160	1059	1305	1345	1113	1201	2116	2737	2413	3000	2692	0	0	0	845	2510	1650	0	1014	1292	0	0	0	1001	39353	0	0	0	1801	2217
ENSMUSG00000004099	Dnmt1	-	0.0175	O	22.7174	52.7609	38.9195	18.79	49.4407	45.0522	50.2359	62.1862	56.8447	45.6377	56.1541	50.4976	69.1977	6048	3457	3049	3483	3319	3621	3594	3450	4740	3265	8123	9498	10731	0	0	0	0	0	0	892	0	0	0	0	0	0	33934	28799	25062	25811	31008	24572
ENSMUSG00000004100	Ppan	+	0.027	O	14.445	46.779	30.7203	38.4827	60.3537	66.1407	71.2008	71.8328	26.9994	37.1552	63.3477	53.2109	94.7014	4530	3432	3483	3693	3714	3628	3423	4097	3513	3631	5682	5270	5461	0	0	0	0	0	0	0	0	0	0	0	0	0	6498	6602	5571	5824	7617	5061
ENSMUSG00000004105	Angptl2	+	0.0161667	X	80.1732	21.2436	17.8854	22.4998	10.1112	8.33312	7.18099	5.45301	6.75728	29.8542	23.509	33.182	6.32442	7469	5364	3983	2736	3805	3886	3186	3682	2782	4158	3073	2833	2731	0	0	0	0	0	0	0	0	0	0	0	0	0	19193	1118	951	765	0	0
ENSMUSG00000004110	Cacna1e	-	0.0205	X	0.0713403	0.0812925	0.066394	0.128074	0.0987028	0.0749226	0.0811598	0.0307754	0.0608813	0.0532602	0.0870825	0.115495	0.0760455	1710	1380	1576	1753	1560	2118	2083	1846	2314	2269	2198	2479	2328	14216	9205	8738	8602	12875	15996	11977	22752	19103	18290	9123	14438	9635	0	0	0	0	0	0
ENSMUSG00000004113	Cacna1b	-	0.0153333	X	0.535975	0.235922	0.196563	0.389084	0.529904	0.490438	0.257082	0.188332	1.52414	3.31775	3.22603	5.08623	1.66312	0	0	0	0	0	0	0	0	2264	3042	3401	3572	3302	0	0	0	1012	954	1169	879	3739	0	0	0	0	0	0	0	0	0	0	0
ENSMUSG00000004127	Rg9mtd2	+	0.0246667	O	6.23967	7.84626	7.8583	8.44776	11.3914	6.51397	6.73299	7.43102	9.08964	10.6091	17.9659	11.1333	12.5125	4020	3808	3534	3642	3530	3583	3551	3776	3668	3809	3802	4054	3841	0	0	0	0	0	0	0	0	0	0	0	0	0	5775	0	905	0	0	1315
ENSMUSG00000004151	Etv1	+	0.0215	O	0.843338	1.97743	1.29832	2.32467	2.03328	1.61903	0.796706	1.00402	7.40487	4.01543	3.52148	2.9738	3.99425	4812	4612	4483	5373	4590	4427	4476	4755	8857	7625	6196	7915	6607	0	0	0	0	0	0	0	0	0	0	0	0	0	0	0	0	0	0	0
ENSMUSG00000004187	Kifc2	+	0.0445	O	1.08709	0.404743	0.220693	1.07695	0.636588	0.838787	0.414036	0.358026	0.875081	0.576872	0.683179	0.736131	1.07715	7629	6689	6094	6724	6107	6350	5992	5759	7555	6279	7684	7871	8046	4257	3669	2509	2257	1847	3579	2597	4926	3870	1089	0	0	0	0	0	0	0	0	0
ENSMUSG00000004207	Psap	+	0.0141667	X	248.048	97.6415	100.946	104.72	95.6258	68.3871	66.264	51.2916	61.3811	73.1946	98.8481	109.865	65.1094	7342	2912	2938	2761	3255	2576	2439	2081	3284	3267	3730	5929	3554	0	0	0	0	0	0	0	0	0	0	0	0	0	9851	6756	6266	4824	7107	2159
ENSMUSG00000004221	Ikbkg	+	0.00366667	X	30.6557	37.3128	44.9499	28.902	34.9563	15.9931	15.0217	15.1564	19.5501	17.1531	19.1137	18.4866	12.3345	6779	6929	6681	6373	6116	4242	3711	3736	3312	3719	3857	3757	3740	0	0	0	0	0	0	0	0	0	0	0	0	0	5499	0	0	0	2876	0
ENSMUSG00000004231	Pax2	+	0.0511667	O	0.124054	0.195168	0.132612	0.233483	0.205181	0.224156	0.185185	0.0460159	0.238556	0.100317	0.134419	0.177504	0.13184	2687	2488	3629	5037	4299	2934	2814	3112	7206	6847	7455	7423	7011	83439	69983	67384	50775	60168	61341	47628	51900	49514	51147	47350	50962	43962	0	0	0	0	0	0
ENSMUSG00000004233	Wars2	+	0.017	O	6.24015	6.30378	5.80562	4.47515	4.11288	3.79558	5.31694	3.48562	4.47215	3.02127	3.81706	3.6054	3.23926	2670	2398	2294	2576	2319	2328	2413	2124	2711	2308	2258	2493	2185	0	0	0	0	0	0	0	0	0	0	0	0	0	9022	792	4623	0	0	0
ENSMUSG00000004263	Atn1	-	0.0355	X	5.22173	4.48302	2.72863	7.00655	3.93834	2.88462	2.49343	2.64668	4.54685	2.43205	1.85765	2.45694	1.01635	6974	5295	5355	5109	4836	4762	4602	4703	5497	5775	6148	5791	5349	0	0	0	0	0	0	0	0	1190	0	3028	0	0	5748	2071	1992	1468	2954	1171
ENSMUSG00000004264	Phb2	+	0.0246667	O	63.7561	155.198	142.037	102.531	172.705	122.727	197.607	270.033	194.22	161.714	257.131	198.717	208.999	5618	5570	5452	7021	8517	7748	7272	5143	7111	7619	12901	9141	11408	0	0	0	0	0	0	0	0	0	0	0	0	0	4365	4349	3173	2897	3841	3108
ENSMUSG00000004266	Ptpn6	-	0.0235	O	3.64707	2.06944	2.19603	2.25348	6.55557	2.95105	1.31448	3.45279	7.58422	6.48885	15.3608	9.59618	5.28817	3010	3036	2950	5155	4724	4125	4128	3005	4724	4813	4598	5005	4376	0	0	0	0	0	0	0	0	0	0	0	0	0	0	0	0	0	0	0
ENSMUSG00000004267	Eno2	-	0.0223333	O	17.5287	7.33479	5.93758	22.0184	9.30246	7.7698	2.16851	3.35735	5.96234	4.01528	7.74533	5.43319	4.22086	3134	2540	3019	2990	2859	2389	2372	2304	2934	3869	4198	4559	4873	3022	2840	0	0	1357	4433	1971	2772	1662	913	9327	8996	5066	4716	0	1762	0	0	0
ENSMUSG00000004268	Emg1	-	0.0128333	X	49.1279	156.628	141.004	45.5732	135.257	77.1627	127.427	146.333	96.6465	78.5944	195.848	84.2791	166.989	5618	5570	5452	7021	8517	7748	7272	5143	7111	7619	12901	9141	11408	0	0	0	0	0	0	0	0	0	0	0	0	0	9299	3085	6637	4874	8250	4462
ENSMUSG00000004270	Lpcat3	+	0.0146667	X	33.3731	35.8559	39.7251	33.2601	40.875	34.8654	28.4346	21.6628	34.1751	35.4153	40.7648	31.0317	30.5906	0	0	0	0	0	0	0	0	0	0	0	0	0	0	0	0	0	0	0	0	0	0	0	0	0	0	9299	3085	6637	4874	8250	4462
ENSMUSG00000004285	Atp6v1f	+	0.0146667	X	19.3732	12.0394	31.7588	18.6522	28.5805	8.20268	13.2467	15.5023	15.9178	15.6476	24.519	14.2023	16.7028	2599	2379	2348	2480	2411	2556	2502	2631	2549	2580	2630	2711	2501	0	0	0	0	0	0	0	0	0	0	0	0	0	2845	1990	1581	1512	2072	2314
ENSMUSG00000004296	Il12b	+	0.0126667	X	0.047991	0.0975028	0.0931607	0.0520996	0.140486	0.144837	0	0	0.0322808	0	0	0.0658547	0.0154592	1259	1157	1018	1036	1100	1128	974	1008	1547	1502	1220	1557	1123	0	0	1231	923	2424	2716	1516	2814	898	1804	0	1263	0	0	0	0	0	0	0
ENSMUSG00000004317	Clcn5	-	0.01	X	51.2123	15.6206	27.4057	9.69315	12.4706	7.32695	7.57599	6.48678	17.4726	23.7943	16.7257	25.7035	12.7955	2864	1934	1742	1956	1851	1325	1383	1585	2469	2734	2010	2306	1579	0	0	0	0	0	0	0	0	0	0	0	0	0	3898	0	0	0	0	0
ENSMUSG00000004319	Clcn3	-	0.008	X	6.85505	19.9542	47.684	42.8053	52.8481	49.6591	40.6976	30.9358	38.4797	44.7976	58.2359	40.001	36.401	4045	2613	2723	3728	2430	2481	2491	2531	2578	3018	2196	2559	1975	0	0	0	0	0	0	0	0	0	0	0	0	0	13573	1165	8262	5837	6810	2101
ENSMUSG00000004328	Hif3a	-	0.0205	O	0.589377	0.170324	0.14447	0.938904	0.533707	0.426545	0.12963	0.34286	5.02781	0.791519	0.44501	1.34837	1.06442	2285	2734	2927	4663	3826	4793	2924	2814	7935	5311	5936	6131	5544	3084	3089	1237	906	1014	2883	2453	2152	0	0	0	0	0	0	0	0	0	0	0
ENSMUSG00000004341	Gpx6	+	0.007	X	0.0982131	0.0522008	0.235589	0.159925	0.43115	0.268366	0.173655	0.037222	0.0994299	0.0704538	0.902712	0.606895	0.561218	0	0	0	0	0	0	0	0	0	0	0	1842	0	0	0	0	0	0	0	2310	0	0	0	0	0	0	0	0	0	0	0	0
ENSMUSG00000004344	Gpx5	-	0.009	X	0.0804876	0.0760757	0.0962495	0.179865	0.121243	0.238516	0.0884361	0.0558742	0.0371836	0.0351091	0.0422079	0.0568495	0.0889433	0	0	0	0	0	0	0	0	0	0	0	0	0	0	1360	0	0	0	0	0	0	0	0	0	0	0	0	0	0	0	0	0
ENSMUSG00000004347	Pde1c	-	0.00966667	X	0.223731	0.899944	0.941855	0.901502	1.17796	2.26448	2.57124	1.16782	2.96599	0.383744	0.425534	0.482875	0.186607	1506	1815	1916	2609	2716	3580	3657	2417	3644	2475	2078	1949	1574	4711	1192	0	0	0	0	0	0	0	661	3298	1410	1131	0	0	0	0	0	0
ENSMUSG00000004356	Utp20	-	0.0138333	O	11.674	19.7919	19.7875	8.35401	19.188	17.7858	24.1901	21.1404	12.0727	18.5626	28.02	21.1155	34.9651	3234	3089	2751	2998	3076	2994	3300	3172	2955	3343	3176	3222	3205	0	0	0	0	0	0	0	0	0	0	0	0	0	67682	41851	58980	39476	61948	41574
ENSMUSG00000004359	Spic	-	0.00833333	X	0.127217	0.410852	0.197872	0.117204	0.36195	0.295185	0.283008	0.306653	0.363127	0.173759	1.20041	0.926614	0.582548	0	0	0	0	0	954	0	0	0	0	0	1516	1188	0	0	0	0	0	0	0	0	0	0	0	0	0	0	0	0	0	0	0
ENSMUSG00000004360	9330159F19Rik	+	0.00583333	X	0.0841522	0.141084	0.270504	0.0830572	0.336028	0.47232	0.503305	0.430555	0.333051	0.179099	0.244415	0.24648	0.537487	0	0	0	0	0	1187	1353	917	1036	0	0	1204	0	0	0	0	0	0	0	0	0	0	0	0	0	0	0	0	0	0	0	0
ENSMUSG00000004364	Cul3	-	0.00516667	X	44.7315	46.2785	45.4039	22.0184	36.2497	27.3057	32.5728	50.9598	43.2381	54.7468	55.3857	58.0413	60.1093	0	0	0	0	0	0	0	0	0	0	0	0	0	0	0	0	0	0	0	0	0	0	0	0	0	0	15709	6190	8690	5921	6672	8316
ENSMUSG00000004366	Sst	-	0.0121667	O	0.0556862	0.354645	0.0488231	0.0906522	0	0.308568	0.132974	0	0	0.107629	0.129387	0.114988	0.214876	0	0	0	0	0	0	0	0	973	1366	1395	1534	1183	14543	12351	8928	4783	2841	7664	5898	9253	9052	8653	5594	4700	4273	0	0	0	0	0	0
ENSMUSG00000004371	Il11	-	0.0105	X	0.487428	0.333929	0.714761	0.391999	0.48292	0.582386	0.346639	0.333723	0.524862	2.68074	2.75018	3.1774	0.638146	2374	3278	3752	3356	3765	3527	3177	3160	2526	3252	3309	3474	3181	0	0	1138	0	3054	7834	5468	5155	4455	2438	6018	5835	5209	0	0	0	0	0	0
ENSMUSG00000004383	Large	-	0.00433333	X	24.5634	16.5969	12.3319	12.4721	11.6452	13.8574	12.639	9.20223	10.4359	12.5336	10.4301	10.1123	8.26835	0	0	0	0	0	0	0	0	0	0	1387	1211	1608	0	0	0	0	0	0	0	0	0	0	0	0	0	3659	0	0	0	0	0
ENSMUSG00000004393	Ddx56	-	0.0196667	O	13.6581	34.1099	22.8081	18.4636	28.1004	30.3489	31.2557	37.3315	24.6626	35.0344	42.0539	37.6917	39.7199	5972	5983	5631	6041	5824	6265	6020	6164	6212	6466	6406	6697	7128	0	0	0	0	0	0	0	0	0	0	0	0	0	9311	8878	7809	7201	8151	6897
ENSMUSG00000004394	Tmed4	-	0.0158333	O	29.1932	24.0696	28.2923	25.7358	32.9043	22.5877	17.0971	22.0023	18.3693	22.7007	22.464	17.4439	10.7145	2964	2761	2481	2512	2755	2802	2659	2780	2706	3185	2681	3019	3035	2084	0	0	0	0	0	0	0	0	0	0	0	0	2104	1932	1423	1512	2051	1896
ENSMUSG00000004415	Emid2	-	0.028	O	2.70338	1.305	0.461993	0.786481	0.424236	0.967011	0.380059	0.208235	0.685903	1.11425	1.12638	1.05087	1.06742	2217	1977	1252	950	0	0	0	1436	2442	2419	2374	2579	2405	4399	4167	3587	1763	4653	5992	4791	9790	6884	6335	4346	4135	7091	0	0	0	0	0	0
ENSMUSG00000004446	Bid	-	0.0226667	O	8.81866	20.2273	19.7019	11.2006	22.869	17.1168	21.4488	26.3381	10.2337	11.8109	25.0059	13.9458	16.2778	3877	3902	3640	3763	3525	3475	3241	3199	2916	3598	3888	4013	4102	0	0	0	0	0	0	0	0	0	0	0	0	0	13415	12747	7876	6106	14106	5512
ENSMUSG00000004451	Ralb	-	0.0211667	O	29.4167	31.259	26.235	15.8684	26.5599	13.4901	20.5572	26.8972	21.4172	26.8348	18.6748	26.1302	12.51	3682	3091	2903	3202	3017	2993	2943	2778	3019	2993	3097	3502	3038	0	0	0	0	1325	6123	4368	1304	2214	0	3083	4959	4025	15776	4137	9958	4485	3499	1306
ENSMUSG00000004455	Ppp1cc	+	0.016	X	7.52248	11.7208	7.40002	9.32697	10.7159	12.419	12.0343	11.3024	14.5792	16.1068	16.8554	15.3154	13.276	11632	11920	7630	12378	9394	11652	12545	8684	7883	7035	11989	11385	12456	0	0	0	0	0	0	0	0	0	0	0	0	0	8916	7196	4399	5771	9095	6018
ENSMUSG00000004460	Dnajb11	+	0.0133333	X	50.8465	24.768	41.2455	16.8225	38.8744	29.428	36.4842	41.6276	24.507	61.2206	66.6891	40.2612	33.8297	0	0	0	0	0	0	0	0	0	0	0	0	0	0	0	0	0	0	0	0	0	0	0	0	0	0	11396	7151	10304	9044	8339	7583
ENSMUSG00000004462	Tbccd1	-	0.0213333	O	5.61258	11.9284	9.04726	4.82165	10.0143	9.9607	11.6323	4.85354	4.3355	5.61622	6.44814	4.87572	6.91383	4137	5178	4768	4262	4363	4647	5567	4492	4181	4207	4042	4022	3802	0	0	0	0	0	0	0	0	0	0	0	0	0	7115	9048	14433	10248	16975	9245
ENSMUSG00000004473	Clec11a	-	0.0238333	X	20.5632	3.2685	1.62991	1.93259	1.90412	1.66182	1.82822	1.31687	1.15101	1.52171	3.22327	1.50316	1.52925	4261	4882	4435	4248	4727	5135	4647	4613	5415	6049	6416	6202	6560	9674	6296	4728	1430	4950	6138	3611	4965	4666	5187	4505	8093	6032	0	0	0	0	0	0
ENSMUSG00000004500	Zfp324	+	0.0228333	O	6.80372	4.94733	2.92419	2.97652	3.77758	3.4371	3.79827	3.03835	3.15707	3.63254	3.65378	3.2028	3.33796	5306	4918	4901	5136	5024	5117	4759	4610	5123	4836	4713	4931	5089	0	0	0	0	0	0	0	0	0	0	0	0	0	3807	3443	3064	3159	2747	1978
ENSMUSG00000004508	Gab2	+	0.0301667	O	2.25141	1.51022	1.69064	1.84301	1.16901	1.03919	1.09655	1.69233	1.34396	1.19684	0.63464	1.04531	0.357006	2709	2603	2464	2610	2079	2530	2511	2360	2648	2568	2627	2653	2271	0	0	0	0	0	0	0	0	770	0	4304	3426	5119	23166	1044	804	3769	0	0
ENSMUSG00000004530	Coro1c	-	0.0305	O	43.9676	66.0584	35.2868	52.6976	71.9122	65.146	76.7433	110.101	67.4489	90.5531	79.3485	94.7992	90.7102	9451	6476	5682	8030	7607	7580	7799	7512	6466	4224	7570	9717	7360	0	0	0	0	0	1490	0	0	0	0	0	0	0	23235	17898	15445	13492	20688	13187
ENSMUSG00000004535	Tax1bp1	+	0.00533333	X	64.6165	58.9092	71.7432	47.742	76.1098	52.2705	60.2227	76.9686	56.6547	68.6989	67.0959	53.7917	59.8889	0	0	0	0	0	0	0	0	0	0	0	0	0	0	0	0	0	0	0	0	0	0	0	0	0	0	30720	10673	16531	14891	19297	6942
ENSMUSG00000004540	Psg17	-	0.00883333	X	0.0422836	0.119918	0.0613657	0.0459044	0.0309464	0.0260936	0.0338775	0.0214056	0.0142103	0.0939385	0.032267	0.0435104	0.013622	0	0	0	0	0	0	0	0	0	0	0	0	0	930	1773	2266	0	1625	6835	2576	3736	0	1713	1854	4362	0	0	0	0	0	0	0
ENSMUSG00000004542	Psg19	-	0.00666667	X	0.0403546	0.073582	0.0501784	0.0646168	0.101269	0.0853936	0.0277241	0.090307	0.0348385	0.0757179	0.0263717	0.122555	0.0383415	0	0	0	0	0	0	0	0	0	0	0	0	0	956	0	4289	1332	3303	6711	2479	2187	897	880	2055	749	0	0	0	0	0	0	0
ENSMUSG00000004552	Ctse	+	0.00633333	X	0.274389	0.112134	0.0934726	0.0907255	0.174454	0.104599	0.126664	0.151685	0.136245	0.0488706	0.160704	0.108246	0.0902506	0	0	0	0	0	0	0	0	0	0	0	0	0	3213	2438	3230	1450	2048	3854	2609	5857	4570	4933	1535	3497	1112	0	0	0	0	0	0
ENSMUSG00000004558	Ndrg2	-	0.021	O	2.10654	2.58891	1.94912	2.32378	2.18092	1.52812	0.941555	1.6573	12.8408	7.49909	8.37938	9.97634	6.34901	2537	2308	2163	2378	2489	2424	2231	2217	3238	3070	3160	3947	4007	0	0	1655	0	2067	2080	2048	4118	0	1294	0	973	0	0	0	0	0	0	0
ENSMUSG00000004561	Mettl17	+	0.019	O	15.2272	16.2065	10.4874	26.3539	17.8776	21.9994	25.4501	11.8944	14.8369	10.288	12.8608	14.6698	11.0236	2468	2131	2432	2377	2250	2726	2538	2674	2723	2799	2710	3530	3040	0	0	0	0	0	0	0	0	0	0	0	0	0	3399	2370	3760	1468	3812	2686
ENSMUSG00000004562	Arhgef40	+	0.0258333	O	20.8552	3.18277	1.95553	2.06363	1.38552	0.878873	0.999353	0.713565	6.20008	7.94491	4.89656	7.30119	3.79885	4226	2680	2792	2761	2247	1971	1909	2454	3356	3583	3351	3366	3100	0	0	0	0	1131	4865	2306	0	0	0	780	2804	3963	14421	0	1204	928	2032	1226
ENSMUSG00000004565	Pnpla6	+	0.019	O	3.64068	5.36248	6.1068	11.1403	11.2491	11.039	8.2446	5.84691	8.21838	11.8581	20.1441	15.4702	21.177	3839	3895	3504	3760	3736	3520	3389	3325	3676	3402	4966	5022	5056	0	0	0	0	0	0	0	0	0	0	0	0	0	21521	4003	10688	9962	12507	4284
ENSMUSG00000004567	Mcoln1	+	0.028	O	8.24685	5.60574	5.85853	9.46652	7.73494	11.5084	8.31494	6.34545	9.20051	11.1291	14.4225	10.7536	10.3309	3524	2878	2348	2259	2446	2553	2560	2975	4590	4010	5301	5766	5830	0	0	0	0	0	0	0	0	0	0	1185	875	796	8991	0	4423	1025	5162	2790
ENSMUSG00000004568	Arhgef18	+	0.0146667	X	16.5263	21.4395	20.9875	35.0051	29.4908	27.6387	22.5218	23.1558	24.2647	23.5076	30.5796	31.6785	41.5302	0	0	0	0	0	0	0	0	0	0	0	0	0	0	0	0	0	0	0	0	0	0	0	0	0	0	20346	11883	17379	16180	12623	10200
ENSMUSG00000004591	Pkn2	-	0.00866667	X	33.4676	47.635	46.8323	27.2042	42.5289	41.5815	42.97	43.221	48.0173	56.3106	64.7396	54.3029	65.3748	0	0	0	0	0	0	0	0	0	0	0	0	0	0	0	0	0	0	0	0	0	0	0	0	0	0	10398	3707	4387	1699	959	1128
ENSMUSG00000004609	Cd33	-	0.00516667	X	0.526025	0.100522	0.13368	0.134666	0.129699	0.0218728	0.0852145	0.0538453	0.0713993	0.0337169	0.108093	0.0729242	0.0228371	0	0	0	0	0	0	0	0	0	0	0	0	0	0	0	0	0	0	0	0	0	0	972	0	0	0	0	0	0	0	0	0
ENSMUSG00000004610	Etfb	+	0.00966667	X	47.2998	94.5141	65.8286	45.6902	68.1556	27.8374	32.772	48.6888	34.5766	32.342	54.8008	35.1108	35.5279	0	0	0	0	0	0	0	0	0	0	0	0	0	0	0	0	0	0	0	0	0	0	0	0	0	0	7961	3558	3691	4410	2486	1850
ENSMUSG00000004612	Nkg7	+	0.0108333	X	0.0539455	0	0.0942886	0.0585577	0.236741	0.266021	0	0.0544123	0.0365744	0.0345101	0	0.0981389	0	0	0	0	0	0	0	0	0	0	0	0	0	0	1953	1001	974	0	1193	2332	0	1375	1907	0	1183	1652	0	0	0	0	0	0	0
ENSMUSG00000004613	Lim2	+	0.013	X	0.00864704	0.0763229	0.0173285	0.0220524	0.0148456	0.0476026	0.0210753	0.263172	0.0136308	0.0515508	0.0449729	0.0197881	0.0853603	0	0	0	0	0	0	0	0	0	0	0	0	996	0	0	0	0	0	0	0	0	0	0	0	0	0	0	0	0	0	0	0
ENSMUSG00000004626	Stxbp2	+	0.0171667	O	6.73645	15.1759	19.8728	20.2022	25.4867	9.90061	4.17796	6.71909	17.1925	21.0387	27.8851	22.8589	25.3177	2218	2133	2363	2214	2174	2251	2015	1988	2396	2372	2388	2648	2287	4603	1902	0	1174	0	1368	2903	1665	3041	2115	3615	2796	1681	872	0	1056	3612	3441	0
ENSMUSG00000004630	Pcp2	-	0.00883333	X	0.0732632	0.0887932	0.0651435	0.113885	0.164117	0.503114	0.176014	0.112043	0.0943818	0.0633299	0	0.307381	0	2218	2133	2363	2214	2174	2251	2015	1988	2396	2372	2388	2648	2287	4603	1902	0	1174	0	1368	2903	1665	3041	2115	3615	3670	1681	789	0	737	0	0	0
ENSMUSG00000004631	Sgce	-	0.0331667	O	40.933	11.4093	7.3446	6.72431	13.5519	19.3876	15.3791	17.1776	14.0649	11.9346	8.52893	6.77627	3.35397	5312	5048	4672	5140	4791	6790	5380	5366	5403	5209	4926	4995	4719	0	0	0	0	0	0	0	0	0	0	746	1465	1132	1129	0	0	0	0	0
ENSMUSG00000004633	Chn2	+	0.00933333	X	1.18832	1.22876	1.91829	1.56576	1.08217	0.913994	1.15249	1.12713	4.21458	4.50847	2.54712	2.37704	2.12303	0	0	0	0	0	921	0	727	0	0	0	0	0	0	0	0	0	0	0	0	0	0	0	0	0	0	0	0	0	0	0	0
ENSMUSG00000004637	Wwox	+	0.019	O	4.23298	7.49716	7.39207	10.6205	8.10695	7.5619	8.55926	6.8348	7.57602	4.82291	5.56998	5.92014	5.95083	2555	2654	2263	2607	2754	2556	2694	2708	2493	2396	2532	2787	2639	0	0	0	0	0	0	0	0	0	0	0	0	0	3727	1561	3884	6064	6958	757
ENSMUSG00000004642	Slbp	-	0.0095	X	29.7054	46.8625	24.6239	17.3237	46.2107	33.5812	39.3187	64.3251	58.1884	73.8352	88.3697	64.1387	66.6292	0	0	0	0	0	0	0	0	0	0	0	0	0	0	0	0	0	0	0	0	0	0	0	0	0	0	13279	9629	7807	7810	11509	9596
ENSMUSG00000004651	Tyr	-	0.003	X	0.135534	0.182326	0.122353	0.331778	0.134231	0.109658	0.163422	0.112132	0.0833539	0.0322477	0.179069	0.131589	0.0525263	0	0	0	0	0	0	0	0	978	0	0	1516	0	0	0	0	0	0	0	0	0	0	0	0	0	0	0	0	0	0	0	0
ENSMUSG00000004654	Ghrhr	+	0.00833333	X	0.0187878	0.0799075	0.0818628	0.122376	0.123737	0.0695478	0.0902508	0	0.0379545	0.0716731	0	0.0773613	0.0181543	0	0	0	0	0	0	0	0	0	0	0	0	0	4151	820	891	0	0	2940	0	5732	3791	4774	0	0	0	0	0	0	0	0	0
ENSMUSG00000004655	Aqp1	+	0.0121667	X	8.5003	15.5827	25.5501	3.96409	2.18219	0.682291	0.563876	0.593844	3.01365	4.71556	2.86011	2.69381	0.52887	1026	4226	2318	0	0	996	690	0	1443	815	0	0	1334	0	0	0	0	0	4869	0	3529	0	3255	0	0	0	0	0	0	0	0	0
ENSMUSG00000004661	Arid3b	-	0.0105	X	0.60398	1.25231	1.55294	4.80349	4.55622	4.77512	5.06914	4.79418	13.635	19.8928	23.2569	15.8822	16.206	0	0	0	0	0	0	0	0	0	0	0	0	0	0	0	0	0	0	0	0	0	0	0	0	0	0	4258	0	2472	3924	4805	4071
ENSMUSG00000004665	Cnn2	+	0.0453333	O	87.4513	16.378	12.1668	14.3119	12.085	5.14298	5.6443	6.95536	23.769	50.6757	55.2914	42.5255	28.4236	12473	8504	8438	8217	8205	7719	7543	7221	8782	9186	9610	9813	9871	0	0	0	0	0	2138	1923	1529	0	0	0	0	0	6708	4080	1311	2639	3296	0
ENSMUSG00000004667	Polr2e	-	0.0236667	O	19.9483	88.2223	80.9101	69.4657	116.521	65.6457	91.3893	89.4937	47.2474	40.4999	83.528	61.009	81.44	2632	3138	3056	3448	3983	4360	4223	4253	2840	2848	3789	4241	5993	0	0	0	0	0	0	0	0	0	0	0	0	0	3930	3740	978	1154	3361	1250
ENSMUSG00000004668	Abca13	+	0.00883333	X	0.142189	0.216655	0.558982	0.26179	0.527764	0.274757	0.156208	0.0905952	0.267541	0.149514	0.102921	0.149959	0.118364	0	0	0	0	0	0	0	0	0	0	0	0	0	0	0	0	0	0	0	0	0	0	0	0	0	0	0	0	0	0	0	0
ENSMUSG00000004677	Myo9b	+	0.0221667	O	21.5026	16.9993	11.46	13.9754	16.9481	15.7499	15.539	15.5383	15.2557	19.7258	16.0552	18.5079	16.1719	6627	4063	3527	3607	3615	3447	3586	3709	3907	3467	4285	3953	3776	0	0	0	0	0	0	0	0	0	0	0	0	0	54087	19002	22422	16740	20930	14220
ENSMUSG00000004698	Hdac9	-	0.00866667	X	2.32446	0.978846	0.722974	0.537665	0.888095	1.24177	1.20722	2.52613	4.26579	0.988025	1.01814	0.862328	0.708919	2423	1820	1330	1347	1564	1205	1536	2194	3186	1722	0	1648	1362	0	0	0	0	0	0	0	0	0	0	0	0	0	0	0	0	0	0	0
ENSMUSG00000004707	Ly9	-	0.00666667	X	0.436815	0.207268	0.161312	0.15417	0.150612	0.140289	0.16768	0.14384	0.0596961	0.0522422	0.168381	0.0785351	0.0685122	0	0	0	0	0	0	0	0	0	0	0	0	0	0	0	0	0	0	0	0	1506	0	891	0	0	0	0	0	0	0	0	0
ENSMUSG00000004709	Cd244	+	0.00716667	X	0.0755372	0.200134	0.109359	0.117859	0.084752	0.206149	0.217936	0.0117353	0.0914406	0.0586861	0.172499	0.092927	0.116971	0	0	0	0	0	0	0	0	0	0	0	0	0	0	0	0	0	0	0	0	0	0	0	0	0	0	0	0	0	0	0	0
ENSMUSG00000004730	Emr1	+	0.003	X	9.36185	0.649485	2.0789	0.607754	0.287043	0.3316	0.289169	0.120686	0.103129	0.162576	0.554007	0.476603	0.289136	0	0	0	0	0	0	0	0	0	0	0	0	0	0	0	0	0	0	1120	0	1280	0	873	0	0	0	0	0	0	0	0	0
ENSMUSG00000004748	Mtfp1	-	0.0246667	O	0.72924	2.55393	1.45608	1.37936	3.2453	2.04188	3.2591	3.66797	2.60375	2.83478	5.44976	3.99886	3.6276	3422	3625	3686	3944	3913	3964	3799	3885	4143	4350	4562	4570	4543	0	0	0	0	0	0	0	0	0	0	0	0	0	0	1075	3028	2391	2118	1786
ENSMUSG00000004768	Rab23	+	0.0141667	X	12.6123	7.87603	7.60986	6.74937	7.33573	9.64539	8.58593	8.68097	6.54428	8.19477	10.3628	11.2392	13.3642	0	0	0	0	0	0	0	0	0	0	0	0	1460	0	0	0	0	0	0	0	0	0	0	0	0	0	18799	11584	10162	8891	13454	11153
ENSMUSG00000004771	Rab11a	-	0.0211667	O	72.0973	58.0538	95.8928	52.5884	55.7523	37.8779	35.9933	29.3884	36.9503	45.4561	52.5398	31.6499	25.3151	5439	3435	3133	3510	3382	3371	3532	3347	3471	4773	3544	3702	3120	0	0	0	0	0	0	0	0	0	0	0	0	0	18027	4926	5765	5017	4767	1742
ENSMUSG00000004788	Eif2b2	+	0.0201667	O	18.8789	26.2916	26.0148	11.1136	26.8838	16.422	24.2334	33.9441	22.5191	31.3249	36.5459	26.2205	37.0374	3535	3069	2613	2629	2859	2860	2827	2939	3036	3337	3316	3432	3750	0	0	0	0	0	0	0	0	0	0	0	0	0	5410	4494	4295	3894	5688	1830
ENSMUSG00000004789	Dlst	+	0.0263333	O	36.2143	63.4413	57.9442	28.4227	46.6027	39.3174	47.4372	51.5819	30.8625	36.4733	37.9781	31.4022	27.5128	4550	4290	3644	3629	3709	3745	3799	3652	5022	5689	5075	6521	5160	0	0	0	0	0	0	0	0	0	0	0	1053	0	17882	18847	16037	14630	17025	11571
ENSMUSG00000004791	Pgf	-	0.0165	O	1.50016	1.93834	1.05912	0.463834	0.416877	0.281173	0.273648	0.374595	1.36195	2.36359	1.39355	2.18939	0.660559	3285	2833	1491	1494	1505	1321	1312	1187	3109	3152	3262	3468	3281	4039	5618	8334	5358	9345	11107	9948	9378	9573	4375	5747	10448	7888	1004	0	0	0	0	0
ENSMUSG00000004798	Ulk2	-	0.0326667	O	11.4186	5.77101	3.70226	3.59746	3.08714	2.50436	2.15642	2.02479	4.31807	4.86867	2.7473	3.28217	1.35983	3549	2956	2233	2675	2637	2868	2605	2591	2815	2845	2847	3175	2568	0	0	0	0	0	0	0	0	0	686	2398	801	1602	41705	725	1933	0	0	0
ENSMUSG00000004814	Ccl24	-	0.0101667	X	0.0590785	0	0.10305	0.153922	0.0518717	0.174912	0.113433	0.0716604	0	0.0225766	0.108567	0.0973441	0.0456596	0	0	0	0	0	0	0	0	0	0	0	0	0	3681	0	0	0	2176	2871	0	5002	2616	2401	0	1413	0	0	0	0	0	0	0
ENSMUSG00000004815	Dgkq	-	0.0116667	X	13.3474	13.0452	8.5535	9.95635	12.0477	13.54	11.7914	11.0768	11.9354	10.2314	11.2536	13.6689	11.4813	2857	2303	2181	2437	2170	2057	2475	2057	2287	2307	2259	2567	2131	0	0	0	0	0	0	0	0	0	0	0	0	0	13097	5927	6879	6840	10246	6361
ENSMUSG00000004821	Tmed11	-	0.00283333	X	0.0842258	0	0.0736814	0.0685676	0	0	0	0	0.0429331	0.081	0.0973763	0	0	0	0	0	0	0	0	0	0	0	0	0	0	0	0	0	0	0	0	0	0	0	0	0	0	0	0	0	0	0	0	0	0
ENSMUSG00000004837	Grap	+	0.0146667	X	0.595902	0.0766561	0.094223	0.146742	0.822841	0.133436	0.0432929	0.0547055	0.272984	0.103103	0.123952	0.111309	0.139324	0	0	0	0	0	0	0	0	0	0	0	0	0	0	0	0	0	0	1002	0	991	1882	1394	0	0	0	0	0	0	0	0	0
ENSMUSG00000004842	Pou1f1	+	0.00733333	X	0.0456691	0.111138	0.141895	0.205804	0.114745	0.12112	0.187684	0.0792311	0.158879	0.0499899	0.0600977	0.0538485	0.0252498	0	0	0	0	0	0	0	0	0	0	0	0	0	0	0	0	0	0	0	0	0	0	0	0	0	0	0	0	0	0	0	0
ENSMUSG00000004843	Chmp2b	-	0.02	O	17.958	23.8711	32.8739	19.2932	25.478	14.5211	14.6039	21.0133	12.184	10.7099	10.5456	8.27364	6.05369	4802	4001	4219	4701	4273	3820	4411	3899	3204	3112	2851	2965	2727	0	0	0	0	0	0	0	0	0	0	0	0	0	11711	4853	7862	1948	5131	3711
ENSMUSG00000004846	Plod3	+	0.0326667	O	49.854	26.8782	22.6289	25.8235	22.1613	20.1543	20.985	14.8287	16.9457	27.0897	24.7074	31.7885	23.3079	3670	3388	3315	3191	3210	3487	3387	3280	4124	3500	3675	3815	3803	0	0	0	0	0	0	0	0	0	0	0	0	0	7725	3859	1491	3501	5922	4893
ENSMUSG00000004849	Ap1s1	-	0.0156667	X	28.4821	25.4435	29.8265	16.0574	30.7193	14.5854	18.2038	22.4543	14.0874	17.4357	20.2396	16.4926	10.7997	2562	2482	2295	2360	2148	2397	2234	2423	2296	2380	2433	2513	2468	0	0	0	0	0	0	715	0	0	0	0	0	0	9079	1673	1608	954	4547	1934
ENSMUSG00000004864	Mapk13	+	0.0238333	O	1.69319	6.97528	24.3097	27.3111	16.1629	4.05962	1.21426	1.75843	3.20675	4.09346	8.84705	7.91552	5.70889	2065	2097	2753	2729	2737	2220	1937	1682	2091	2244	2546	2595	2595	4558	2858	0	0	2888	4346	3524	4295	4516	4536	1740	3734	3541	0	0	831	2682	0	0
ENSMUSG00000004865	Srpk1	-	0.0145	X	23.6502	45.3544	47.0588	37.9618	39.0566	48.7234	49.6584	48.2384	48.294	60.8622	79.4202	62.1563	78.8815	0	0	0	0	0	0	0	0	0	0	0	0	0	0	0	0	0	0	0	0	0	0	0	0	0	0	22514	14839	16173	16703	19870	17771
ENSMUSG00000004872	Pax3	-	0.0325	O	0.238803	0.357028	0.340793	0.669828	0.206423	0.736353	0.61852	2.54946	5.54105	1.87945	0.171854	0.314109	0.169396	4951	5891	6945	7223	5448	6779	5401	7236	13689	11139	8635	12328	6512	59107	51366	42958	26554	42196	43852	39450	18708	35987	37287	43303	50537	39903	0	0	0	0	0	0
ENSMUSG00000004880	Lbr	-	0.0346667	O	24.6136	65.1109	43.1908	28.5438	75.4181	78.8862	94.9788	91.4878	129.56	193.148	193.427	239.636	142.312	4837	4726	4560	4756	4725	5114	5663	5706	7563	7801	7984	8588	8760	0	0	0	0	0	0	0	0	0	0	0	0	0	23176	17846	12323	16459	21148	15246
ENSMUSG00000004885	Crabp2	+	0.0218333	X	33.7264	96.7299	96.2743	70.3936	62.7493	9.81528	8.97667	13.7186	7.64674	4.32927	7.84574	7.71986	3.86351	5102	8429	7244	7845	6986	4758	2334	4637	8826	6640	7194	8013	7158	0	0	0	0	0	987	0	0	1190	3475	13145	13226	14224	0	1181	1825	3155	2102	0
ENSMUSG00000004891	Nes	+	0.0276667	O	12.8991	14.0114	14.8624	13.2636	22.747	10.8042	9.79092	39.1023	34.6746	71.9764	39.351	28.6857	12.6207	5514	4988	5280	5546	5657	5363	5308	5653	5938	6295	6025	6308	5880	2092	1833	1944	1715	1731	4691	4109	2493	2046	2816	9330	9327	12914	0	0	0	0	0	0
ENSMUSG00000004892	Bcan	-	0.028	O	0.173872	0.113822	0.0620612	0.145205	0.0783213	0.082559	0.0857955	0.0677692	0.0717715	0.177956	0.122253	0.128399	0.137913	1688	630	1383	1138	1770	1568	1440	1597	3467	2510	3692	4076	3770	17367	16336	15298	12299	15674	16429	15409	17787	15667	15723	15377	16192	17419	0	0	0	0	0	0
ENSMUSG00000004894	Hapln2	-	0.0123333	X	0.129964	0.245495	0.060916	0.0853014	0.0383709	0.183505	0.31027	0.0974991	0.0652042	0.0839935	0.336902	0.0777965	0.111558	0	0	0	0	0	0	0	0	740	1091	1281	1661	1470	17672	13750	11175	7740	11126	11645	9449	10712	12221	11810	10061	11818	12043	0	0	0	0	0	0
ENSMUSG00000004895	Prcc	-	0.0185	X	9.3917	12.9982	9.31215	8.438	12.6754	11.1961	13.436	18.2836	16.6591	17.797	21.694	19.8789	23.4474	3985	4069	4090	4101	4134	4517	4083	4271	5428	4961	6310	5186	5157	0	0	0	0	0	0	0	0	0	0	0	0	0	15230	16864	12696	12809	13356	9312
ENSMUSG00000004896	Rrnad1	-	0.0276667	O	6.41886	6.97393	6.30354	6.58171	5.74637	8.39903	6.71669	4.70778	6.87269	6.55874	9.28541	6.86538	8.30137	8092	6419	6178	5956	3844	6051	5492	6029	3708	4412	7946	8815	7725	0	0	0	0	0	0	0	0	0	0	0	0	0	7091	5421	3701	6316	7209	5176
ENSMUSG00000004897	Hdgf	+	0.00933333	X	47.7034	114.767	81.3262	73.4699	157.814	92.8777	115.711	156.188	125.823	121.664	181.435	159.914	160.073	8060	6913	7109	7424	6891	7466	6621	6530	6855	6740	8614	8419	8810	0	0	0	0	0	0	0	0	0	0	0	0	0	4165	2380	3321	2472	4570	1966
ENSMUSG00000004902	Slc25a18	+	0.00733333	X	0.251006	0.101672	0.0417087	0.23361	0.0524836	0.176976	0.114768	0.0725034	0.291789	0.114228	0.219721	0.0738723	0.0692977	0	0	0	0	0	0	0	0	928	0	0	0	0	0	0	0	0	0	0	0	0	0	0	0	0	0	16608	11588	8787	10413	13963	7511
ENSMUSG00000004929	Thop1	+	0.0191667	X	20.8243	87.8015	110.785	60.4784	88.2065	62.9406	68.8855	88.8602	50.3266	54.3222	75.2505	68.0234	85.7846	0	0	0	0	0	0	0	0	0	0	0	0	1126	0	0	0	0	0	0	0	0	0	0	0	0	0	12257	8445	7916	7250	10859	9952
ENSMUSG00000004931	Apba3	+	0.0228333	O	7.92345	9.13801	6.42231	6.98507	8.29985	7.25322	6.87107	9.58738	7.25237	7.8101	10.659	12.3642	10.7118	5118	4437	4629	4307	4194	4278	4159	4303	4389	4327	4601	4388	4722	0	0	0	0	0	0	0	0	0	0	0	0	0	4048	2659	897	2540	3746	0
ENSMUSG00000004933	Matk	+	0.0245	O	0.720222	0.184755	0.357217	1.40951	1.03542	1.24073	0.779857	0.254684	0.447565	0.503741	0.980063	0.758277	0.633393	1674	1494	1827	1805	1686	1754	1629	1332	1702	1561	2041	2024	2054	9510	8527	5905	2111	5431	6734	3923	6760	6980	5512	7719	5967	7079	5895	3080	2478	3278	3638	3994
ENSMUSG00000004934	Pias4	-	0.0118333	X	10.1394	9.95983	7.38252	7.58645	9.2422	9.05472	7.71421	6.70618	11.6133	13.0644	13.0768	12.296	21.7224	0	0	0	875	726	1258	0	0	0	0	0	1021	1617	0	0	0	0	0	0	0	0	0	0	0	0	0	10609	6115	5488	4582	9808	3553
ENSMUSG00000004936	Map2k1	-	0.0103333	X	31.7088	27.4762	49.4324	23.9288	51.6827	36.8899	41.5423	36.7237	41.2685	55.5072	68.1636	56.2377	41.6958	0	0	0	0	0	0	0	0	0	0	2216	2143	2059	0	0	0	0	0	0	0	0	0	0	0	0	0	16368	4405	7844	9074	10911	8303
ENSMUSG00000004937	Sgta	-	0.0196667	O	17.1279	23.2017	18.6002	15.505	24.4966	16.5098	18.5882	20.9484	13.4355	17.7928	21.7879	15.7876	21.1576	3175	2969	4121	2942	2467	2882	3065	2687	2958	2673	2958	3374	4258	3937	0	0	0	0	0	0	878	0	0	0	0	0	10879	8936	8365	8571	10346	9212
ENSMUSG00000004939	Itgb1bp3	-	0.0111667	X	0.0728508	0.0688629	0.0423056	0.0263627	0.106629	0.119872	0.0388993	0.0491554	0.0816778	0.0462767	0.0370897	0.0499849	0.0156449	0	0	0	0	0	0	0	0	0	0	0	0	0	11889	8490	6353	4844	7275	7786	8822	9690	7208	3850	6289	7284	4260	0	0	0	0	0	0
ENSMUSG00000004945	5730437N04Rik	-	0.0166667	X	33.1063	49.3563	40.158	15.3457	32.9993	20.4359	29.2968	39.859	26.9791	26.724	40.7984	22.3534	19.5385	2961	2349	2318	2364	2184	3055	2897	2166	2478	2732	2296	2483	2423	18722	12785	10848	7673	7135	9626	8450	11022	8908	6740	3982	3433	1978	9863	4899	3212	5711	5966	7141
ENSMUSG00000004947	Dtx2	+	0.0125	X	3.03561	7.3741	7.55794	7.65377	7.77564	5.34019	7.97586	4.16468	5.35394	5.47188	7.36124	6.23013	8.16208	0	0	0	1577	1175	2153	1324	0	0	0	0	1303	0	0	0	0	0	0	0	0	0	0	0	0	0	0	7548	1408	3547	1041	3558	1668
ENSMUSG00000004948	Zp3	+	0.0141667	X	0.109213	0.185835	0.152235	0.214487	0.403535	0.12757	0.105294	0.265255	0.0697493	0.127061	1.31935	0.543049	0.803307	0	0	0	0	0	0	0	0	0	0	1504	1867	2564	0	0	0	0	0	0	0	0	0	0	0	0	0	0	0	0	0	0	0
ENSMUSG00000004951	Hspb1	+	0.0235	O	1.61889	7.06662	5.83796	10.9593	6.47133	3.25533	1.92083	3.31704	2.08494	3.50518	9.40237	8.0239	7.74897	2585	2530	2874	3662	3543	2854	2509	2625	2570	2802	2925	4111	4457	0	0	0	0	0	0	0	0	1029	0	0	0	0	0	0	0	0	0	0
ENSMUSG00000004952	Rasa4	+	0.0211667	O	2.47977	3.13644	1.6597	4.7511	2.73504	1.08879	0.801133	1.30363	2.17364	2.42232	2.67882	3.21188	2.78761	3490	2619	2613	2770	2129	2071	2096	2596	3176	2973	3732	3469	4083	0	0	0	0	1011	3208	1101	1579	0	0	0	0	0	1018	0	0	0	0	0
ENSMUSG00000004961	Syt5	-	0.0241667	X	0.256469	0.181815	0.163854	0.194898	0.563063	0.569681	0.205387	0.15572	0.483247	0.76595	2.62536	1.79503	0.743517	1735	1273	1798	1824	1697	1669	1703	1604	2059	2171	2510	2459	2370	3286	1315	951	0	2258	2283	1302	4186	0	1054	0	2038	933	0	0	0	0	0	0
ENSMUSG00000004980	Hnrnpa2b1	-	0.0486667	O	36.5978	75.9321	77.985	39.8325	105.635	87.7208	114.479	78.606	87.8452	59.129	79.7701	54.1147	90.9739	10820	9431	7496	9488	7471	7754	8189	8638	9091	9997	14298	12819	12396	0	0	0	0	0	0	0	0	0	0	0	0	0	7524	6977	3678	4351	5529	7940
ENSMUSG00000004988	Fxyd4	-	0.0125	X	0.166075	0.0543173	0.222903	0.0832081	0.280399	0.0945466	0.245212	0.0774525	0.103507	0.0244262	0.117461	0.157895	0.0493624	0	0	0	0	0	0	0	0	0	0	0	0	0	0	0	0	0	0	0	0	0	0	0	0	0	0	0	0	0	0	0	0
ENSMUSG00000004994	Ccdc130	-	0.0141667	X	6.50267	8.62905	6.07604	6.21239	6.10149	6.4291	6.79772	3.86102	3.99649	3.3342	5.97996	3.3838	6.27421	0	0	0	0	0	0	0	0	0	0	0	0	0	0	0	0	0	0	0	0	0	0	0	0	0	0	4027	1030	2345	2085	0	0
ENSMUSG00000004996	Mri1	-	0.0245	O	5.00247	21.3957	9.40279	14.4789	17.7321	12.1654	12.0892	14.1786	9.05784	6.58631	16.1318	9.86016	14.4442	2807	2668	2799	3141	3140	3044	2837	2831	2368	2535	3138	2877	2689	0	0	0	0	0	0	0	0	0	0	0	0	0	4001	2918	2901	4314	3414	2557
ENSMUSG00000005034	Prkacb	-	0.00966667	X	27.4581	12.3909	8.88148	8.50896	9.6982	9.74968	11.3288	14.4253	12.6644	16.25	14.136	17.277	13.374	1344	1128	975	1485	1537	1984	2381	2231	2319	2381	2877	2682	2466	0	0	0	0	0	0	0	0	0	0	0	0	0	20824	2114	2124	1051	0	803
ENSMUSG00000005043	Sgsh	-	0.0225	O	5.18334	1.81281	1.14029	1.38659	1.54305	1.53534	1.63087	1.06841	0.909605	1.28086	3.59519	1.70708	1.49976	2767	2675	2607	2409	2432	2533	2478	2311	2462	2475	2538	2556	2466	0	0	0	0	0	0	0	0	0	0	1366	1730	0	1045	0	0	0	0	0
ENSMUSG00000005045	Chd5	+	0.0368333	O	0.30584	0.391418	0.237152	0.367032	0.285048	0.332435	0.358277	0.215959	0.513167	0.609326	0.929737	1.21391	1.63995	4935	4867	5674	5727	5948	6033	5479	5486	8812	7402	14600	14138	14242	12414	9073	7504	4361	9524	16719	9295	15159	10649	7099	2194	1497	1423	0	0	0	0	0	0
ENSMUSG00000005054	Cstb	+	0.0156667	O	42.1545	17.8505	31.4665	14.5043	22.1007	10.2856	12.1006	17.0011	18.8356	31.8045	48.0026	30.7592	14.6384	2958	2169	2218	2162	1967	1997	2152	2070	2516	2715	2859	3965	2976	0	0	0	0	0	0	0	0	0	0	0	0	0	3252	2345	0	1875	1651	645
ENSMUSG00000005057	Sh2b2	-	0.0273333	O	0.482753	1.07072	0.786577	0.485074	0.800688	1.02705	0.839893	1.01462	0.909931	0.75201	0.587068	0.760755	0.88365	2957	2796	2664	2768	2710	2693	2559	2688	2857	2953	2941	3000	2914	4315	0	712	0	5222	7585	7670	4396	2380	2787	11457	13137	15654	777	0	781	0	0	0
ENSMUSG00000005069	Pex5	-	0.0228333	O	27.2421	31.5523	20.6641	20.7983	23.138	22.0195	18.9017	28.2847	32.0003	21.5594	22.6406	24.1259	21.5606	4209	3440	3435	3412	3401	3634	2969	2918	3565	3563	3630	3496	3346	0	0	0	0	0	0	0	0	0	0	0	0	0	16303	9510	9330	8337	10672	6649
ENSMUSG00000005078	Jkamp	+	0.0305	O	25.3804	24.2539	36.5496	23.3855	33.9063	23.1523	34.2457	17.9782	21.7971	30.1724	28.1874	24.1169	17.6625	6302	6309	6638	6345	6246	6446	6461	6190	6927	5868	6883	7742	6398	0	0	0	0	0	0	0	0	0	0	0	0	0	11449	5296	8563	7690	10296	4988
ENSMUSG00000005087	Cd44	-	0.0106667	X	30.2028	83.5397	143.764	122.741	101.868	69.9967	69.207	47.5027	13.1752	63.6978	42.5902	63.5364	20.8561	9096	9074	8653	8921	8372	4963	4733	4145	3368	4288	3950	3946	1931	0	0	0	0	0	0	0	0	0	0	2887	2771	3412	59997	31739	38638	28137	35693	10265
ENSMUSG00000005089	Slc1a2	+	0.01	X	1.03355	0.728998	0.580414	1.20518	0.389138	0.430397	1.36269	1.27385	2.52222	0.92484	1.05738	0.407267	0.28635	0	0	0	0	0	0	0	0	0	0	0	0	0	0	0	2642	2357	4369	12068	9609	13965	1355	2762	768	0	0	0	0	0	0	0	0
ENSMUSG00000005102	Eif2ak4	+	0.0153333	O	12.5304	17.5506	16.212	17.765	26.9066	25.4557	29.4235	17.2739	15.5545	10.5572	11.2293	11.3281	11.6746	3587	3345	3906	4514	4250	5117	5134	4119	3203	3456	2990	3249	2418	0	0	0	0	0	0	0	0	0	0	0	0	0	41159	12848	12465	11851	17107	11613
ENSMUSG00000005103	Wdr1	-	0.0271667	O	134.953	67.4468	70.0658	34.139	52.0958	24.0898	29.9664	40.9749	49.8893	100.675	110.265	86.829	64.2717	11948	3341	3471	4701	3253	3124	3170	3167	5096	4639	6201	6077	4900	0	0	0	0	0	0	0	0	0	0	0	0	0	35623	20348	17677	13437	14537	8052
ENSMUSG00000005107	Slc2a9	-	0.0123333	X	1.3258	3.24893	1.92528	1.28915	0.81442	1.35208	0.436919	0.729574	1.37221	1.87846	0.249648	0.862462	0.303913	1903	2144	2117	1493	1690	1471	1393	1494	1282	1742	0	1069	0	2842	0	0	0	974	1383	1769	0	0	0	0	0	0	0	0	0	0	0	0
ENSMUSG00000005124	Wisp1	+	0.00933333	X	149.308	8.83503	14.1361	7.98571	10.0087	4.48212	6.94225	4.35782	4.6734	26.2321	22.6089	20.3492	4.81306	13142	3064	2844	2023	1785	1185	1357	2157	2280	4725	3031	3078	2135	0	0	0	0	0	1404	0	702	0	0	0	0	0	23887	0	0	0	0	0
ENSMUSG00000005125	Ndrg1	-	0.00733333	X	5.52598	6.49077	28.7824	13.1068	32.7963	26.0983	12.617	11.2983	34.5684	24.4871	19.7694	19.2052	2.83677	0	0	0	0	0	0	0	0	0	0	0	0	0	0	0	0	0	0	0	0	0	0	0	0	0	0	22032	866	3623	24647	23610	20066
ENSMUSG00000005131	4930550C14Rik	+	0.0166667	X	0.395252	1.42213	1.33246	0.766054	0.526496	0	0.070413	0.177913	0.208216	0.168666	0.742531	0.31513	0.453656	3328	3661	2833	3826	2601	2525	1532	1008	2939	1733	4590	4971	5172	0	0	0	0	0	0	0	0	0	0	0	0	0	0	0	0	0	0	0
ENSMUSG00000005142	Man2b1	+	0.0245	O	25.0276	23.8813	22.9026	16.1376	23.8038	16.0794	14.7113	10.0798	10.3853	13.0879	18.8771	20.3092	18.1743	5459	5802	5343	5486	5381	5602	5286	4854	5119	5038	5825	5641	5689	0	0	0	0	0	0	0	0	0	0	0	0	0	8559	6119	4420	3905	6868	4829
ENSMUSG00000005148	Klf5	+	0.0351667	O	1.26805	1.73629	1.37719	2.46093	2.28815	1.73627	1.12673	2.7948	7.38262	15.6393	21.2602	22.5011	14.1085	4420	3095	3033	3288	2924	2651	2505	2885	3414	3456	8602	8705	13568	0	0	0	0	0	0	1146	0	0	0	0	0	0	0	0	0	0	0	0
ENSMUSG00000005150	Wdr83	-	0.018	O	5.28276	8.97296	6.07689	5.01792	13.5377	7.26963	8.69266	9.27772	8.69015	8.77925	11.7215	7.77234	9.49935	5459	5802	5343	5486	5381	5602	5286	4854	5119	5038	5825	5641	5689	0	0	0	0	0	0	0	0	0	0	0	0	0	1888	1758	0	1424	1834	881
ENSMUSG00000005161	Prdx2	+	0.029	O	81.0442	149.232	146.609	55.7202	121.13	88.1818	115.999	132.716	106.194	99.8889	175.154	93.0774	76.9771	5442	4807	4249	4611	4673	5953	4876	5423	5499	5226	6659	7246	6841	0	0	0	0	0	0	0	0	0	0	0	0	0	1098	996	0	896	1093	1018
ENSMUSG00000005198	Polr2a	-	0.0248333	O	23.7147	31.712	29.5473	22.8174	36.4275	39.7293	33.1756	31.4291	25.5729	28.7491	22.31	35.9741	37.0679	7781	6146	5925	5982	5822	5948	5668	6288	7630	6334	8139	8421	8728	0	0	0	0	0	0	0	0	0	0	0	841	0	15466	14170	14582	12843	15986	12757
ENSMUSG00000005202	Shbg	-	0.0116667	X	0.0574066	0.12204	0.0501965	0.0945489	0.0935984	0.118366	0.13864	0.0646744	0.0595904	0.0610547	0.146795	0	0.056024	2286	2060	1778	1958	1969	1864	1977	1837	2320	2377	2533	3057	2819	3703	4732	3143	2956	3967	4656	4921	4163	3789	3558	4226	4228	1277	0	0	0	0	0	0
ENSMUSG00000005204	Senp3	-	0.0208333	O	21.5037	23.9876	22.9388	22.9073	28.3317	28.807	32.7141	31.8749	37.6962	50.5867	53.2229	55.1711	96.3364	5566	7129	4369	5575	4514	4386	4451	4663	5155	5556	8546	10856	12306	0	0	0	0	0	0	0	0	0	0	0	0	0	7256	6538	4979	5998	7510	5921
ENSMUSG00000005220	Corin	-	0.0118333	X	0.133947	0.317995	0.132568	0.175509	0.110494	0.212937	0.313852	0.393377	0.22401	0.102377	0.185644	0.190391	0.0416938	0	0	0	0	0	0	0	0	0	0	0	0	0	1064	0	0	0	0	994	0	0	0	0	0	0	0	0	0	0	0	0	0
ENSMUSG00000005225	Plekha8	+	0.00966667	X	5.41572	6.56033	6.64493	5.21011	9.34006	8.74857	10.0151	11.9562	12.451	10.8976	11.9568	8.61393	10.8236	0	0	0	0	0	0	0	0	0	0	0	0	0	0	0	0	0	0	0	0	0	0	0	0	0	0	12241	1995	5989	3016	9672	954
ENSMUSG00000005232	G6pc2	+	0.0113333	X	0.118424	0.295455	0.184325	0.165436	0.0374919	0.259087	0.151389	0.173228	0.0172377	0.0162769	0	0.0655046	0.0666123	0	0	0	0	0	0	0	0	0	0	0	0	0	0	0	0	0	0	0	0	0	0	0	0	0	0	0	0	0	0	0	0
ENSMUSG00000005233	Spc25	-	0.018	O	14.1994	22.1313	21.8894	7.08992	21.0499	18.339	21.4295	20.4554	23.8657	21.909	31.6026	24.7628	32.3976	3007	2483	2227	2690	2478	2645	2492	2727	2804	2820	2837	2986	2594	0	0	0	0	0	0	0	0	0	0	0	0	0	5955	2209	4564	4501	3543	4239
ENSMUSG00000005237	Dnahc2	-	0.0116667	X	0.534889	0.418091	0.198055	0.468159	0.304828	0.265881	0.0806153	0.189017	0.572109	0.224922	0.308342	0.660601	0.94191	0	0	0	0	0	0	0	0	1151	1408	0	3541	991	2281	1143	0	0	0	0	0	0	0	0	0	0	1504	0	0	0	0	0	0
ENSMUSG00000005251	Ripk4	-	0.0238333	O	0.21342	1.30587	4.19542	5.16983	8.51807	2.98588	1.27229	2.57069	6.10428	9.37663	13.3688	10.0113	7.36801	2762	2116	2620	3386	3992	2751	2361	2187	5539	6893	6486	7131	3620	6804	6073	4992	1115	4256	7903	6850	5824	5377	1715	5992	5804	8649	0	0	0	2558	1489	0
ENSMUSG00000005262	Ufd1l	+	0.0191667	O	31.1206	31.3247	34.0839	24.195	31.536	24.4451	24.4984	30.9498	28.2289	33.0083	35.2361	28.5916	27.0913	4120	4063	3452	3568	3366	3796	3727	3667	3596	3967	4029	4032	3706	0	0	0	0	0	0	0	0	0	0	0	0	0	20885	16785	17781	14030	18506	10284
ENSMUSG00000005267	Zfp287	-	0.0148333	O	4.27799	3.69082	3.06293	3.2302	2.97515	4.07881	4.07817	3.59789	2.81393	2.86971	2.43798	2.52187	2.48262	2221	2144	1836	1912	1933	2207	2006	2111	1998	2020	2041	2230	2033	4590	3674	0	0	0	0	0	0	1375	4524	4942	5922	3769	12753	2906	3748	1839	0	1210
ENSMUSG00000005268	Prlr	+	0.016	X	1.64487	0.678249	0.688978	0.570928	0.671919	0.319515	0.465139	0.353284	0.321392	0.268794	1.49013	0.869629	0.996273	2814	1677	1595	1661	1564	1572	1294	1228	2056	1913	2407	2680	2293	2493	1373	2680	1291	2103	2809	2332	2734	0	0	0	0	0	0	0	0	0	0	0
ENSMUSG00000005299	Letm1	-	0.0106667	X	6.42351	8.0572	10.6449	6.92663	15.1845	16.0209	15.2038	14.8239	9.44002	11.5981	11.3848	10.5318	11.794	0	0	0	0	0	0	0	0	0	0	954	1090	1230	0	0	0	0	0	0	0	0	0	0	0	0	0	17083	2727	5540	4019	9700	4538
ENSMUSG00000005312	Ubqln1	-	0.0326667	O	19.9815	28.5711	25.0557	15.4907	24.4144	21.5175	30.5512	29.3947	22.5867	25.6454	34.7174	28.9228	43.9177	4914	4702	3620	4009	4009	4029	4403	3906	3985	4749	4189	5822	4046	0	0	0	0	0	0	0	0	0	0	0	0	0	20542	14898	14694	11201	14778	10474
ENSMUSG00000005320	Fgfr4	+	0.0196667	X	0.131391	0.333731	0.0481707	0.228237	0.741621	0.103189	0.913872	0.255409	0.194991	0.149836	2.55692	0.467964	0.328502	0	0	0	0	0	0	0	0	0	0	0	0	4086	0	0	0	0	0	0	0	0	0	0	0	0	0	0	0	0	0	0	0
ENSMUSG00000005338	Cadm3	-	0.021	O	0.612481	8.58753	12.4251	7.82803	4.77029	0.819178	0.321069	0.334637	0.402251	0.485732	0.418508	0.643284	0.685492	2095	2689	2615	2788	2684	2562	2537	2629	3194	3298	3306	3583	3086	9131	5086	1171	1892	8180	9848	10587	15421	12623	14055	8452	13838	11260	0	0	0	0	0	0
ENSMUSG00000005339	Fcer1a	-	0.00533333	X	0.0756862	0.0643474	0.0528652	0.0985918	0.0664407	0.0560011	0	0.0458498	0.0307191	0	0.139415	0.0311941	0.0292391	0	0	0	0	0	0	0	0	0	0	0	0	0	0	0	0	0	0	0	0	0	0	1011	0	0	0	0	0	0	0	0	0
ENSMUSG00000005354	Txn2	-	0.017	X	10.0998	29.8337	28.4849	21.3822	45.0045	29.0873	41.3135	37.3181	17.9357	19.1529	27.459	13.7254	23.0102	1796	0	969	713	0	0	785	0	0	0	0	0	0	0	0	0	0	0	0	0	0	0	0	0	0	0	11038	9829	10304	8116	12192	9676
ENSMUSG00000005355	Casp14	-	0.00983333	X	0.278165	0.485712	0.26099	0.720235	0.282051	0.475596	0.445943	0.498515	0.172684	0.258204	0.163378	0.381846	0.372287	1276	0	0	0	0	0	0	0	0	0	0	0	0	0	0	0	0	0	0	0	0	0	0	0	0	0	0	0	0	0	0	0
ENSMUSG00000005357	Slc1a6	+	0.0175	O	8.63789	0.211011	0.468952	0.484648	0.311167	0.157423	0.408762	0.236754	0.314357	0.701689	1.71961	0.685419	0.849211	4709	2092	1681	1578	1447	1699	1446	1532	1818	1840	1943	2136	1996	0	995	2433	1211	3433	3500	3593	6491	4438	3866	3505	3153	4549	5232	0	0	0	0	0
ENSMUSG00000005360	Slc1a3	-	0.0173333	O	14.8104	6.98376	6.00919	2.86597	1.51703	1.55153	1.20377	2.57183	13.394	12.2892	14.3158	11.5954	15.0378	2855	2864	2569	2461	2333	2239	2296	2176	2818	3055	3680	3661	3616	1765	0	0	0	1194	1662	2172	3622	0	0	0	0	0	0	0	0	0	0	0
ENSMUSG00000005362	Crbn	-	0.0176667	O	17.4668	19.7187	20.9421	12.5296	18.8643	12.2885	11.9258	12.1658	16.0473	15.2401	23.3919	14.0876	19.5126	2573	2434	2119	2523	2173	2515	2526	2276	2618	2462	2907	2799	2674	2426	0	793	0	0	0	0	0	0	0	0	0	0	21069	9639	11840	17678	13276	9160
ENSMUSG00000005364	Il5ra	-	0.008	X	0.0530317	0.0564138	0.080839	0.100755	0.0970471	0.114575	0.148832	0.0806135	0.0374087	0.0335992	0.0849581	0.0545469	0.0427212	0	0	0	0	0	0	0	0	0	0	0	0	0	0	0	0	0	0	0	0	2947	0	0	0	0	0	0	0	0	0	0	0
ENSMUSG00000005370	Msh6	+	0.0318333	O	17.6346	46.6952	42.987	21.9963	45.521	34.1558	41.4725	57.3764	68.3389	68.2057	131.804	119.632	238.081	3259	4356	3159	4162	3759	3629	3545	3296	3506	3853	10328	11871	10760	0	0	0	0	0	0	0	0	0	0	0	0	0	23009	10920	9835	14334	15735	11243
ENSMUSG00000005371	Fbxo11	-	0.047	O	24.4394	18.5304	24.3257	13.3908	14.0418	11.5147	11.9372	11.9775	11.7238	11.6938	10.0365	10.175	14.4136	7016	6268	5478	5675	5556	5624	5223	5531	5499	5952	6008	5943	5916	0	0	0	0	0	0	0	0	0	0	0	0	0	33642	15008	12434	19467	23409	13772
ENSMUSG00000005373	Mlxipl	+	0.0215	O	0.44552	0.391197	0.592568	0.467359	0.286978	0.18657	0.376321	0.240698	0.349188	0.390818	0.537231	0.65791	0.665108	2157	2236	2255	2532	2207	2469	2150	2101	2261	2498	2389	2585	3286	34803	24439	21552	12878	21055	28607	16688	29208	23751	24881	18386	21387	19549	0	0	0	0	0	0
ENSMUSG00000005374	Tbl2	+	0.0263333	O	17.1728	14.5754	13.1231	12.562	16.9679	22.4061	22.212	19.2546	17.7416	17.9138	25.0377	23.7912	26.2286	3429	3394	3179	3588	3326	3717	3762	3484	3850	3511	4347	4549	3793	0	0	0	0	0	0	0	0	0	0	0	0	0	11005	10766	6079	6573	10087	7292
ENSMUSG00000005378	Wbscr22	-	0.0126667	X	15.8762	27.3669	20.7808	11.0513	25.9168	18.9645	26.3246	29.2057	20.5034	24.4708	44.758	27.7079	33.4936	0	0	0	0	0	0	0	0	0	0	0	0	0	0	0	0	0	0	0	0	0	0	0	0	0	0	12175	2533	7413	4056	7988	6872
ENSMUSG00000005397	Nid1	+	0.0193333	O	92.692	36.5341	21.6009	32.2699	52.2301	63.4507	53.2549	26.5001	12.7794	24.6016	31.9263	49.4905	28.9693	5608	3784	3300	3132	3421	3687	3778	3101	3247	3257	3573	3786	3226	0	0	0	0	0	0	0	0	0	0	0	0	944	40220	2786	2160	2291	6665	4699
ENSMUSG00000005410	Mcm5	+	0.0195	O	21.5743	68.3771	49.082	12.1404	58.2279	47.3487	76.6984	106.917	75.4429	78.8551	182.672	112.718	189.293	3285	3308	3042	3116	3089	3458	3329	3751	3806	3928	4202	4635	4283	0	0	0	0	0	0	0	0	0	0	0	0	0	14446	12498	10407	10836	16564	12749
ENSMUSG00000005413	Hmox1	+	0.012	O	23.4335	10.828	20.2249	21.8832	17.8412	8.09777	9.77769	14.4705	13.2415	19.1512	40.8698	29.6928	28.033	5187	3648	3097	3677	2841	2576	2405	3116	3881	3919	5856	5243	5753	0	0	0	0	0	0	0	0	0	0	0	0	0	6635	3993	3854	2242	5960	2057
ENSMUSG00000005417	Mprip	+	0.0333333	O	140.642	108.449	77.5049	65.0487	74.4128	57.8625	69.4996	77.3425	79.9512	115.979	78.3653	78.5442	72.4624	8179	4428	4557	4047	3904	3605	3953	3657	4490	4944	4111	4597	3726	0	0	0	0	0	0	0	0	0	0	1097	1895	964	68087	26821	30062	23552	26251	14929
ENSMUSG00000005442	Cic	+	0.05	O	20.7446	18.0426	9.28708	29.1381	19.1829	21.7771	19.6191	22.2714	20.8791	13.0797	12.2406	14.2627	16.5026	15443	14232	14649	15473	15052	13519	13939	11246	13838	12946	16446	17213	16842	0	0	0	0	0	0	0	0	0	0	0	0	0	9074	7748	6769	8194	11016	6799
ENSMUSG00000005447	Pafah1b3	-	0.0198333	O	21.0094	21.7077	14.5241	19.8481	28.6111	16.0693	14.238	21.9412	32.8247	30.3749	36.3546	26.0063	24.3755	2749	2144	2195	2235	2388	2408	2217	2308	2631	2658	4988	6312	5198	13909	13216	8869	5605	9663	10019	8312	8860	9681	6449	5550	5872	0	9074	7748	6769	8194	11016	6799
ENSMUSG00000005465	Il27ra	-	0.0211667	O	0.419054	0.639016	0.358032	0.269571	0.277567	0.326944	0.26708	0.0960659	0.19211	0.120455	0.201897	0.276194	0.458692	1358	1347	2153	2640	2227	2215	1322	1304	2626	2782	3957	3845	4229	4313	3173	2817	2353	3703	4113	3361	4166	2581	0	701	1392	2694	0	0	0	0	0	0
ENSMUSG00000005469	Prkaca	+	0.0298333	O	22.2053	22.585	9.25323	10.3966	15.0113	13.2669	15.3293	19.4248	20.7067	21.2758	23.0233	21.1344	21.6062	4412	2992	2886	2811	2636	2779	2903	2785	3411	3070	3264	3212	3705	0	0	0	0	0	0	0	0	0	0	0	0	0	11196	2572	4105	3588	853	2573
ENSMUSG00000005470	Asf1b	+	0.00366667	X	5.83263	12.7951	10.0121	2.36877	16.8042	9.33399	14.8727	12.8993	10.8562	8.36879	12.4069	10.7352	22.3528	0	0	0	0	0	0	0	0	0	0	0	0	0	0	0	0	0	0	0	0	0	0	0	0	0	0	2033	1403	0	1249	3136	1688
ENSMUSG00000005474	Myl10	+	0.0126667	X	0.154866	0	0.101552	0	0	0.214758	0	0.0585496	0.0788346	0	0	0.0798405	0.0373788	0	0	0	0	0	0	0	0	0	0	0	0	0	687	0	0	0	0	0	0	2513	0	662	0	0	0	0	0	0	0	0	0
ENSMUSG00000005481	Ddx39	+	0.0206667	O	22.8153	93.1689	134.283	26.8701	103.391	63.2534	90.0777	128.267	72.9302	91.2999	226.279	119.941	165.413	4544	4008	4266	4023	3384	3361	3545	3334	3332	3427	4184	4298	4447	0	0	0	0	0	0	0	0	0	0	0	0	0	8523	6036	3138	5320	6060	7091
ENSMUSG00000005483	Dnajb1	+	0.0286667	O	13.7875	13.9287	15.8899	10.6088	17.8516	13.2222	13.9578	15.1258	17.8493	19.6416	26.2745	18.236	26.0839	4127	3516	3709	3972	3661	3399	3326	3281	3956	3821	4171	5063	4620	0	0	0	0	0	0	0	0	0	0	0	0	0	2501	3186	846	3188	2593	1258
ENSMUSG00000005493	Msh4	-	0.018	O	0.299729	0.505016	0.433493	0.411531	0.545652	0.741923	0.652605	0.438997	0.35601	0.394372	0.575694	0.726204	0.875233	7560	8076	7716	8008	7373	8113	8110	7635	7390	7527	9596	10638	9602	0	0	0	0	0	0	0	0	0	0	0	0	0	6202	4690	1299	3127	6332	2884
ENSMUSG00000005501	Usp40	-	0.0135	O	7.4195	5.64512	6.39275	5.51329	4.77151	4.78096	5.1994	4.4671	4.45815	3.65607	2.46584	4.05421	3.36134	2639	2138	2314	2593	2187	2055	2240	2021	2228	2271	2041	2267	2040	3673	998	858	0	0	0	0	0	0	742	0	0	1505	62086	23714	20296	25868	30412	11827
ENSMUSG00000005503	Evx1	+	0.0246667	O	0.09148	0.254249	0.0707616	0.198632	0.261687	0.207038	0.220015	0.1817	0.859495	2.65621	1.44073	1.41006	0.0982537	4393	3219	4694	5142	5776	5316	4500	2889	8381	7782	9248	9228	7402	38140	35210	27295	24149	27354	31358	14415	30970	35244	23733	37465	33126	34888	0	0	0	0	0	0
ENSMUSG00000005505	Kbtbd4	+	0.021	O	11.3883	16.8694	11.7701	7.55169	11.5987	8.38274	11.1867	13.5205	10.6687	12.4069	15.006	9.52244	11.9777	3529	3241	3138	3007	3085	3249	3268	3012	3101	3188	3173	3057	3210	0	0	0	0	0	0	0	0	0	0	0	0	0	7508	6099	5379	4565	6427	2389
ENSMUSG00000005506	Celf1	+	0.00566667	X	23.3358	40.2759	29.6554	25.0015	37.2736	35.9751	50.4656	46.1623	36.6474	39.2577	48.014	49.9907	68.605	0	0	0	0	0	0	0	0	0	0	0	0	0	0	0	0	0	0	0	0	0	0	0	0	0	0	20400	12742	15656	13345	15015	8108
ENSMUSG00000005510	Ndufs3	-	0.0215	O	16.254	18.4608	18.8205	14.4853	19.2316	14.9635	17.1233	20.7681	15.3154	17.5692	19.7923	16.4091	18.1445	3529	3241	3138	3007	3085	3249	3268	3012	3101	3188	3173	3057	3210	0	0	0	0	0	0	0	0	0	0	0	0	0	6216	6678	4978	4716	9094	5848
ENSMUSG00000005514	Por	+	0.0268333	O	31.275	25.699	21.5809	30.4842	33.5954	24.6198	21.9487	22.3025	37.1923	46.0198	45.5599	48.995	31.8478	0	0	0	0	0	0	0	0	1043	0	2270	2392	2516	0	0	0	0	0	0	0	0	0	0	0	0	0	13882	1663	4337	5455	6515	1282
ENSMUSG00000005533	Igf1r	+	0.0585	O	21.1873	25.2764	19.451	39.3308	23.8382	28.0505	23.5871	18.1595	28.8043	23.9935	13.1476	19.8103	11.1367	10811	7167	7373	8356	6651	8466	7965	6151	6441	6189	7158	8632	7363	0	0	0	0	0	0	0	0	0	0	4218	2051	2637	32372	34033	42371	33674	31115	11119
ENSMUSG00000005534	Insr	-	0.0203333	O	9.92607	12.8933	9.79439	20.446	14.7755	12.2842	11.0281	6.87016	13.1435	11.1926	9.91629	10.6528	8.6278	3340	3088	3079	2989	2810	3029	2885	2582	3138	3062	3421	3252	3039	1470	0	0	0	0	0	0	0	0	0	758	0	2370	34260	10683	21011	16791	8379	2056
ENSMUSG00000005540	Fcer2a	-	0.00733333	X	0.0701779	0.0716937	0.0688003	0.109048	0.115673	0.0619708	0	0.0400109	0.0338264	0.0376075	0.153573	0.10842	0.0127294	0	0	0	0	0	0	0	0	0	0	0	0	0	0	0	0	0	0	1213	0	1079	1151	3741	4517	3595	2270	1566	0	0	0	0	0
ENSMUSG00000005547	Cyp2a5	+	0.0113333	X	0.0831689	0	0.109921	0	0	0.057726	0.150551	0	0.0833347	0.0778044	0	0	0.0823024	0	0	0	0	0	0	0	928	1011	1178	1427	1520	1323	0	0	0	0	956	2426	1180	1481	0	1251	0	1326	1935	0	0	0	0	0	0
ENSMUSG00000005553	Atp4a	+	0.0101667	X	0.281458	0.634939	0.98022	1.25568	0.478816	1.15159	2.08529	2.16918	1.56193	0.496812	0.435678	1.07409	0.959047	0	0	0	0	0	0	0	0	0	0	0	0	0	12529	7510	6028	2276	7623	10255	2437	7821	6696	8905	5225	7904	3783	0	0	0	0	0	0
ENSMUSG00000005566	Trim28	+	0.0373333	O	152.736	213.315	145.978	92.4323	155.62	192.777	251.557	313.048	298.073	388.275	656.068	457.401	1000.13	12783	12086	10533	11760	10874	11498	11601	11886	11938	11991	16290	16188	17728	1107	0	0	0	0	0	0	0	0	0	0	0	0	6874	7189	6512	6371	7566	5596
ENSMUSG00000005575	Ube2m	-	0.0276667	O	44.6877	66.2232	45.6376	32.7315	62.9325	58.1044	63.5631	82.7205	59.6139	67.3787	73.2145	59.7277	69.4177	12783	12086	10533	11760	10874	11498	11601	11886	11938	11991	16290	16188	17728	4576	4281	3470	2987	3326	4032	3112	2941	3122	3206	3803	4293	2453	1466	1285	1025	0	1018	0
ENSMUSG00000005580	Adcy9	-	0.0365	O	2.60113	3.3852	3.10122	4.23533	3.43757	2.26449	1.6526	1.55161	1.06183	1.09056	1.24619	1.6394	1.68724	2707	4803	4096	3618	2879	2563	2685	2416	2801	2811	3269	3177	3352	9603	5221	2188	0	3785	7785	5734	7735	9401	10676	7937	9479	4972	0	0	1046	0	0	0
ENSMUSG00000005583	Mef2c	+	0.0075	X	8.48589	7.81885	8.11071	5.72504	4.09654	4.09332	3.0942	11.1942	21.8645	5.45969	0.934893	0.992878	0.452262	0	0	0	0	0	0	0	0	0	0	0	0	0	0	0	0	0	0	0	0	0	0	0	0	0	0	0	0	0	0	0	0
ENSMUSG00000005609	Ctr9	+	0.0208333	O	43.0865	39.1084	37.3337	22.8625	34.6031	28.8121	33.931	42.2843	56.6775	60.4311	64.9611	53.6364	76.3607	3864	2816	2639	2718	2670	2804	2870	2770	3944	4817	5265	5630	5377	0	0	0	0	0	0	0	0	0	0	0	0	0	25532	10387	11869	13640	12095	8260
ENSMUSG00000005610	Eif4g2	-	0.00883333	X	301.62	314.127	336.412	145.327	246.19	296.229	349.05	278.613	217.496	243.346	295.802	246.695	387.637	7113	5762	4741	5024	5291	4936	4770	4915	5323	6732	5851	6482	6386	0	0	0	0	0	0	0	0	0	0	0	0	0	14959	13746	13072	12132	13707	11751
ENSMUSG00000005611	Mrvi1	-	0.0075	X	0.922784	0.428462	0.100812	0.45124	0.394718	0.336826	0.219958	0.257396	1.72322	1.15873	0.753443	0.496876	0.204969	0	0	0	0	0	0	0	0	0	0	0	494	0	0	0	0	0	0	1123	0	0	0	0	0	0	0	0	0	0	0	0	0
ENSMUSG00000005615	Pcyt1a	+	0.0223333	O	18.2023	14.9597	13.6688	9.48067	18.2851	12.2852	13.5067	16.9641	8.42532	7.72698	8.11282	7.66783	7.62427	3415	3162	3065	3218	3421	3570	3230	3235	3336	3117	3176	3224	3232	0	0	0	0	0	0	0	0	0	0	1221	1219	0	17998	2472	3930	2126	5538	0
ENSMUSG00000005621	Zfp592	+	0.00866667	X	3.75269	3.41498	2.94799	4.48122	5.20474	3.43954	3.35521	5.09261	3.71648	5.26949	2.4529	6.00402	6.14624	0	0	0	901	0	0	0	0	0	0	0	0	0	0	0	0	0	0	0	0	0	0	0	0	0	0	6505	2311	3794	2956	3790	2915
ENSMUSG00000005625	Psmd4	-	0.0116667	X	52.2533	64.6535	66.6439	34.9472	67.948	40.9407	58.9136	74.8115	60.9098	84.8378	96.4088	80.3937	85.1907	3399	2771	2652	2356	2407	2547	2751	2496	2683	2750	3376	2777	3621	0	0	0	0	0	0	0	0	0	0	0	0	0	11184	7465	9226	8675	7687	6718
ENSMUSG00000005628	Tmod4	+	0.0141667	X	0.527247	1.10904	0.272094	0.704899	0.718505	1.27472	0.74617	0.0634609	0.387337	1.25552	0.369192	0.505084	0.216072	0	0	0	0	0	0	0	0	0	1469	0	0	0	0	0	0	0	0	0	0	0	0	0	0	0	0	676	0	0	0	0	0
ENSMUSG00000005640	Insrr	+	0.0298333	O	0.0999481	0.104732	0.0535052	0.315785	0.210414	0.170159	0.0816133	0.0859611	0.116204	0.0970714	0.103201	0.106378	0.06562	3274	2304	3104	3421	3120	3505	3013	2194	3434	3687	3549	3911	3217	52485	41256	43827	36530	49398	59106	47724	61110	56726	52833	42960	44370	45001	0	0	0	0	0	0
ENSMUSG00000005649	Cabp5	+	0.00333333	X	0.0988005	0.394411	0.115469	0.19457	0.0368702	0.124346	0.0403486	0.110333	0	0.148863	0.188441	0.310718	0.0712633	0	0	0	0	0	0	0	0	0	0	0	0	0	0	0	0	0	0	0	0	0	0	0	0	0	0	0	0	0	0	0	0
ENSMUSG00000005656	Snx6	-	0.0211667	O	29.3479	31.2757	32.7969	16.9176	29.7638	15.8079	17.1129	18.6178	27.4275	31.7882	30.9791	24.7934	14.9707	3927	3148	3111	3157	2654	3018	2566	2342	3281	2766	3131	3043	2730	0	0	0	0	0	0	0	0	0	0	0	0	0	14612	4974	7280	10408	5952	2445
ENSMUSG00000005667	Mthfd2	-	0.0131667	X	45.6701	31.2589	43.6672	8.40794	32.44	27.2454	50.2398	63.2927	43.0181	36.7514	57.1307	49.1176	60.6545	4209	2939	2850	2866	2732	2819	2931	3215	2939	2789	2739	3283	2869	0	0	0	0	0	0	0	0	0	0	0	0	0	9479	4387	4265	2711	5874	3807
ENSMUSG00000005672	Kit	+	0.0286667	O	0.777091	1.19043	0.689768	1.50173	5.11268	16.5636	21.2868	11.1868	11.9033	10.2154	14.6616	22.2704	18.1994	2337	2715	2625	2973	2891	3453	3526	3171	3220	3293	3606	4135	3719	9141	7963	5959	3905	6053	2457	0	1057	2388	1058	4656	1044	1254	0	0	0	0	0	857
ENSMUSG00000005674	Tomm40l	-	0.0165	X	10.9084	14.4543	7.40777	6.96777	11.4409	8.79048	9.78436	12.9193	14.2414	11.2949	14.8324	13.8399	13.0521	2820	2332	2239	2281	2178	2436	2200	2258	2374	2107	2664	3122	2733	0	0	0	0	0	0	0	0	0	0	0	0	0	3055	0	1910	1304	1561	980
ENSMUSG00000005677	Nr1i3	+	0.00916667	X	0.125344	0.101491	0.0489883	0.137087	0.450419	0.0948562	0.457745	0.0853305	0.120879	0.0480165	0.25877	0.113095	0.110345	0	0	0	0	0	0	0	0	0	0	0	0	0	1443	0	0	0	0	0	0	0	0	0	0	0	0	3055	0	1910	1304	1561	980
ENSMUSG00000005681	Apoa2	+	0.0185	X	0.111868	0.163288	0	0	0	0.28404	0.183219	0	0.159207	0.0749876	0	0.308424	0.371037	2820	2332	2239	2281	2178	2436	2200	2258	2374	2107	2664	3122	2733	0	0	0	0	0	0	0	0	0	0	0	0	0	0	0	0	0	0	0
ENSMUSG00000005682	Pan2	+	0.0173333	O	3.07432	7.55323	5.28509	5.30879	7.42431	8.30548	6.83384	4.8173	6.73236	5.56126	8.38748	6.97955	9.80881	2996	3162	2992	3127	3154	3221	3116	3160	4366	3675	4508	5042	4980	0	0	0	0	0	0	0	0	0	0	0	0	0	9709	3636	6581	3956	9714	2538
ENSMUSG00000005683	Cs	+	0.0171667	O	43.341	90.938	96.8268	57.0082	96.2049	76.154	85.3733	87.8862	57.2566	48.5602	61.207	54.1052	59.9319	3768	3801	4943	3756	3369	3530	3645	3425	3384	3444	5088	5005	5515	0	0	0	0	0	0	0	0	0	0	0	0	0	16226	13232	14583	8762	15974	13247
ENSMUSG00000005686	Ampd3	+	0.0196667	O	1.4063	1.83358	3.3844	2.91282	0.769551	0.623256	0.299443	0.59288	2.73887	0.773966	1.23557	1.08965	3.20597	2803	1595	2670	1258	1187	1168	1112	0	3006	2771	2687	3343	3903	0	0	0	0	2647	3795	1514	2206	1381	683	1795	1497	1536	0	0	0	0	0	0
ENSMUSG00000005687	Bcas2	+	0.0165	O	24.5318	38.9161	38.239	18.7954	45.9143	24.227	34.6072	54.0311	38.0753	43.966	77.173	40.4234	41.2033	3163	2807	2881	2884	2832	2928	3063	2689	2970	2875	3468	3085	3268	0	0	0	0	0	0	0	0	0	0	0	0	0	6062	6409	4293	3953	6741	4356
ENSMUSG00000005696	Sh2d1a	+	0.008	X	0.136326	0.368294	0.187072	0.303701	0.11495	0.138299	0.214653	0.0197488	0.062545	0.0618704	0.14195	0.0133772	0.128203	0	0	0	0	0	0	0	0	0	0	0	0	0	0	0	0	0	0	0	0	0	0	0	0	0	0	0	0	0	0	0	0
ENSMUSG00000005698	Ctcf	+	0.0085	X	19.174	30.7032	20.5271	12.3516	26.6407	24.7944	29.782	44.6985	44.2907	40.775	52.1158	38.7828	48.8716	0	0	0	0	0	0	0	0	0	0	0	0	0	0	0	0	0	0	0	0	0	0	0	0	0	0	20754	16196	17545	12345	19007	11607
ENSMUSG00000005699	Pard6a	+	0.0305	O	5.93768	4.07792	4.51222	2.3823	5.09958	2.57345	3.79375	4.58881	5.2363	4.69755	8.30865	4.76743	4.97932	2934	2754	2912	3008	2959	3126	2984	3153	3128	3018	4966	5314	5712	0	0	0	0	0	0	0	0	0	0	0	0	0	1547	1587	1608	1044	870	0
ENSMUSG00000005705	Agrp	-	0.0101667	X	0.124535	0.21156	0.087265	0.162199	0	0.184089	0.119066	0	0.203758	0	0.1155	0	0.144203	4885	2928	3100	2781	3163	3200	3167	2825	3339	3498	3644	4287	4316	0	0	0	0	0	0	0	0	0	0	0	0	0	0	0	0	0	0	0
ENSMUSG00000005716	Pvalb	-	0.0145	O	0.0798693	0.0697824	0.114726	0.106932	0.288233	0.121465	0	0.0497062	0	0.0314731	0.151349	0.0676812	0.0317089	1275	809	0	0	855	810	824	1099	1521	1773	1515	1560	1591	13587	5731	4988	3871	5532	9152	4530	12913	9900	12725	5641	4932	4768	0	0	0	0	0	0
ENSMUSG00000005718	Tfap4	-	0.028	O	1.59645	6.73186	3.10949	3.26107	5.0426	4.70556	4.84707	9.17729	4.10141	3.37328	7.37348	5.87213	6.21911	4341	4961	5013	4993	5140	4955	4921	4763	5172	4958	5768	5641	5808	3058	1777	0	0	0	0	0	0	0	0	656	0	0	1004	7080	2800	5139	6395	7098
ENSMUSG00000005732	Ranbp1	-	0.033	O	64.4671	123.393	153.101	38.2815	129.086	59.711	116.717	181.188	115.302	145.971	190.46	107.974	165.836	6657	6012	5515	5892	5508	6134	5783	6274	5852	5624	10105	9433	9440	0	0	0	0	0	0	0	0	0	0	0	0	0	9451	9268	8069	7491	8831	7016
ENSMUSG00000005763	Cd247	+	0.0125	X	0.287185	0.667436	0.320347	0.384057	0.532405	0.472837	0.63992	0.371789	0.276537	0.579718	0.467391	0.300807	0.222938	0	0	0	0	0	0	0	0	0	0	0	0	0	0	4412	0	0	3303	951	2150	4631	0	1211	863	4001	0	0	0	0	0	0	0
ENSMUSG00000005774	Rfx5	+	0.0185	O	7.17334	16.3878	11.6948	19.8289	13.3638	12.4349	7.269	6.23506	8.82377	6.72049	7.86294	7.76888	6.92631	3091	3455	3371	3296	2909	3361	3173	2600	3239	3129	3490	3441	3196	0	0	0	0	0	0	0	0	0	0	0	0	0	4717	4103	3079	3280	4171	2428
ENSMUSG00000005779	Psmb4	-	0.0205	O	185.522	323.4	245.388	84.7211	210.699	103.002	182.981	184.978	185.433	259.29	358.931	217.367	222.061	3385	3190	2514	2924	2720	3018	2812	2588	3321	3236	3573	3889	4455	0	0	0	0	0	0	0	0	0	0	0	0	0	18163	7180	12837	11491	12899	9301
ENSMUSG00000005800	Mmp8	+	0.007	X	0.0899146	0.102011	0.104357	0.117138	0.0789726	0.266367	0.201776	0	0.0966165	0.0342185	0.0548509	0.0616716	0.0231755	0	0	0	0	0	0	0	0	0	0	0	0	0	0	0	0	0	0	0	0	0	0	641	0	0	0	0	0	0	0	0	0
ENSMUSG00000005802	Slc30a4	-	0.0271667	O	26.3883	17.264	23.2649	11.0299	11.6064	6.2698	7.71628	8.58828	6.52916	10.6833	10.2913	9.58784	4.47518	5905	3347	4037	3485	3241	2740	2553	2434	3218	3764	3053	2997	2173	0	0	0	0	0	0	0	0	0	0	2945	1374	3944	3634	0	0	0	0	0
ENSMUSG00000005803	Sqrdl	+	0.0143333	O	12.691	6.15836	13.205	8.43399	5.42685	1.2607	0.910284	1.14679	0.801903	1.44723	3.80734	4.77293	0.935057	1576	994	1218	952	983	1119	1005	902	1031	1237	1341	1553	1111	2292	0	0	0	0	0	867	826	1011	530	0	0	0	0	0	0	0	0	0
ENSMUSG00000005804	Pldn	+	0.017	O	15.0277	19.0696	16.4754	11.9845	13.5896	15.4784	14.5444	14.6104	11.6709	13.3866	17.5403	14.9397	12.2812	3393	3312	3161	3599	3314	3489	2958	3519	2964	2791	3178	2916	2421	2524	0	0	0	0	0	0	0	0	0	0	0	0	6395	4291	3508	2105	0	1546
ENSMUSG00000005813	Metap1	-	0.0268333	O	21.4598	25.8676	30.5387	12.8418	25.8152	15.7423	21.2748	29.1357	21.2109	25.2659	42.3711	28.8306	37.5545	3694	3249	2834	3337	2910	3050	2844	3283	2814	3227	3567	3508	3497	0	0	0	0	0	0	0	0	0	0	0	0	0	29834	17631	17988	17192	20158	17819
ENSMUSG00000005823	Gpr108	-	0.0321667	O	11.1762	9.99841	12.707	10.1339	9.28876	7.97504	6.03709	3.94242	4.053	4.43541	5.7178	4.76478	3.77005	6704	5960	5260	5447	5458	5582	5474	5677	5864	6858	5936	5989	6021	0	0	0	0	0	0	0	0	0	0	0	0	0	7980	1834	2918	0	2027	913
ENSMUSG00000005824	Tnfsf14	-	0.0111667	X	0.120114	0.0681237	0.12555	0.0782386	0.105484	0.177878	0.0769649	0	0	0.0610356	0.110067	0.0988944	0.015477	0	0	0	0	0	0	0	0	0	0	0	0	0	1104	3125	1077	0	1647	3372	1912	4309	1379	3353	0	0	0	0	0	0	0	0	0
ENSMUSG00000005836	Gata6	+	0.0405	O	1.08602	0.737818	0.349377	0.37155	0.180367	0.3549	0.307337	0.38842	1.2581	2.14249	1.58508	1.94315	0.273488	5510	5528	7306	7396	7233	6090	6188	5351	7870	9068	7805	8117	7678	15340	14019	8888	7026	10477	10657	7907	10382	12985	14027	14969	14857	16523	0	0	0	0	0	0
ENSMUSG00000005846	Rsl1d1	-	0.0221667	O	51.8553	183.147	210.405	65.2515	175.809	95.6193	142.29	192.158	84.7428	111.628	163.978	99.7506	147.879	7259	4944	4810	4356	4643	4723	5116	5126	4312	5024	6000	5872	6401	0	0	0	0	0	0	0	0	0	0	0	0	0	10059	7628	5800	6238	10254	8162
ENSMUSG00000005864	Cnga2	+	0.004	X	0.0493576	0.207596	0.0497285	0.160659	0.06275	0.1824	0.022911	0.0868656	0.0287586	0.0543272	0.0217712	0.0587876	0.192798	0	0	0	0	0	0	0	0	0	0	0	0	0	0	0	0	0	0	0	0	0	0	0	0	0	0	0	0	0	0	0	0
ENSMUSG00000005871	Apc	+	0.0286667	O	31.3457	32.6875	42.8951	32.6152	36.864	37.6521	47.5426	42.184	63.9342	45.4948	45.7111	48.2395	45.5196	3797	3441	3355	3502	3405	3561	2921	3425	3819	3709	4517	4664	3370	0	0	0	0	0	0	0	0	0	0	0	0	0	41208	10249	16785	17487	19642	8773
ENSMUSG00000005873	Reep5	-	0.0281667	O	30.1948	11.5202	14.8928	10.0194	13.1998	9.03571	10.2295	9.22772	7.50531	14.6244	16.8139	14.3625	5.72277	4670	2895	2691	2908	2748	2748	2839	3429	3152	3040	3163	3239	2978	2036	2599	1375	0	2992	3025	3654	2391	0	0	2123	2270	2917	18046	2566	3728	1895	5009	0
ENSMUSG00000005881	Ergic3	+	0.0116667	X	54.7521	40.8918	29.5195	43.0805	41.6653	27.6162	36.0141	31.9213	30.4851	37.9099	36.3149	31.9171	20.4667	0	0	0	0	0	0	0	0	0	0	0	0	0	0	0	0	0	0	0	0	0	0	0	0	0	0	6791	4021	5362	3594	4788	3073
ENSMUSG00000005882	Uqcc	-	0.013	X	11.7701	17.5637	17.4845	12.3241	18.852	17.0369	13.3854	16.0371	16.681	15.1703	18.6737	11.5563	10.5612	0	0	0	0	0	0	0	0	0	0	0	0	0	0	0	0	0	0	0	0	0	0	0	0	0	0	1040	974	0	0	0	0
ENSMUSG00000005883	Spo11	+	0.0173333	O	0.12564	0.19932	0.125689	0.352704	0.158731	0.129285	0.173807	0.106099	0.282578	0.236418	0.489069	0.181628	0.134882	1420	1074	892	1111	1257	1094	1174	1151	1793	1569	2079	2092	2020	0	0	0	0	0	0	0	0	0	0	0	0	0	0	0	0	0	0	0
ENSMUSG00000005886	Ncoa2	-	0.0125	X	15.7061	9.96203	9.92532	12.2469	12.9517	15.0287	11.3247	16.8007	17.2531	13.3931	8.65803	14.2085	11.2881	0	0	0	0	0	0	0	0	0	0	0	0	0	0	0	0	0	0	0	0	0	0	0	0	0	0	916	0	0	0	0	0
ENSMUSG00000005891	Prl4a1	+	0.00483333	X	0.0548509	0	0.28764	0.0595403	0.160473	0.135239	0	0.885117	0.148789	0.280775	0.168772	0.15079	0.0706141	0	0	0	0	0	0	0	0	0	0	0	0	0	0	0	0	0	0	0	0	0	0	0	0	0	0	0	0	0	0	0	0
ENSMUSG00000005892	Trh	-	0.0163333	X	0.552872	1.58293	1.10727	6.16828	17.1591	9.36016	7.77968	5.18057	79.1312	172.137	1106.83	331.837	175.817	0	1025	1242	2622	2828	3100	1356	1791	6365	6468	8561	8016	7936	11697	8989	6703	3025	4006	4771	6562	5819	4268	3159	0	0	1184	0	0	0	0	0	0
ENSMUSG00000005893	Nr2c2	+	0.00383333	X	20.3653	17.7798	13.9068	13.036	13.9396	14.9093	14.9865	15.5044	20.44	14.064	15.7731	13.4664	13.4901	0	0	0	0	0	0	0	0	0	0	0	0	0	0	0	0	0	0	0	0	0	0	0	0	0	0	36269	21812	26322	25043	27364	19947
ENSMUSG00000005897	Nr2c1	+	0.0215	O	4.85604	5.44263	6.41441	7.2556	6.40422	6.46583	5.41634	3.97724	4.2197	3.41934	2.91319	2.94691	2.8425	3533	3058	3249	4591	5006	4344	4306	3402	3341	2592	3174	3487	2253	0	0	0	0	0	0	0	0	0	0	0	0	0	18832	11649	15363	11199	10196	5747
ENSMUSG00000005899	Smpd4	+	0.0173333	O	5.47962	9.14402	8.37748	5.7757	10.0064	15.418	10.7318	11.7981	11.9825	13.9336	22.9016	18.339	28.3109	2758	2490	2249	3365	3189	3359	3012	2615	3556	3741	3889	4173	5208	0	0	0	0	0	0	0	0	0	0	0	0	0	16230	9635	13053	7964	15838	7995
ENSMUSG00000005907	Pex1	+	0.00966667	X	3.95387	4.08376	5.40713	8.03626	5.72751	5.32843	6.19049	5.70865	8.2911	5.13914	7.39049	7.27654	5.59	0	0	0	0	0	0	0	0	0	0	0	0	0	0	0	0	0	0	0	0	0	0	0	0	0	0	3955	2736	3690	3570	5212	1404
ENSMUSG00000005917	Otx1	-	0.0426667	O	0.129095	0.133813	0.136668	0.275754	0.161128	0.481175	0.249523	0.116376	0.212685	0.0830031	0.0623681	0.0832948	0.0845438	7261	8896	9347	11055	10013	8509	8671	7663	16263	16373	15583	16049	15126	22433	21498	17977	13732	16181	20259	14964	19409	18078	20709	20773	23594	22521	0	0	0	0	0	0
ENSMUSG00000005936	Kctd20	+	0.023	O	24.1963	27.6722	20.8277	25.7703	32.361	25.6174	27.6322	35.516	26.8114	25.8866	28.2487	25.7372	24.0857	3975	3619	3578	3722	3514	3729	3574	3467	3543	3643	4590	5385	5406	0	0	0	0	0	0	0	0	0	0	0	0	0	20249	20571	17589	13981	19199	12773
ENSMUSG00000005947	Itgae	+	0.0095	X	0.113424	0.144748	0.0787429	0.110866	0.182479	0.195943	0.145401	0.0230014	0.0910348	0.100374	0.292917	0.178447	0.218791	0	0	0	0	0	0	0	0	0	0	0	0	0	0	0	0	0	0	0	0	0	0	0	0	0	0	1809	3619	0	1874	2060	1065
ENSMUSG00000005949	Ctns	-	0.0185	O	8.34788	4.09145	3.86934	5.58259	5.65051	6.71474	5.93957	3.13812	4.29248	4.74221	2.69806	4.73461	4.82844	2750	3532	2663	2834	2838	3726	2784	2816	2732	2938	2789	2918	2914	0	0	0	0	0	0	0	0	633	1592	846	970	0	7269	0	2096	677	1007	0
ENSMUSG00000005950	P2rx5	+	0.0178333	O	2.38259	0.427775	0.188119	0.250499	0.135694	0.28534	0.177296	0.0560141	0.181823	0.736839	0.8998	0.739134	0.356378	2715	1613	1346	1484	1470	1336	1214	1374	1783	2110	1985	2098	2321	0	1262	1644	2322	4165	5661	4755	7148	5687	4872	4554	6950	6353	4575	2651	1774	1193	1091	1549
ENSMUSG00000005951	Shpk	+	0.017	O	1.30803	1.61862	1.75054	1.5615	2.5404	2.47029	3.08309	3.81151	0.532671	0.366694	0.626555	0.493198	0.745529	2750	3532	2663	2834	2838	3726	2784	2816	2732	2938	2789	2918	2914	0	0	0	0	0	0	0	0	633	804	0	0	0	0	0	0	0	0	0
ENSMUSG00000005952	Trpv1	+	0.0118333	X	0.198957	0.187415	1.48963	1.04744	2.47338	1.35057	1.96017	0.66281	0.0759291	0.184885	0.0862108	0.142063	0.075358	0	0	0	820	789	1600	913	0	0	0	0	0	0	0	0	0	0	0	0	0	0	0	0	0	0	0	0	0	0	0	0	0
ENSMUSG00000005958	Ephb3	+	0.0131667	X	12.7689	4.31121	3.11256	4.65698	2.4345	2.52681	1.86896	1.25391	3.75591	2.63025	3.25486	3.85204	2.9608	8512	7515	6404	8354	7702	6951	5989	6821	6932	6204	8386	9280	7921	0	0	0	0	0	0	0	872	0	0	0	1023	1158	9523	4541	4915	5733	1708	790
ENSMUSG00000005968	Tuft1	-	0.0205	O	2.20152	13.1486	23.0786	18.8287	15.6881	4.3445	1.44677	3.67832	3.45214	4.89282	3.03667	4.26755	1.11062	3177	2888	5962	3820	3719	2413	2181	2274	2774	2997	2974	3168	2435	0	0	0	0	0	1196	875	0	0	0	3172	1575	3982	2122	0	4549	2338	2691	0
ENSMUSG00000005973	Rcn1	-	0.0213333	O	92.8165	65.1609	45.8875	26.2353	29.8484	32.9643	37.9515	37.9962	48.2157	59.1739	57.4909	41.2364	20.4641	4700	4215	3396	3327	3094	3423	3650	3419	4044	3806	3535	4625	3324	1476	0	0	0	0	0	0	0	0	0	0	0	0	12782	5763	5534	2646	4463	3849
ENSMUSG00000005980	Dnase1	+	0.00933333	X	0.149469	0.752108	0.225455	0.81841	0	0.37267	0.296612	0	0.0529736	0.0365667	0.215721	0.104836	0.182381	0	0	0	0	0	0	0	0	0	0	0	0	0	0	0	0	0	0	0	0	0	0	0	0	0	0	30060	23901	25527	25190	31355	19036
ENSMUSG00000005981	Trap1	-	0.0156667	O	28.9041	88.6106	79.5363	53.673	78.1999	48.0373	46.8141	42.7336	47.1496	42.0301	62.9899	43.6469	71.5379	3393	3942	3324	3290	4224	3189	3186	3135	3158	3322	5336	5185	5394	0	0	0	0	0	0	0	0	0	0	0	0	0	32467	25029	28160	25190	34267	19036
ENSMUSG00000005982	Nat15	+	0.0236667	O	8.70977	7.72656	5.64569	6.47848	8.37367	7.85382	9.21757	5.92506	5.92714	7.58917	7.01869	6.98844	7.26271	4236	3414	3070	3212	2964	3203	2982	3073	3790	3612	3635	4054	3671	0	0	0	0	0	0	0	0	0	0	0	0	0	8809	7284	9060	3184	7700	2149
ENSMUSG00000005983	1700037C18Rik	-	0.0183333	O	0.868057	0.51355	0.371949	0.525874	0.854833	0.443663	0.862547	0.84356	1.08897	1.22738	1.24884	0.40402	0.529637	3425	3121	2921	2853	2561	2841	2756	2868	2787	3112	2933	2886	2830	0	0	0	0	0	0	0	0	0	0	0	0	0	0	0	0	0	0	0
ENSMUSG00000005986	Ankrd13d	-	0.023	O	3.23087	2.32692	1.89589	2.51455	2.17199	3.48274	1.51542	3.26934	3.95749	4.58931	4.29217	2.83754	3.61712	2135	1962	1653	2257	2170	3016	2591	2795	2417	2550	2584	2739	2446	0	0	0	0	0	969	0	0	0	0	961	1694	1186	1765	0	0	0	0	2140
ENSMUSG00000005994	Tyrp1	+	0.00466667	X	0.0997183	0.263706	0.0780044	0.304715	0.138093	0.229517	0.141118	0.0891405	0.0642503	0.207426	0	0.065239	0.139301	0	0	0	0	0	0	0	0	0	0	0	0	0	0	0	0	0	0	0	0	0	0	0	0	0	0	0	0	0	0	0	0
ENSMUSG00000006005	Tpr	+	0.00733333	X	60.783	93.3952	89.8682	47.4372	73.0118	77.9382	82.2444	108.828	85.8236	116.497	88.9623	121.402	122.176	0	0	0	0	0	0	0	0	0	0	0	0	0	0	0	0	0	0	0	0	0	0	0	0	0	0	50173	28854	27886	27842	38336	29759
ENSMUSG00000006007	Pdc	+	0.00616667	X	0.198143	0.105308	0.237656	0.0806578	0.163089	0.13748	0.118862	0.112635	0.0501514	0.0236697	0.284581	0.0255063	0	0	0	0	0	0	0	0	0	0	0	0	0	0	0	0	0	0	0	0	0	0	0	0	0	0	0	0	0	0	0	0	0
ENSMUSG00000006010	BC003331	-	0.0095	X	29.5361	21.6496	26.7017	15.2357	22.4522	16.3644	18.9084	14.5824	19.3458	19.5743	19.8874	20.9963	14.8954	0	0	0	0	0	0	0	0	0	0	0	0	0	0	0	0	0	0	0	0	0	0	0	0	0	0	0	0	0	0	0	0
ENSMUSG00000006014	Prg4	-	0.0095	X	0.475757	0.259856	0.388104	0.589606	0.744986	0.543766	0.165119	0.123508	0.3286	0.164399	0.130899	0.118233	0.054821	0	0	0	0	0	0	0	0	0	0	0	0	0	0	0	0	0	0	0	0	0	0	0	0	0	0	50173	28854	27886	27842	38336	29759
ENSMUSG00000006019	Dhx34	-	0.0181667	O	1.48197	1.80476	1.02862	1.72419	2.00564	2.35093	1.87323	0.996502	1.93831	1.96721	1.92158	2.16387	2.00507	1307	1369	1293	1312	1336	1237	1263	1335	1586	1470	1303	1484	1562	3360	0	0	0	0	1325	1498	0	0	1319	0	1513	0	4495	0	0	0	0	0
ENSMUSG00000006021	Kptn	+	0.0143333	O	8.81833	7.80469	4.77528	4.6491	4.40369	4.60193	6.29948	4.01197	6.48734	6.92855	5.56883	6.60787	7.0382	2508	2481	1945	2206	1986	2290	2166	2055	2169	2126	2390	2247	2111	0	0	0	0	0	0	0	0	0	0	0	0	0	0	0	0	0	0	0
ENSMUSG00000006024	Napa	+	0.017	O	70.6522	71.9308	65.5183	71.498	108.508	85.9198	103.847	65.3791	32.4994	44.9301	38.5283	47.7836	70.1107	4814	3203	3251	3453	3152	3448	3382	2941	2892	3316	4765	5045	3300	28208	15262	13617	0	11596	14315	6089	15775	16882	17957	9842	14830	5917	13980	12006	10253	10114	13412	9074
ENSMUSG00000006050	Sra1	-	0.01	O	52.2243	43.3348	36.5932	26.1431	42.2859	20.0545	24.9779	32.0092	32.509	43.9906	47.2235	38.404	31.6076	3009	2021	1801	2289	1971	2138	2207	1951	2380	2549	2217	2771	2309	0	0	0	0	0	0	0	0	0	0	0	0	0	19673	13921	14156	11092	11648	12746
ENSMUSG00000006056	Calcoco2	-	0.0101667	X	0.0483153	0.0410968	0.0505294	0.125882	0.25456	0.250385	0.0928285	0.117297	0.234302	0.294964	1.90603	0.815713	2.87581	1022	0	0	0	0	0	0	0	885	961	1051	1672	1575	0	0	0	0	0	1160	0	0	1405	0	0	0	0	0	0	0	0	0	0
ENSMUSG00000006057	Atp5g1	-	0.0193333	O	2.25954	4.02734	5.82062	1.40618	4.59134	3.00445	3.54647	3.32381	3.11443	4.37336	4.64868	5.24042	4.72447	3789	3704	3758	3579	3284	4267	4289	3797	4032	3575	4402	4653	4503	0	0	0	0	0	0	0	0	0	0	0	0	0	3226	4641	3800	2200	4044	1877
ENSMUSG00000006058	Snf8	+	0.011	X	11.2195	13.3028	11.4276	6.78731	13.3007	6.8408	10.439	14.2745	11.8142	18.8971	17.5962	12.7256	10.9216	0	0	0	0	0	0	0	0	0	0	0	0	0	0	0	0	0	0	0	0	0	0	0	0	0	0	17065	11096	9121	10836	14973	12810
ENSMUSG00000006095	Tbcb	-	0.0321667	O	37.0774	26.1288	30.6497	15.3184	34.6039	17.8653	23.3362	34.4728	19.3111	29.6321	43.8784	25.6509	42.0602	3387	3440	3238	3083	3020	3109	3350	3047	3529	3559	4180	4018	4014	0	0	0	0	0	0	0	0	0	0	0	0	0	6996	2824	2717	2529	3686	2189
ENSMUSG00000006127	Inpp5k	+	0.0116667	X	7.09319	6.97999	6.64771	9.79855	8.38293	9.14881	4.10509	4.90805	4.9211	6.32742	4.6745	5.47634	6.12682	0	0	0	0	0	0	0	0	0	0	0	0	0	0	0	0	0	0	0	0	0	0	0	0	0	0	4601	0	0	1115	915	0
ENSMUSG00000006134	Crkl	+	0.0231667	O	14.8562	15.0318	13.3648	11.3891	16.2156	17.9573	18.1004	17.5054	15.0999	16.5136	18.1254	17.246	29.3451	6633	6808	6556	6971	5788	7028	7238	6352	5303	5026	6836	7153	8602	0	0	0	0	0	0	0	0	0	0	0	0	0	18900	10148	8344	8611	11735	7364
ENSMUSG00000006143	2310043J07Rik	+	0.01	X	0.0971983	2.16642	13.0822	28.2595	18.5938	2.40212	0.570532	3.33354	0.344568	0.279617	1.23516	0.569903	0.877194	1090	0	0	979	1167	1048	1144	1335	0	1082	0	2029	2568	0	0	0	0	0	0	0	0	0	0	0	0	0	0	0	0	0	0	0
ENSMUSG00000006154	Eps8l1	+	0.0166667	X	0.95646	1.34153	2.82337	5.9186	2.06506	1.84258	1.12555	0.825043	0.612174	0.823163	0.983461	1.01057	0.402693	2293	2343	2077	2413	2444	2557	2128	2159	3839	4093	4034	4343	3869	7490	8020	7097	4042	7595	8750	7944	8404	8840	5290	4991	8263	7610	0	0	0	0	0	0
ENSMUSG00000006169	Clint1	+	0.0278333	O	33.9815	43.449	31.9174	25.3323	36.8437	29.8177	36.7686	43.7042	25.5264	38.278	31.6181	30.9766	28.2618	5269	3180	3503	3610	2878	3116	3066	3512	3129	3112	3547	3387	2582	0	0	0	0	0	0	0	0	0	0	0	0	0	29738	16016	20829	16633	24163	11617
ENSMUSG00000006179	Prss16	-	0.0113333	X	0.345313	0.60218	1.08125	1.91651	2.1762	1.01181	0.660728	0.537783	0.998026	0.978822	0.685419	1.17412	1.40735	5710	5101	4822	6696	5843	6246	5040	4917	5108	6059	6890	6448	6713	19112	18612	9734	945	4824	8302	6196	6243	8560	8461	14959	14524	14731	0	0	0	0	0	0
ENSMUSG00000006191	Cdkal1	-	0.0118333	X	11.947	13.7827	15.307	12.7454	14.4275	10.8697	14.9344	11.7933	14.4749	13.821	13.9022	12.0687	15.0737	0	0	0	0	0	0	0	0	0	0	0	0	0	0	0	0	0	0	0	0	0	0	0	0	0	0	0	0	0	0	0	0
ENSMUSG00000006200	Rhox6	+	0.0146667	O	0.0770031	0	0.0268949	0.100307	0.270383	0.227896	0.147685	0.55972	0.125041	0.619539	1.91521	1.23779	2.06743	0	0	0	0	0	0	0	0	0	0	0	0	1572	0	0	0	0	0	0	0	0	0	0	0	0	0	0	0	0	0	0	0
ENSMUSG00000006204	5430419D17Rik	+	0.0106667	X	0.136834	0.191176	0.193829	0.318292	0.204207	0.240981	0.120037	0.0606811	0.159317	0.0284701	0.159728	0.0905736	0.0675419	0	0	0	0	0	0	0	0	0	0	0	0	0	0	0	0	0	0	1097	0	1558	0	2867	912	0	0	0	0	0	0	0	0
ENSMUSG00000006205	Htra1	+	0.032	O	82.1055	9.79768	9.32658	16.4848	11.3653	4.41613	3.18288	8.02857	12.4627	56.782	19.1357	20.747	11.0822	3596	2572	2444	2573	2530	2474	2343	2667	2732	2958	2616	2822	2860	3205	6146	4777	5749	5888	8933	8151	8930	9649	6817	8032	7560	6283	6635	0	0	0	0	0
ENSMUSG00000006215	Zbtb17	+	0.0276667	O	8.82247	10.8343	9.74295	8.55517	11.2331	8.56051	9.55277	10.8684	12.0962	11.0233	11.5376	12.2846	10.9739	0	0	0	0	0	0	0	0	0	0	1847	1979	1411	0	0	0	0	0	0	0	0	0	0	0	0	0	5589	4279	0	1363	4125	1403
ENSMUSG00000006216	Clcnkb	-	0.0148333	X	0.160063	0.0264302	0.132553	0.0202335	0.168737	0.162938	0.0896174	0.252817	0.416127	0.0878054	0.208405	0.0639191	0.102683	0	0	0	0	0	0	0	0	0	0	0	0	0	0	0	0	0	1505	3141	1152	3713	1278	605	0	0	0	0	0	0	0	0	0
ENSMUSG00000006218	Fam131c	+	0.0238333	O	0.0843872	0	0.128742	0.137415	0.0463115	0.156172	0.303919	0.128005	0.21329	0.140959	0.338923	0.434426	1.32492	0	0	898	1125	953	861	839	659	700	1504	1017	2340	1115	1010	0	0	0	1102	1394	1704	2891	2723	702	2979	978	0	0	0	0	0	0	0
ENSMUSG00000006219	Fblim1	-	0.0235	X	9.53361	3.80066	2.37193	4.82447	2.70997	0.956853	0.895416	0.917103	4.92015	7.30905	10.6227	11.7102	32.6414	3803	2973	3178	3112	2948	2882	2780	2446	3316	4048	5235	5890	7161	0	0	0	0	988	5544	6166	3357	0	0	0	0	0	20128	1457	3208	2126	0	0
ENSMUSG00000006221	Hspb7	+	0.0163333	X	0.40711	0.134973	0.0828222	0.13776	0.232196	0.07832	0.178011	0.0964148	0.0532318	0.0502774	0.193423	0.152291	0.0511067	0	0	0	0	0	0	0	0	0	0	0	0	0	0	0	0	0	1505	3141	1152	3713	1278	605	0	0	0	0	0	0	0	0	0
ENSMUSG00000006235	Epor	-	0.0126667	O	0.114041	0.207895	0.085148	0.212236	0.17884	0.36189	0.391448	0.173129	0.410989	0.66752	1.04512	0.620386	0.456572	2446	2456	2027	2524	2429	2471	2202	2459	3435	4009	3855	3877	3796	12845	9266	3245	2167	5146	7309	5021	7092	2972	2291	4617	6033	5506	0	0	810	0	0	0
ENSMUSG00000006241	Ccdc159	+	0.0153333	X	2.28925	0.956137	0.342728	0.896472	0.358741	0.837662	0.188866	0.309892	1.11551	0.687302	1.31236	1.03643	1.25386	4410	2498	2530	2570	2378	2622	2489	2544	2777	2864	2793	2807	2706	0	0	0	0	0	0	0	0	0	0	0	0	0	0	0	0	0	0	0
ENSMUSG00000006262	Mob1b	+	0.0256667	O	8.33836	8.81352	10.8413	5.55069	6.88265	6.89296	7.62107	7.17534	4.3562	5.28737	4.72407	5.23248	4.3961	6655	4092	3861	3856	3757	3888	3980	3702	3853	5881	3548	3970	3825	0	0	0	0	0	0	0	0	0	0	629	0	0	7562	1034	0	1922	2122	0
ENSMUSG00000006269	Atp6v1b1	+	0.0101667	X	0.0694377	0.0328194	0.026879	0.125639	0.0677572	0.142825	0.111244	0.210863	0.0622622	0.0440966	0	0.0635201	0.0149124	0	0	0	0	0	0	0	0	1165	1115	1291	1874	2015	70215	55130	47624	28602	29846	35184	25743	32423	52301	47807	38971	46645	35559	0	0	0	0	0	0
ENSMUSG00000006270	Vax1	-	0.0486667	O	0.0417856	0.362218	0.148363	0.561094	0.122326	0.103143	0.133914	0.0211536	0.182656	0.0727282	0.386232	0.100325	0.0269227	3281	2840	3561	4468	4475	5116	4240	3969	5438	6985	6354	6960	6159	23833	18326	17780	10732	15884	20755	17690	22728	18647	19583	19462	17631	16161	0	0	0	0	0	0
ENSMUSG00000006273	Atp6v1b2	+	0.00633333	X	27.877	37.2831	34.2592	24.5855	35.3802	26.3919	28.295	38.8718	36.3578	35.6212	53.8299	39.0586	60.5008	0	0	0	0	0	0	0	0	0	0	0	0	0	0	0	0	0	0	0	0	0	0	0	0	0	0	3025	1834	1973	2012	1109	1028
ENSMUSG00000006276	Eps15l1	-	0.00583333	X	7.4519	9.59742	8.34453	9.3603	12.9135	11.9336	10.8904	8.71587	9.93223	8.48365	10.7631	9.98262	10.5964	0	0	0	1905	0	993	2314	1296	0	0	888	1251	1152	0	0	0	0	0	0	0	0	0	0	0	0	0	38304	29519	29736	18661	30369	24776
ENSMUSG00000006281	Tep1	-	0.0128333	X	5.73487	3.02213	2.48873	3.39774	3.00352	2.98131	2.41442	1.70725	2.17221	2.42474	2.35928	2.75791	2.87514	2297	1823	1785	1586	1643	2086	1933	2161	1895	2104	2355	2264	2151	0	0	0	0	0	0	0	0	0	0	0	0	0	37659	7373	5483	6742	7040	5511
ENSMUSG00000006288	Ttc5	-	0.0115	X	8.88006	12.8534	10.7207	8.79599	12.6728	9.07046	6.1986	7.74727	11.5709	8.65102	13.2485	12.2825	11.4925	1907	1966	1963	2194	2090	2129	2047	2068	2266	2149	2340	3771	2004	1033	0	0	0	0	0	0	0	0	0	0	0	0	3535	3257	4638	6474	6341	1839
ENSMUSG00000006289	Osgep	-	0.0243333	O	8.15851	9.59808	5.77797	4.83115	9.61862	4.85775	4.51438	6.59029	11.0758	8.26307	12.6944	7.6088	7.14039	7923	6936	6304	6776	7119	7115	6904	7635	7630	7413	9871	9976	9880	0	0	0	0	0	0	0	0	0	0	0	0	0	2681	897	1958	0	0	965
ENSMUSG00000006299	Aamp	-	0.0248333	O	32.3968	39.9152	37.9365	27.6894	40.0069	25.4481	31.1046	39.3567	37.3124	50.8059	58.0519	56.0748	50.3	4143	3410	3689	3812	3000	3815	3304	3689	3767	4490	3968	4285	3978	0	0	0	0	0	0	0	0	0	0	0	0	0	4827	4112	3239	3237	3669	4266
ENSMUSG00000006301	Tmbim1	-	0.00933333	X	29.2404	49.3001	74.7861	82.8162	61.9506	35.0603	31.9022	28.325	15.0586	25.0446	26.8731	31.7895	9.47106	9159	10758	11199	10817	10242	10151	7222	9638	4947	5309	5798	9459	4177	0	0	0	0	0	0	0	0	0	0	0	0	0	6805	5887	4772	919	5239	3312
ENSMUSG00000006304	Arpc2	+	0.0245	O	57.8059	64.6994	78.3737	49.0117	68.9812	42.411	42.058	47.6443	38.7886	55.6229	50.0162	51.5547	29.2447	6068	5296	5273	5427	5472	5408	5304	4644	5498	5308	5200	6366	6308	0	0	0	0	0	0	0	0	0	0	0	0	0	19115	15600	12894	13062	19035	12894
ENSMUSG00000006307	Wbp7	-	0.013	X	4.43634	7.45944	5.75546	10.6587	8.89002	14.2557	10.4485	7.52141	6.73393	7.59009	8.01537	11.606	10.6197	0	0	0	0	0	0	0	0	0	0	0	0	0	0	0	0	0	0	0	0	0	0	0	0	0	0	19619	16648	17413	17402	18506	16549
ENSMUSG00000006310	Zbtb32	-	0.00866667	X	0.141679	0.37261	8.80093	8.65139	14.615	3.18761	1.54367	1.57743	0.872456	0.734883	5.03651	3.0685	4.0065	4308	3768	6762	8290	9360	9493	6407	8025	4188	4638	12594	12689	13005	5421	0	0	0	0	0	0	0	0	0	0	0	0	0	0	0	0	0	0
ENSMUSG00000006311	Etv2	-	0.014	X	0.0887363	0.12574	0.129112	0.0481619	0.129829	0.273581	0.141849	0.0896021	0.505209	1.13494	2.41202	2.4579	1.28557	1042	1453	1127	2068	1986	2231	1373	1233	3426	3579	4400	5591	3696	10848	8406	7020	5661	6389	7387	6683	7460	6244	4793	2630	3792	1831	0	0	0	0	0	0
ENSMUSG00000006313	Upk1a	-	0.0121667	X	0.162839	0.148379	0.223158	0.30304	0.204251	0.430464	0.223339	0.42328	0.306005	0.288878	1.12202	0.598889	0.269687	0	0	0	0	0	0	691	0	0	0	0	0	0	0	0	0	0	0	0	0	0	0	0	0	0	0	918	0	0	0	0	0
ENSMUSG00000006315	Tmem147	-	0.0261667	O	24.2598	31.0764	42.9467	26.5118	48.2759	32.2986	36.1223	38.7132	20.8415	24.0523	41.8179	25.122	17.269	3500	3469	3694	3677	3845	3667	3610	3685	3244	3173	3315	3304	3340	0	0	0	0	0	0	0	0	0	0	0	0	0	2663	1986	2077	965	2653	1259
ENSMUSG00000006333	Rps9	+	0.0178333	O	252.032	577.982	297.168	327.635	467.115	263.35	344.284	510.509	385.049	335.403	542.528	386.002	312.403	4363	5021	4785	4697	4120	4926	4732	4656	4004	3991	5098	4930	4309	0	0	0	0	0	0	0	0	0	0	0	0	0	0	904	0	788	0	0
ENSMUSG00000006335	Tfpt	-	0.0168333	O	9.6139	9.50955	6.70471	8.64427	10.2899	7.37982	8.1804	11.9692	8.398	11.3284	13.6661	9.0912	10.8262	5461	3502	3283	3654	3466	3572	3407	3309	3336	3765	3791	3995	3962	0	0	0	0	0	0	0	0	0	0	0	0	0	4451	3370	4041	2997	3805	2881
ENSMUSG00000006342	Susd2	-	0.0128333	X	1.04271	0.837858	1.48734	7.95825	5.56224	1.97235	0.655715	0.659984	0.360223	0.348759	0.900267	0.846968	1.88618	0	0	0	974	2571	0	0	0	0	0	3601	3990	6339	0	0	0	0	0	0	0	0	0	0	0	0	0	0	0	0	0	0	0
ENSMUSG00000006344	Ggt5	+	0.0158333	X	0.579657	0.148931	0.0669675	0.176819	0.179083	0.134309	0.11601	0.021287	0.0211119	0.027542	0.16609	0.0935821	0.175569	1866	834	0	0	0	699	643	0	835	1045	1333	1524	1789	6547	3254	3840	3246	4454	7150	6174	6979	3442	3215	0	0	0	0	0	0	0	0	0
ENSMUSG00000006345	Ggt1	+	0.0138333	X	0.324049	0.953007	1.19653	1.13458	2.19453	1.53233	1.07021	1.24201	2.1945	1.86706	3.83706	3.55737	2.43322	0	0	0	0	0	0	0	0	0	0	0	1213	1182	6765	4893	5110	6774	11316	8969	8718	8738	7586	6956	7359	7781	8113	0	0	0	0	0	0
ENSMUSG00000006356	Crip2	+	0.0333333	O	7.07798	44.2789	40.5429	25.3462	48.3672	28.0275	49.3416	47.8438	15.1407	17.1455	24.5225	20.184	14.0025	4751	5143	4789	5492	5088	5009	4998	4828	4846	4602	5799	6337	6958	0	0	0	0	0	0	0	0	0	0	968	1871	1799	1430	1679	1470	1915	3000	1916
ENSMUSG00000006360	Crip1	+	0.0216667	O	12.9317	27.0783	33.1634	41.1693	41.6102	7.80082	6.6442	7.9073	4.95654	5.91364	22.2633	12.7143	9.07546	3372	4984	3411	4936	4766	2978	3298	4985	3926	3992	6479	6318	5571	2964	1165	0	0	0	0	0	0	0	0	899	2656	932	0	0	0	0	0	0
ENSMUSG00000006369	Fbln1	+	0.0243333	O	30.1646	14.5623	4.96269	5.39255	2.841	1.70696	1.71179	1.27953	14.2061	10.7246	17.7218	17.9893	17.809	3568	3264	1709	2383	1729	1652	1745	1796	3572	3451	3511	3989	4234	0	769	826	977	5432	9439	6523	9296	2850	2094	839	2101	1226	6730	2717	0	0	0	0
ENSMUSG00000006373	Pgrmc1	+	0.0215	O	83.4675	73.5473	68.1616	42.1551	68.0642	53.5788	60.8395	47.3718	37.5247	46.2513	69.0633	44.3388	33.0375	4321	3111	2684	2706	2792	2936	2648	2917	2989	2918	3258	3441	3098	0	0	0	0	0	0	0	0	0	0	840	0	0	1077	0	0	0	0	0
ENSMUSG00000006378	Gcat	+	0.0248333	O	6.43486	30.5337	34.3308	14.5806	44.756	28.4338	35.7042	34.1425	27.897	12.7802	32.0324	18.8337	26.6257	3616	3251	3204	3945	3071	3285	1719	1758	3816	5442	5454	6841	3937	9296	7388	3875	3975	4482	5722	5050	5839	8013	3561	3269	4485	3473	0	0	0	0	0	0
ENSMUSG00000006386	Tek	+	0.00833333	X	1.02213	39.7061	34.9123	38.4685	42.4598	29.9749	22.7123	14.3635	4.12078	0.963126	2.48815	2.49983	2.31049	0	4824	4582	4059	3968	3705	3429	3246	2056	1155	1096	1497	1220	0	0	0	0	0	0	0	0	0	0	0	0	0	0	13055	23754	21237	11099	3285
ENSMUSG00000006389	Mpl	-	0.0113333	X	0.104584	0.148319	0.168028	0.0855859	0.222369	0.227522	0.0843165	0.121107	0.123769	0.0502955	0.113831	0.0614692	0.0338976	0	0	0	0	0	0	0	0	0	0	0	0	0	2085	1988	0	2020	5279	5482	2895	3317	0	1803	876	880	0	0	0	0	0	0	0
ENSMUSG00000006390	Elovl1	+	0.015	X	21.8735	20.119	42.04	33.8561	31.0774	27.8966	24.17	12.7836	7.78128	12.2426	10.7561	10.5001	8.51172	4383	4445	4522	4298	4381	4119	4044	3532	3852	3680	4122	4008	3597	0	0	0	0	0	0	0	0	0	0	0	0	0	5469	5074	702	2673	3717	3437
ENSMUSG00000006392	Med8	+	0.0228333	O	31.8831	29.4902	32.7056	20.2646	56.7334	35.6047	48.5061	64.1673	33.3001	45.3855	52.9428	37.2381	56.493	3371	3089	2849	2936	3260	3230	3128	3104	2886	3201	3090	3151	3154	0	0	0	0	0	0	0	0	0	0	0	0	0	4283	3720	3411	5296	4247	3478
ENSMUSG00000006395	Hyi	+	0.0225	O	11.4253	7.29078	9.71571	6.32775	2.47738	1.25664	2.6803	3.22226	3.63656	3.38795	4.73425	3.32915	1.0079	1885	1598	1504	1759	1481	1748	1311	1571	1700	1678	1597	2023	1676	1703	0	0	0	0	0	0	0	0	0	0	0	1118	3180	1913	1537	816	1934	1523
ENSMUSG00000006398	Cdc20	-	0.0256667	O	11.8283	41.0534	35.3557	14.6535	40.1229	31.5056	37.0767	63.9179	48.1082	54.3926	89.8428	60.1447	65.2164	5668	5743	4647	4935	4918	5469	4550	4891	5020	5169	5883	5623	5387	0	0	0	0	0	0	0	0	0	0	0	0	0	5469	5074	702	2673	3717	3437
ENSMUSG00000006403	Adamts4	+	0.0203333	O	6.90721	1.0382	1.35585	1.75026	0.98466	0.763228	0.555325	1.55417	6.46626	13.6855	1.76143	5.26717	1.36514	6998	5171	5454	5207	4216	3447	3563	3800	6514	6657	6311	7344	6856	0	0	0	0	0	1419	0	0	0	0	0	0	0	3663	0	0	0	0	0
ENSMUSG00000006411	Pvrl4	+	0.0151667	X	0.147236	1.65532	18.9429	17.6116	17.4493	4.94051	1.31011	2.74297	0.521673	0.956987	1.08379	1.56188	1.11314	0	0	0	0	0	0	0	0	0	1222	1351	1429	1415	1345	0	0	0	0	0	0	0	0	0	0	0	0	0	0	0	0	0	0
ENSMUSG00000006412	Pfdn2	+	0.0085	X	7.74605	27.2973	30.8865	21.9902	38.1535	16.2786	20.0428	46.6986	37.9557	40.9598	45.4291	42.2259	26.2566	5541	3495	6143	3504	3567	3658	4068	4043	3680	4958	7602	9361	9071	0	0	0	0	0	0	0	0	0	0	0	0	0	2999	0	1132	2989	1928	839
ENSMUSG00000006418	Rnf114	+	0.0258333	O	14.1828	20.637	22.8084	23.1493	26.3669	14.6354	16.9366	14.2447	17.2098	20.021	25.7054	19.2884	20.283	3484	3608	3723	5061	5270	5167	4785	3547	3139	3619	3892	5194	3462	0	0	0	0	0	0	0	0	0	0	0	0	0	13050	10132	10111	8903	11032	8787
ENSMUSG00000006423	C330007P06Rik	-	0.028	O	6.23886	3.94093	3.90358	2.86722	3.50966	2.47906	2.99622	3.51554	3.08513	3.49239	3.97149	3.34841	3.97956	2798	2282	2167	2436	2175	2452	2237	2429	2696	2721	2838	2929	2871	0	0	0	0	0	0	0	0	0	0	0	0	0	1782	0	0	0	0	0
ENSMUSG00000006435	Neurl1a	+	0.031	O	1.06987	2.77225	2.1621	1.837	0.996355	0.457942	0.318434	0.264879	0.827489	1.45914	1.37399	1.91515	1.68332	3095	2640	2818	2933	2838	2624	2754	2384	3028	3194	3409	3540	3398	3529	2796	1225	1506	2827	5696	3512	3723	4235	3242	3044	2640	2756	1121	0	0	0	0	0
ENSMUSG00000006442	Srm	+	0.0321667	O	13.3175	44.2276	30.9131	24.0759	46.1917	42.879	57.7062	62.311	24.749	22.7568	49.442	29.3242	56.3233	3275	3097	3932	3171	3223	3359	3297	4252	2773	2794	3153	2902	6129	0	0	0	0	0	0	0	0	0	0	0	0	0	4478	3395	3283	1009	4348	3804
ENSMUSG00000006445	Epha2	+	0.0216667	O	5.19959	9.63201	11.4649	20.661	20.2717	12.6581	7.96581	8.13946	29.4342	72.2933	93.4294	75.5036	75.3403	7295	3797	4089	4035	4231	4020	3112	2927	4249	6974	14565	14753	16901	0	0	0	0	0	0	0	0	0	0	0	0	0	4665	0	0	0	3334	0
ENSMUSG00000006456	Rbm14	-	0.0151667	O	24.0637	29.1868	27.7163	30.4703	27.799	38.9533	30.9098	29.5682	31.1055	28.8049	37.285	39.7148	43.8766	15446	10303	10915	10306	8694	11708	10496	9471	11223	13665	27463	28301	28870	0	0	0	0	0	0	0	0	0	0	0	0	0	29200	27205	15702	15250	23246	16211
ENSMUSG00000006457	Actn3	-	0.0185	O	0.949356	0.403909	0.35878	0.204968	0.11148	0.23336	0.227069	0.296084	1.39127	2.84791	7.64927	5.09704	9.20138	794	944	1053	1050	907	987	988	801	1377	1256	2295	2422	2885	7456	3955	1013	737	5270	7175	3971	5474	3377	2670	0	0	0	966	0	0	867	0	0
ENSMUSG00000006462	A530013C23Rik	+	0.0575	O	0.259352	0.375315	0.202541	0.449049	0.439586	0.397996	0.138171	0.158994	0.144901	0.121025	0.305489	0.278144	0.129151	5581	5045	5483	5157	4915	5425	4277	4101	3658	4593	4712	5028	4491	0	0	0	0	0	0	0	949	3253	0	1030	2345	1369	2863	0	0	0	0	0
ENSMUSG00000006463	Zdhhc24	+	0.0201667	O	5.55458	5.38412	5.5888	6.10123	5.95571	7.39734	6.85008	5.39114	3.16386	3.5227	5.52453	5.48991	3.89465	3273	3083	2495	2832	2860	2968	3482	2873	3053	3783	4016	4384	4992	2067	0	0	0	1637	1425	1163	0	0	0	0	0	0	0	0	1476	0	0	0
ENSMUSG00000006464	Bbs1	-	0.0201667	X	1.0111	0.680582	0.313979	0.562868	0.487165	0.687943	0.521492	0.286404	1.11948	1.09674	1.12428	1.12454	1.03244	1699	1648	1456	1599	1392	1588	1527	1615	1820	1547	1834	1786	1694	0	0	0	0	0	0	0	0	0	0	0	0	0	0	0	0	0	0	0
ENSMUSG00000006469	Slc34a3	-	0.0108333	X	0.0744452	0.12484	0.0943367	0.447427	0.178317	0.075178	0.195219	0.27196	0	0.0726661	0.298376	0.222841	0.196231	0	0	0	0	0	0	0	0	0	0	1175	3161	3151	10505	5611	3103	0	1384	5913	3358	6656	9530	5200	1376	4232	0	0	0	0	0	0	0
ENSMUSG00000006471	Ndor1	-	0.0103333	O	7.00614	7.87658	7.1269	12.651	14.0167	16.5346	14.929	12.9368	9.39096	11.3758	11.7941	15.2582	22.7475	3998	3825	3763	3708	3958	3879	3633	4092	3783	3806	3026	4001	5228	0	0	0	0	0	0	0	0	0	0	0	0	0	8865	5528	6103	3954	7760	4386
ENSMUSG00000006476	Nelf	+	0.0193333	O	16.0959	9.65105	3.93013	9.73913	7.05201	12.6324	11.167	10.7898	12.8307	9.34977	5.59683	6.48283	5.27574	2707	1787	1771	1819	1668	1923	1999	2296	1837	1927	2691	2645	2761	0	0	0	0	0	0	0	0	0	0	0	0	0	7938	0	0	0	0	797
ENSMUSG00000006488	Prl7a1	-	0.004	X	0.104162	0.151487	0.096387	0.275493	0.0521325	0.0439477	0.196396	0.0720195	0.0961478	0.144529	0.109118	0.122294	0.066419	0	0	0	0	0	0	0	0	0	0	0	0	0	0	0	0	0	0	0	0	0	0	0	0	0	0	0	0	0	0	0	0
ENSMUSG00000006490	Prl8a9	-	0.005	X	0.15254	0.144073	0.207296	0.220778	0.223153	0.0626915	0.406136	0.307829	0.206671	0.390044	0	0.0698755	0.0327333	0	0	0	0	0	0	0	0	0	0	0	0	0	0	0	0	0	0	0	0	0	0	0	0	0	0	0	0	0	0	0	0
ENSMUSG00000006494	Pdk1	+	0.0256667	O	15.1534	32.743	39.0729	35.6897	71.9519	76.3728	47.9048	67.1208	95.4935	50.5823	114.333	87.7346	130.691	2465	2711	2749	3685	3629	3751	3828	3314	3544	3530	6985	6665	8457	0	0	0	0	0	0	0	0	0	0	0	0	0	0	1402	0	3881	2887	0
ENSMUSG00000006498	Ptbp1	+	0.023	X	56.6108	92.8672	86.3764	56.5502	89.5002	92.1955	101.124	101.649	80.7981	90.8147	114.566	104.646	192.849	8535	8068	7969	8374	8124	7558	7793	7722	7709	7419	11062	10159	10820	0	0	0	0	0	0	0	0	0	0	0	0	0	9161	8726	5786	5446	7262	5805
ENSMUSG00000006522	Itih3	-	0.01	X	0.0826148	0.0792788	0.0537112	0.0636084	0.251489	0.264421	0.127293	0.0727103	0.0687986	0.139882	0.100764	0.147499	0.0682059	0	0	0	0	0	0	0	0	0	0	0	0	0	0	0	0	0	1013	2710	0	1239	1209	0	0	0	0	0	0	0	0	0	0
ENSMUSG00000006526	Tmem110	+	0.019	O	6.25304	3.99928	4.57695	6.32724	7.98117	11.9423	8.95658	5.08191	4.55543	5.36887	7.10191	5.06448	3.78933	2960	4072	4341	4347	4057	4081	4041	3978	3051	2602	2703	2973	2599	0	0	0	0	0	0	0	0	0	0	0	0	0	7525	3679	3333	6014	7112	795
ENSMUSG00000006527	Sfmbt1	+	0.0461667	O	5.89766	7.48585	5.2633	2.85224	3.34954	3.72773	4.6879	5.87667	4.75574	5.54227	7.56333	4.5289	6.04633	3404	3368	3461	3660	3353	3506	3507	3293	3325	3630	3590	3699	3528	1273	2249	0	746	1444	1474	1894	1224	2384	706	1101	3869	3025	16528	8204	1862	1704	0	0
ENSMUSG00000006529	Itih1	-	0.00966667	X	0.196299	0.349018	0.0330078	0.188079	0.0624769	0.466483	0.0684342	0.16077	0.273109	0.142091	0.25052	0.232949	0.00916767	0	0	0	0	0	0	0	0	0	0	0	0	0	2943	925	0	0	0	964	0	0	0	0	0	0	0	0	0	0	0	0	0
ENSMUSG00000006538	Ihh	-	0.0326667	O	0.108356	0.179275	0.115281	0.13724	0.211486	0.133747	0.115787	0.0182893	0.109157	0.0458182	0.13771	0.110401	0.0581838	4727	2246	4388	3795	3908	3619	3084	3470	4515	5078	5254	5341	5250	52693	40851	32430	18671	31262	48769	43175	51633	47611	50204	36428	47230	29894	0	0	0	0	0	0
ENSMUSG00000006542	Prkag3	-	0.0156667	O	0.215537	0.145656	0.781583	0.315998	0.788038	0.340706	0.685723	0.178665	0.135784	0.1246	0.0600949	0.267382	0.126254	1714	1668	1619	1475	1412	1296	1023	952	1553	1664	1571	2922	1679	0	0	1195	0	3290	8276	5258	7596	7921	4894	2984	7267	3574	0	0	0	0	0	0
ENSMUSG00000006546	Cryba2	-	0.0205	O	0.0421129	0.27448	0.114386	0.137135	0.0923895	0.389259	0.312767	0.127297	0.0858663	0.0810001	0.104133	0	0.0406517	2928	2511	3226	3389	3241	2793	3181	3091	6678	7032	6745	8829	6199	0	59936	52640	41187	47966	63757	51710	70171	63924	64094	52964	66596	43625	0	0	0	0	0	0
ENSMUSG00000006567	Atp7b	-	0.0223333	O	0.143506	0.413434	0.341657	0.302018	0.465488	1.464	1.086	0.503795	3.26072	3.0843	2.96181	2.91928	2.09838	3174	3002	2745	2867	2945	3089	3774	3022	3051	3153	3419	3928	3438	4889	4479	2802	2434	3909	4630	2552	4221	3512	2878	4148	4154	4317	0	0	0	0	0	0
ENSMUSG00000006570	Defb2	+	0.00683333	X	0.131668	0.278311	0.116864	0	0.287526	0	0	0	0	0.130762	0	0.13666	0	0	0	0	0	0	0	0	0	0	0	0	0	0	0	0	0	0	0	0	0	0	0	0	0	0	0	0	0	0	0	0	0
ENSMUSG00000006574	Slc4a1	-	0.0111667	X	0.10228	0.108235	0.318431	0.0517738	0.459429	0.386143	0.246953	0.156173	0.044738	0.0646134	0.156922	0.0588487	0.201388	0	0	0	0	0	0	0	0	0	0	0	0	0	29141	18514	14129	4902	16175	16732	12634	19188	23059	17399	19784	21317	6064	0	0	0	0	0	0
ENSMUSG00000006575	Rundc3a	+	0.017	O	0.548256	0.220818	0.366689	0.655204	0.862149	0.569271	0.847369	0.733536	2.0938	2.92177	3.36237	4.0694	3.31393	2015	1905	1854	2719	2410	1932	2051	1943	3419	3342	3925	4392	3099	13732	11703	10217	7415	12069	13038	12092	14153	7032	2482	2240	3719	0	4088	4145	3136	2745	3517	2221
ENSMUSG00000006576	Slc4a3	+	0.0276667	O	9.2893	2.87409	1.46622	2.91617	3.0519	4.76044	2.37912	2.22377	4.57217	5.39906	4.70774	6.91662	4.57012	2176	1742	1663	1604	1585	1872	1638	1680	2081	1891	2345	3520	3391	1351	0	0	0	1907	1193	1122	0	0	632	0	2024	0	1432	0	0	0	0	0
ENSMUSG00000006586	Runx1t1	+	0.011	X	6.3564	1.13327	0.621425	1.01227	0.538412	0.478402	0.606506	0.197862	0.886747	0.379357	0.837222	1.46819	1.62688	5188	2558	2026	2180	1967	1562	1362	1590	2178	1637	2185	2184	2103	0	0	0	0	0	0	0	0	0	0	1080	0	0	26059	0	0	0	0	0
ENSMUSG00000006599	Gtf2h1	+	0.0095	X	56.7782	61.2075	81.7557	29.2656	62.3795	37.2786	46.2661	54.6603	26.0011	32.9359	50.0925	30.4561	60.3391	0	0	0	0	0	0	0	0	0	0	0	0	0	0	0	0	0	0	0	0	0	0	0	0	0	0	24289	21254	19886	17360	22796	20402
ENSMUSG00000006611	Hfe	-	0.0106667	X	3.2614	1.20156	0.921565	0.554602	0.255633	0.454595	0.184435	0.373003	0.307154	0.537732	0.720523	0.556324	0.429375	1576	1267	1370	1388	976	1066	859	814	1424	1508	1499	1911	1124	0	0	0	0	0	3977	2515	0	0	0	1091	843	0	0	0	0	0	0	0
ENSMUSG00000006638	Abhd1	+	0.0155	O	2.11852	1.88594	2.9068	2.87954	2.78982	4.01048	3.01425	1.07599	2.30718	2.93706	3.93446	3.95106	3.72137	2850	2635	2704	2578	2455	2545	2789	2749	2700	2675	2884	2585	2665	0	0	0	0	0	0	0	0	0	0	0	0	0	7948	6485	4897	4605	6316	5199
ENSMUSG00000006641	Slc5a6	-	0.0191667	O	1.78546	1.59782	2.75161	2.34656	3.04073	5.69743	7.5921	5.95299	3.49239	4.01602	7.18031	6.23765	5.78397	7537	6923	6050	7289	6192	7843	6438	7583	6665	6321	7673	8022	7424	0	0	0	0	0	0	0	0	0	0	0	0	0	3143	971	0	1454	2373	912
ENSMUSG00000006642	Tcf23	+	0.0075	X	0.0847479	0.285506	0.509833	0.241523	0.27917	0.117715	0.101961	0.0751713	0.0710065	0.127442	0.0645114	0.181576	0.102415	0	0	0	0	0	0	0	0	0	1047	1414	1515	1639	1472	0	0	0	894	0	0	0	0	0	0	0	0	0	0	0	0	0	0
ENSMUSG00000006649	Nphs1	+	0.0115	X	0.244585	0.211348	0.117938	0.24647	0.342338	0.352802	0.0150882	0.085817	0.513017	0.506179	4.06904	5.41106	15.7151	0	0	0	0	0	0	0	0	0	0	0	0	1481	34332	20230	21706	16440	18866	21627	18774	29941	21912	21505	2271	4528	0	0	0	0	0	0	0
ENSMUSG00000006651	Aplp1	-	0.0251667	O	9.32604	0.555288	2.69449	4.00806	3.27532	1.35789	0.747143	1.86951	3.09981	3.71415	7.13868	6.96388	7.92971	2392	2117	2100	2224	2543	2355	2265	2432	2571	2862	3077	3270	3116	24298	20466	19796	15276	18418	23087	20548	23658	20036	15288	2271	4528	0	0	0	0	0	0	0
ENSMUSG00000006673	Qrich1	+	0.0345	O	45.2138	42.6219	31.4706	24.5707	45.0095	35.932	39.5399	59.3417	47.9142	62.9566	63.7095	63.3292	78.8293	6935	4196	4450	5652	4188	6193	5658	5517	4723	5119	6746	6923	6542	0	0	0	0	0	0	0	0	0	0	0	0	0	32917	28663	25831	27478	29202	24254
ENSMUSG00000006675	P4htm	-	0.0228333	O	1.02947	1.36624	0.789171	1.63618	1.88047	2.10384	2.21627	1.53782	1.1137	0.894686	0.641589	1.00021	0.541202	2295	2471	2257	2218	2350	2443	2220	2230	2283	2112	2259	2552	2415	0	0	0	0	0	0	0	0	0	0	0	0	0	0	1282	956	3313	1811	0
ENSMUSG00000006676	Usp19	+	0.0381667	O	22.5	27.0627	20.857	20.2305	26.7898	28.7413	27.1875	28.323	27.3127	33.4787	31.8937	33.6157	29.7486	3432	3182	3042	3183	3345	3271	2856	3392	3323	3655	5323	5318	5772	0	0	0	0	0	0	0	0	0	0	0	0	0	10931	8388	9848	9033	11542	9196
ENSMUSG00000006678	Pola1	-	0.0146667	O	10.4015	31.3011	29.7162	11.3942	25.1796	20.6808	22.008	22.1502	25.6734	17.763	25.1596	19.5606	28.1276	2697	3086	3116	3383	3146	3528	3430	3378	3281	3649	3835	4039	5016	0	0	0	0	0	0	0	0	0	0	0	0	0	0	0	0	0	1413	0
ENSMUSG00000006699	Cdc42	-	0.00666667	X	125.819	92.5229	104.015	48.9071	92.8065	47.9262	63.9502	63.05	58.6745	87.0396	96.3876	63.7671	77.9985	0	0	0	0	0	0	0	0	0	0	0	0	0	0	0	0	0	0	0	0	0	0	0	0	0	0	13526	7039	6848	6991	9180	3855
ENSMUSG00000006705	Pknox1	+	0.015	X	10.1597	7.86315	6.74508	6.21223	10.8095	9.92555	11.1551	9.99414	10.1522	7.49761	8.51881	7.43249	11.4335	0	803	0	1077	1136	2602	1862	2845	0	0	0	1404	2491	0	0	0	0	0	0	0	0	0	0	0	0	0	11404	2393	3186	2831	7348	0
ENSMUSG00000006711	D130043K22Rik	+	0.0125	X	0.297318	0.0636199	0.104003	0.534915	0.235725	0.371131	0.0575643	0.207868	0.552872	0.216642	0.163807	0.129134	0.1442	0	0	0	0	0	0	0	0	0	0	0	0	0	0	0	0	0	0	0	0	0	0	0	0	0	0	0	0	0	0	0	0
ENSMUSG00000006715	Gmnn	-	0.0261667	O	6.24059	20.4905	26.799	6.68681	27.8637	15.8878	18.7035	31.7222	32.8386	34.428	55.331	27.8259	34.7013	3004	3002	2874	4321	3100	3337	3104	4986	4663	6125	6629	6642	7534	0	0	0	0	0	0	0	0	0	0	0	0	0	5195	7626	1178	5388	6911	4154
ENSMUSG00000006717	Acot13	-	0.0275	O	8.48944	9.0636	7.58729	8.77588	10.9372	4.89835	6.28576	6.51393	7.83925	6.91851	12.7877	8.57236	5.07234	5295	4751	4232	4371	4053	4398	4135	4189	4261	4459	10691	8744	5624	0	0	0	0	0	0	0	0	0	0	0	0	0	2325	0	0	0	1389	0
ENSMUSG00000006720	Zfp184	+	0.017	O	4.23895	5.83134	5.72213	5.57553	9.87312	6.65776	5.1883	7.90983	5.69974	6.0913	9.58343	6.45698	7.77387	2746	2838	2925	3023	2608	3365	3134	3150	2911	3128	3561	3127	2950	0	0	0	0	0	0	0	0	0	0	0	0	0	8578	5329	8199	9717	10259	7522
ENSMUSG00000006724	Cyp27b1	+	0.0195	O	0.180651	0.0526297	0.215383	0.235343	0.317303	0.439225	0.178453	0.139343	0.0997115	0.193868	0.198125	0.207538	0.398203	6345	5568	5502	6513	6087	6495	6066	4973	5896	6118	7017	6739	6128	6749	6507	4610	3272	5273	5244	4685	5517	4041	3611	4030	4433	4040	1161	0	0	0	1924	0
ENSMUSG00000006728	Cdk4	+	0.0273333	O	249.95	333.836	234.085	106.137	237.792	168.599	279.002	292.272	229.101	213.305	372.19	241.712	349.767	6485	5454	6355	6581	6559	6799	6663	6257	6470	7065	8800	9017	8398	2573	2392	0	0	0	0	0	0	0	0	0	0	0	3437	4479	4085	3476	4063	3697
ENSMUSG00000006731	B4galnt1	+	0.0325	O	5.92513	6.7789	6.07013	6.96534	7.0771	3.71291	2.41803	1.78561	1.0742	2.59395	3.38184	3.88327	1.7099	3939	3085	3241	2816	3077	2669	2582	2495	3031	3251	3773	4046	3167	0	0	0	0	0	3488	2648	2415	4326	2121	4617	3760	4236	2486	891	0	0	0	0
ENSMUSG00000006732	Mettl1	+	0.025	O	9.52942	12.5848	8.0596	4.69853	10.6609	8.21224	15.2025	18.9487	8.05106	8.45737	13.4025	8.87881	14.059	4343	3711	3316	3803	4007	5300	5991	4888	3385	3644	4288	3991	3503	0	0	0	0	0	0	0	0	0	0	0	829	0	1352	0	0	0	1094	0
ENSMUSG00000006736	Tspan31	-	0.0175	X	48.6083	33.0394	54.3334	38.6303	50.4209	36.4963	33.6377	29.5114	36.6513	42.7747	57.7938	37.6978	38.6448	4038	3662	3822	3618	3456	3847	3998	3632	3615	3568	4409	3768	4504	18666	16670	14244	11672	13930	17834	17467	18149	14501	12652	15214	15289	14708	3437	4479	4085	3476	4063	3697
ENSMUSG00000006740	Kif5b	-	0.0158333	O	111.497	105.666	168.908	94.2642	129.503	81.725	105.699	144.67	97.7975	126.9	114.857	107.674	120.393	6441	5583	5621	5928	5831	5815	5680	5642	5390	6140	6074	6479	6480	0	0	0	0	0	0	0	0	0	0	0	0	0	0	0	0	0	0	0
ENSMUSG00000006763	Saal1	-	0.0106667	X	6.02577	20.3319	10.4516	7.15916	13.6169	10.2747	12.9032	15.5222	12.9775	12.7816	16.9167	12.1991	10.3517	0	0	0	0	0	0	0	0	0	0	0	0	0	0	0	0	0	0	0	0	0	0	0	0	0	0	18993	13710	16651	15743	17578	14006
ENSMUSG00000006764	Tph2	-	0.0173333	X	0.251132	0.261399	0.483634	0.408244	0.0735861	0.144785	0.435543	0.0339473	0.101245	0.0743739	0.0510937	0.358526	0.0971777	0	0	0	0	0	0	0	0	0	0	0	1430	0	0	0	0	0	0	0	0	0	0	0	0	0	0	0	0	0	0	0	0
ENSMUSG00000006777	Krt23	-	0.012	X	0.076833	0.0816943	0.0502204	0.0625574	0.168672	0.106654	0.230662	0.0291461	0.0970258	0.219864	0.352431	0.355929	0.0742409	0	0	0	0	0	0	0	0	0	0	0	0	0	0	0	0	0	1284	0	1063	1047	0	0	0	663	0	0	0	0	0	0	0
ENSMUSG00000006782	Cnp	+	0.023	O	6.12826	5.31215	4.21247	2.86194	3.67948	1.90088	3.35253	5.01757	4.05936	7.30177	7.0252	7.26588	8.45823	3066	3235	3162	3420	3195	3063	3215	2769	3277	4338	4411	5425	2964	1223	0	0	0	0	0	786	0	0	0	0	0	0	24962	23481	19961	17705	12882	15331
ENSMUSG00000006784	Ttc25	+	0.0148333	X	0.489367	0.402263	0.382806	0.632398	0.503455	0.482973	0.282574	0.207776	1.13366	1.65819	1.24865	1.14826	1.29876	1927	1725	1743	1915	2129	2148	2150	2132	2225	2225	2201	2370	4109	3916	2274	1018	0	1227	2319	1482	1048	1818	0	0	0	0	0	0	0	0	0	0
ENSMUSG00000006800	Sulf2	-	0.0396667	O	56.6901	54.4792	30.4817	44.1457	43.8331	55.6319	54.6776	38.0096	13.4188	22.4298	27.1597	29.1497	31.1253	5524	5256	5175	6136	6107	4565	5002	5308	4036	3801	6124	7131	7512	0	0	0	0	0	0	0	0	0	0	0	0	0	9399	6378	6501	6646	14327	5379
ENSMUSG00000006818	Sod2	+	0.0221667	O	9.87545	37.8267	32.1761	18.7044	40.5917	30.1079	40.0465	47.2508	14.0679	10.089	23.4356	17.1337	18.8081	3006	3891	3846	4402	3800	5143	4898	3747	2744	3065	5837	4893	5049	0	0	0	0	0	0	0	0	0	0	0	0	0	5320	4503	4765	4950	5636	4365
ENSMUSG00000006850	Tmco6	+	0.0188333	O	3.64185	5.51259	4.3871	4.70164	5.00628	3.70476	3.42921	3.03831	7.48267	6.70623	7.81802	7.93543	8.29123	2341	2011	2101	2178	2237	2377	2061	2122	4004	4187	4046	4615	4545	5189	6052	1357	2066	5575	7118	7593	5921	8397	7686	11211	8055	9086	1253	1369	806	1534	1006	1237
ENSMUSG00000006906	Stambp	-	0.0173333	O	2.15181	3.96483	3.49662	3.50411	4.81491	1.54784	1.77903	1.22818	1.60268	1.35045	0.596082	0.38078	0.291423	2612	2320	2359	2417	2538	2378	2329	2405	2483	2707	2461	2516	2171	2757	691	0	0	0	0	0	0	2228	687	0	1155	0	21550	5618	5960	7916	4566	4524
ENSMUSG00000006920	Ezh1	-	0.0233333	O	7.24205	11.7609	16.5216	33.3944	23.4516	19.1865	10.3593	8.25237	12.6735	8.89923	9.92568	13.5179	10.8407	3797	4041	4656	6121	5737	5537	5991	5591	5909	5829	5873	8377	5449	3064	1015	0	0	0	0	0	0	0	0	0	0	0	19373	11075	20343	23269	24868	10350
ENSMUSG00000006930	Hap1	-	0.0268333	O	0.336069	4.03578	2.53645	6.96739	5.92181	6.96794	5.13792	8.27391	11.636	6.71669	6.21798	8.23725	12.5631	2873	2479	2885	3048	2986	3072	3079	2943	3135	3216	3118	3252	3234	10379	7908	2352	1554	0	1567	0	0	2988	3862	1725	3256	0	0	0	0	743	1000	0
ENSMUSG00000006931	Leprel4	-	0.0315	O	48.7995	65.39	66.976	60.974	51.9994	22.4402	14.7321	23.7897	6.7898	19.0424	18.3644	19.388	10.1197	8950	7459	8449	8299	7146	6845	6501	6184	5303	6096	5775	6752	8848	0	0	0	0	0	978	1196	0	0	0	0	2981	0	3801	0	0	0	0	0
ENSMUSG00000006932	Ctnnb1	+	0.0136667	X	570.139	408.763	324.365	271.32	440.779	385.906	386.622	512.375	406.043	407.706	481.186	436.899	518.277	0	0	0	0	0	0	0	0	0	0	0	0	0	0	0	0	0	0	0	0	0	0	0	0	0	0	20828	16697	15742	15671	18412	11371
ENSMUSG00000006941	Eif1b	+	0.0283333	O	11.7021	9.10245	5.5086	3.79408	7.63215	6.97102	8.04648	11.3055	12.1018	8.31406	10.3506	8.40598	6.28694	3470	3041	2863	3071	2831	2988	2968	2967	3395	2954	3189	3293	2927	5557	5449	4378	1038	1271	4808	6017	11622	4821	2816	1607	966	0	2222	2598	945	1698	949	1936
ENSMUSG00000006948	Klk4	+	0.00766667	X	0.122237	0.0519757	0	0.159235	0.0536613	0.0452357	0.117335	0	0	0.0467258	0.0561739	0.0755337	0.0708515	0	1063	952	1733	1390	1102	1024	1534	0	1020	0	3827	1096	4271	976	0	763	0	2124	862	3287	961	2186	2407	1732	2288	0	0	0	0	0	0
ENSMUSG00000006958	Chrd	+	0.0296667	O	3.4731	1.39667	0.651066	1.69489	0.396796	0.353149	0.33902	0.469048	0.720391	1.71815	2.85026	2.19156	1.5656	2439	2771	2639	3607	2564	2530	2549	2154	4875	5008	5546	5880	5748	3376	2392	3241	1823	5307	8356	7769	8319	5862	5557	3574	4060	3929	0	0	0	0	0	0
ENSMUSG00000006998	Psmd2	+	0.0105	X	72.2538	113.081	121.691	48.3218	132.206	73.2012	110.41	136.192	74.0645	92.5662	105.534	93.9322	125.47	0	0	0	0	0	0	0	0	0	0	0	0	0	0	0	0	0	0	0	0	0	0	0	0	0	0	12455	10238	9430	8348	10533	10341
ENSMUSG00000007021	Syngr3	-	0.02	O	0.468396	1.26347	0.944751	1.29005	0.962049	1.31465	2.45345	1.05539	2.16405	1.92845	4.41659	3.17204	2.94968	6019	5442	5369	5806	5614	6293	5950	5853	9265	7596	10521	11053	10269	4142	2698	0	0	0	1891	0	1776	946	816	1318	2761	3387	0	0	0	0	0	0
ENSMUSG00000007029	Vars	+	0.0345	O	40.5328	83.9672	53.4692	49.6834	84.6972	100.213	109.804	112.484	72.632	62.1039	90.3596	101.137	134.314	7624	5043	4630	5168	5095	6307	5337	5949	6707	4792	8317	8047	8853	0	0	0	0	0	0	0	0	0	0	0	0	0	12457	10411	11472	9508	12429	9521
ENSMUSG00000007030	D17H6S56E-3	+	0.0246667	X	0.0875983	0.0713623	0.122511	0.229397	0.128264	0.175772	0.338965	0.132603	0.101148	0.127398	0.107214	0.247779	0.1297	0	0	0	0	0	0	0	0	0	0	0	0	1392	0	0	0	0	0	0	0	0	0	0	0	0	0	12457	10411	11472	9508	12429	9521
ENSMUSG00000007033	Hspa1l	+	0.0436667	O	0.124929	0.20248	0.15535	0.251881	0.209002	0.110148	0.200253	0.0180765	0.131838	0.147154	0.0544344	0.195855	0.149502	3505	3326	3485	3640	3524	3578	2631	2686	3397	3575	3641	3800	3836	3471	3522	1635	0	1606	2283	1538	1686	3303	3906	5194	6435	6128	0	0	0	0	0	0
ENSMUSG00000007034	Slc44a4	+	0.0195	X	0.0660659	0.0609787	0.175945	0.500221	0.44866	0.338019	0.148805	0.199434	0.554001	0.535227	1.31865	1.37378	1.30876	0	0	0	0	0	0	0	0	2542	1053	5837	5366	5228	0	0	0	0	0	0	0	0	0	0	0	0	0	0	0	0	0	0	0
ENSMUSG00000007035	Msh5	-	0.00983333	X	0.842427	1.12899	1.08811	3.32893	1.03259	1.97321	1.00047	0.737925	3.30515	1.3466	0.995025	1.87069	0.978932	0	0	0	0	0	0	0	0	0	0	0	0	0	0	0	0	0	0	0	0	0	0	0	0	0	0	0	0	0	0	0	0
ENSMUSG00000007036	Abhd16a	+	0.0236667	O	21.2367	14.0227	11.4609	14.1424	14.8137	16.3863	12.9109	11.9006	7.04864	10.0928	11.2673	11.4123	8.68318	3044	2359	2221	2275	2236	2315	2239	2187	2568	2381	2359	2313	2628	3569	0	0	0	0	0	0	0	0	0	0	0	0	13439	0	0	2961	5715	0
ENSMUSG00000007038	Neu1	+	0.0223333	O	21.3815	11.7263	18.9487	27.3662	22.7556	22.0426	19.5311	12.0272	9.83387	9.67571	9.33433	12.7964	8.92055	2311	2031	2075	2399	2307	2088	2081	2335	2271	2183	5024	5217	6034	0	0	0	0	0	0	0	0	0	0	0	0	0	0	951	1132	1603	2929	0
ENSMUSG00000007039	Ddah2	+	0.0205	O	43.8075	22.8602	27.0727	42.1423	59.6556	28.2204	25.9426	27.0805	45.4813	39.4236	34.1001	36.5759	15.7369	16910	10554	12533	17302	16475	15732	11663	9581	13956	14012	14726	17486	14252	0	0	0	0	0	0	0	0	0	0	0	0	1217	3971	0	0	0	0	0
ENSMUSG00000007041	Clic1	+	0.0266667	O	104.124	120	132.929	81.8311	125.697	44.6733	46.2273	73.3175	79.7076	152.551	117.726	111.846	34.5962	11294	6217	4796	6611	5816	5931	5642	4782	8030	8048	7455	9536	6784	0	0	0	0	0	1302	0	0	0	0	2332	3221	2274	6262	2373	2058	4764	4428	2751
ENSMUSG00000007044	Ly6g6c	+	0.026	O	0.0924915	0.132293	4.40368	3.93481	9.12178	2.4e-05	0.063978	1.15562	0.00258391	1.82e-06	0	8.19e-09	0.146739	4750	4337	7737	10691	10659	9801	6021	3882	5926	5964	7271	7950	7468	6532	1023	0	0	0	0	0	0	0	738	861	1150	1217	0	0	0	0	0	0
ENSMUSG00000007050	Lsm2	+	0.0221667	O	7.86397	20.8278	17.7832	9.84747	27.3395	23.7588	27.9072	36.0548	24.2203	26.9519	45.6989	29.6593	29.5997	3809	3668	3582	3690	3644	3841	3670	4376	3822	3797	4053	4112	4047	0	0	0	0	0	0	0	0	0	0	0	0	0	6999	4566	3745	2817	6433	2374
ENSMUSG00000007080	Pole	+	0.00983333	X	7.16326	23.7911	13.7664	8.75617	22.3062	27.315	28.8159	31.2146	29.6892	24.281	32.3838	32.0542	44.0394	0	0	0	0	0	0	0	0	0	0	0	0	0	0	0	0	0	0	0	0	0	0	0	0	0	0	2884	3452	3346	2431	4129	2616
ENSMUSG00000007097	Atp1a2	-	0.0135	X	1.36689	0.307454	0.224614	0.527222	0.947264	0.463331	0.332534	1.248	7.41757	2.58928	0.531086	1.42889	0.364503	0	0	0	0	0	0	0	0	899	0	1208	3471	808	6760	3279	1063	0	1957	960	0	0	0	0	0	1319	0	0	0	0	0	0	0
ENSMUSG00000007107	Atp1a4	-	0.0116667	X	0.0796188	0.0534936	0.0874924	0.109187	0.0552134	0.0620817	0.0806487	0.0891862	0.2192	0.071672	0.114888	0.112061	0.469914	0	0	0	0	0	0	0	0	0	0	0	0	0	1001	884	0	0	0	0	0	0	0	0	0	0	0	0	0	0	0	0	0
ENSMUSG00000007122	Casq1	-	0.0138333	X	0.285366	0.0337756	0.0603379	0.134615	0.0348659	0.116477	0.0754763	0.0734385	0.317715	0.852252	0.30932	0.13276	0.769013	0	0	0	667	0	0	703	758	861	584	965	3929	3750	0	0	0	0	0	0	0	0	0	0	0	0	0	0	0	0	0	0	0
ENSMUSG00000007207	Stx1a	+	0.02	O	3.32217	1.1115	0.947173	0.931921	2.16559	1.83399	1.81295	1.89628	3.15543	3.36193	1.94856	2.13272	2.77274	0	0	0	0	0	0	0	0	1800	1997	2886	3791	2108	0	0	0	0	0	0	0	0	0	0	0	0	0	16439	2533	7413	4056	7988	6872
ENSMUSG00000007209	Ceacam9	+	0.0115	X	0.0772328	0.0469192	0.0577205	0.14373	0.145317	0.081671	0.0529735	0.1004	0.156225	0.0632095	0	0.0454431	0.106597	0	0	0	0	0	0	0	0	0	0	0	0	2178	3697	2424	2686	0	3207	2807	1272	5274	5083	3826	1994	1823	0	0	0	0	0	0	0
ENSMUSG00000007216	Zfp775	+	0.009	X	1.30533	2.1434	1.54257	1.73294	2.55501	2.44374	2.9019	2.22215	2.28248	1.78552	2.1709	2.33101	1.72832	0	0	0	0	0	0	0	0	0	0	0	0	0	0	0	0	0	0	0	0	0	0	0	0	0	0	6493	790	912	2024	1098	2386
ENSMUSG00000007279	Scube2	-	0.00883333	X	1.50432	0.176914	0.174938	0.0966149	0.177727	0.145584	0.121663	0.123007	0.504731	0.881584	0.324136	0.669389	0.283859	0	0	0	0	0	0	0	0	0	0	0	0	0	0	0	0	0	0	0	0	0	0	0	0	0	0	0	0	0	0	0	0
ENSMUSG00000007338	Mrpl49	-	0.0425	O	22.163	40.5516	52.1907	17.7074	39.7767	18.1206	30.4948	33.3257	28.0777	26.4367	48.386	25.6947	45.8422	6864	6807	6213	6812	6776	6806	6510	6916	6523	7004	7416	7541	8717	0	0	0	0	0	0	0	0	0	0	0	0	0	7173	7340	7643	5809	6634	5318
ENSMUSG00000007379	Dennd2c	+	0.0145	X	3.69167	6.12316	7.8635	6.64267	8.7668	5.79123	4.5106	3.39375	4.58781	12.9136	20.0159	11.8037	18.0559	0	0	0	0	0	956	0	868	918	976	1918	2179	3089	0	0	0	0	0	0	0	0	0	0	0	0	0	4206	2782	4199	3722	5622	1232
ENSMUSG00000007411	Mark3	+	0.0348333	O	35.8904	34.2965	36.3763	28.2554	36.2839	30.0693	32.5407	48.2079	35.5647	41.3156	45.0118	38.1828	43.7521	5841	4015	4140	4129	3526	3950	3278	3307	4082	3343	3524	4341	6244	0	0	0	0	0	0	0	0	0	0	0	0	0	37837	20223	25554	28353	25193	13717
ENSMUSG00000007415	Gatad1	-	0.00966667	X	25.2204	25.2646	19.5421	13.379	28.105	18.6564	24.4179	26.9396	29.9125	36.2158	40.679	31.207	29.3546	3849	2537	2573	2595	2323	2508	2942	2964	3091	3440	3356	3720	3504	0	0	0	0	0	0	0	0	0	0	0	0	0	9297	3412	5140	4923	4823	7935
ENSMUSG00000007440	Pcdha4	+	0.015	O	3.73215	1.55028	1.63927	1.62521	2.23482	2.43434	2.82698	1.95613	2.05639	1.83772	2.19843	1.64136	0.765464	1001	0	879	1024	828	1165	1081	951	1526	1685	1845	1948	1764	4371	2304	2104	900	2016	4955	2924	5177	4926	5271	5401	4339	6217	0	0	0	0	0	0
ENSMUSG00000007457	2310003L06Rik	+	0.009	X	0.102991	0.358396	0.456912	0.396409	2.30212	1.76761	2.65362	1.44923	0.0756562	0.0892932	1.15937	0.308421	0.560924	0	0	0	0	1116	985	1536	1496	0	0	0	0	0	0	0	0	0	0	0	0	0	0	0	0	0	0	0	0	0	0	0	0
ENSMUSG00000007458	M6pr	+	0.0201667	O	25.4542	28.2042	36.1283	30.9097	47.3306	28.0821	25.8485	28.569	25.295	36.3604	57.3449	34.8854	35.6414	4491	3378	3463	3843	3765	3552	3550	3439	3666	3758	4715	4658	4555	0	0	0	0	0	0	0	0	0	0	0	0	0	18243	5641	10159	9018	18881	10044
ENSMUSG00000007476	Lrrc8a	+	0.0338333	O	23.3861	9.33101	11.5111	16.1455	14.0358	11.8083	10.902	10.9155	12.2479	22.4301	18.3448	20.0197	10.4279	5441	3804	3905	3647	3554	3593	3323	3590	3724	3866	3698	3837	3744	0	0	0	0	0	0	0	0	0	0	0	0	0	19040	4939	6069	7204	7960	6156
ENSMUSG00000007480	Mc5r	+	0.0123333	X	0.145376	0.505711	0.317237	0.169163	0.348085	0.342321	0.697518	0.118088	0.133896	0.151664	0.790103	0.428023	0.602261	1723	2409	1949	2136	1971	2429	2760	2048	2015	2145	2619	2935	2624	2179	0	0	0	0	0	0	0	0	0	0	1025	0	0	0	0	0	0	0
ENSMUSG00000007564	Ppp2r1a	+	0.00983333	X	49.8126	71.4807	48.7717	48.0817	61.4223	46.7128	54.2019	61.129	58.5524	56.7798	77.0703	67.539	74.7099	0	0	0	0	0	0	0	0	0	0	0	0	0	0	0	0	0	0	0	0	0	0	0	0	0	0	19937	15522	14704	12754	17568	10345
ENSMUSG00000007570	Fance	+	0.0266667	O	15.9543	19.9873	15.0461	17.9694	19.952	18.4414	26.5305	23.846	19.2989	17.5087	24.1987	22.5676	23.5362	5349	3107	3019	2434	3116	3095	3103	3186	3376	2922	4126	5162	4884	0	0	0	0	0	0	0	0	0	0	0	0	0	9548	8015	6109	7795	10040	4318
ENSMUSG00000007589	Tinf2	-	0.0175	O	8.31646	15.4523	12.3509	10.8537	20.3086	13.9204	17.9685	18.8774	18.2998	21.3607	26.1547	21.3546	26.4564	2774	2585	2364	2499	2491	2740	2943	2703	2659	2740	3238	2774	3019	1780	725	0	0	0	0	0	0	0	0	0	936	0	5819	5533	5790	5326	5146	3998
ENSMUSG00000007591	Tssk4	+	0.0111667	X	0.319133	0.406046	0.200818	0.461932	0.350308	0.360984	0.383312	0.107636	0.250614	0.0915358	0.121922	0.237241	0.300136	4699	4481	3770	3941	3699	4035	3950	3882	4000	3837	4000	4186	3975	0	0	0	0	0	0	0	0	0	0	0	0	0	0	0	0	0	0	0
ENSMUSG00000007594	Hapln4	+	0.02	O	0.105639	0.190181	0.120173	0.396999	0.196294	0.285924	0.332346	0.111186	0.310596	0.609933	0.853944	1.05308	1.31975	2192	1860	2279	2078	2071	2506	2182	2132	2575	2525	3845	3617	3928	9535	9011	8158	6321	7039	7069	7647	9383	9166	8664	8008	8613	8125	0	0	0	0	0	0
ENSMUSG00000007603	Dus3l	+	0.028	O	4.94133	6.86211	3.54402	3.57518	6.29623	7.86877	7.60153	8.20622	6.43707	6.36559	12.3031	11.3011	12.4348	4137	3734	4181	4497	4193	4048	4093	4048	4855	4878	6281	5156	7719	2311	1636	0	0	0	0	1032	768	0	0	0	0	0	5807	925	1572	2639	3326	2840
ENSMUSG00000007610	Gtpbp3	+	0.0376667	O	10.2222	16.8754	14.7173	12.5935	15.7569	14.2036	13.722	15.2289	13.417	12.3554	23.7934	15.5602	22.221	5641	4855	4352	4764	4278	4870	4907	4633	6048	5815	6391	6282	6363	0	0	0	0	0	0	0	0	0	0	0	0	1322	1776	2359	1655	916	2245	0
ENSMUSG00000007613	Tgfbr1	+	0.0045	X	29.6773	20.9697	15.0846	8.38609	14.7453	16.8732	24.1135	24.6759	22.0261	24.8814	22.4203	17.6719	17.1312	0	0	0	0	0	0	916	0	0	0	0	0	0	0	0	0	0	0	0	0	0	0	0	0	0	0	12410	1358	1942	1690	1360	2277
ENSMUSG00000007617	Homer1	+	0.00633333	X	10.3775	15.5344	15.7976	9.21578	11.3387	10.3331	11.6339	15.7387	24.096	23.8694	21.9989	20.4483	20.3358	0	0	0	0	0	1145	1256	837	0	0	0	0	0	0	0	0	0	0	0	0	0	0	0	0	0	0	3814	0	0	0	0	0
ENSMUSG00000007646	Rad51c	-	0.024	O	2.18296	3.12377	2.9723	1.20556	3.36329	2.8896	3.88338	3.49201	7.09958	4.13311	7.47151	6.09538	7.73886	2433	1926	2022	2185	1952	2217	2082	2038	2486	2945	3291	3394	3538	0	0	0	0	0	0	0	0	0	0	0	0	0	0	0	0	0	0	0
ENSMUSG00000007653	Gabrb2	+	0.021	X	0.834977	3.13563	5.49339	1.64354	2.74912	0.811442	1.69873	0.933554	0.382888	0.332595	0.215705	0.31418	0.117909	2666	2980	3371	2853	2360	2539	2429	2487	2754	2806	2945	3378	2950	971	0	0	0	0	917	0	828	1879	2499	2642	2197	3362	0	0	0	0	0	0
ENSMUSG00000007655	Cav1	+	0.019	X	113.743	37.4499	87.4522	65.6925	58.9447	28.0954	23.8546	38.5818	71.8916	106.555	185.519	110.578	35.7044	7203	4109	3776	3877	3511	2995	2774	3027	5234	4724	4530	3295	2971	0	0	0	0	0	0	0	0	0	0	4143	4307	5620	11836	0	0	0	0	0
ENSMUSG00000007656	Arpp19	+	0.0055	X	52.0511	61.8641	54.9828	40.081	89.0695	47.3601	48.3762	84.632	65.2293	86.4394	111.153	73.044	49.8563	0	1485	1436	2821	2692	2935	2042	0	0	0	0	0	0	0	0	0	0	0	0	0	0	0	0	0	0	0	4857	0	3673	3781	4467	0
ENSMUSG00000007659	Bcl2l1	-	0.029	O	23.5055	19.6656	20.2296	18.2827	18.6324	9.71547	8.67872	16.7172	19.8622	28.4275	28.0633	25.6355	23.7386	7637	5917	7175	6181	5244	4923	4661	5146	6187	6227	5731	7627	5990	0	0	0	0	0	0	0	0	0	0	0	839	0	11511	6159	6725	4077	3480	2061
ENSMUSG00000007670	Khsrp	-	0.03	O	7.20161	14.1561	7.00309	9.81169	12.0907	15.4088	14.3833	12.1153	13.3359	10.3483	10.8818	12.8483	14.3739	4239	4210	3670	3824	4367	4269	4184	4038	4245	4324	4922	4976	5188	5682	3293	825	656	0	4179	1366	3655	1498	627	1097	956	0	10007	8647	6708	6022	8614	6879
ENSMUSG00000007682	Dio2	-	0.00816667	X	0.395961	0.18958	0.185047	0.298236	0.217404	0.201685	0.166789	0.0828173	0.258557	0.108038	0.192007	0.106876	0.0813532	1757	1297	1063	1221	917	0	0	0	946	914	0	0	0	0	0	0	0	0	0	0	0	0	0	0	0	0	0	0	0	0	0	0
ENSMUSG00000007721	Ccdc124	-	0.0243333	O	10.3379	17.8243	18.7735	11.4092	21.2837	9.95833	13.977	24.8126	16.3138	19.2672	35.4207	17.4155	24.4648	2907	2795	2606	2814	2723	2670	2634	3184	2489	2567	3605	3651	4912	0	0	0	0	0	0	0	0	0	0	0	0	0	1254	0	0	0	0	0
ENSMUSG00000007739	Cct4	+	0.007	X	181.867	526.576	399.863	183.674	349.541	224.926	310.063	358.663	283.818	375.575	433.592	332.762	398.718	0	0	0	0	0	0	0	0	0	0	0	0	0	0	0	0	0	0	0	0	0	0	0	0	0	0	12759	8478	9681	9290	10771	9493
ENSMUSG00000007777	0610009B22Rik	-	0.0163333	O	9.50927	13.0752	15.9207	5.26549	13.7176	8.11578	11.3312	7.14665	10.1382	10.469	17.7773	12.2821	14.0095	3482	3400	3176	3257	3083	3218	3231	3000	3333	3428	3619	4093	3601	0	0	0	0	0	0	0	0	0	0	0	0	0	1017	955	0	0	0	0
ENSMUSG00000007783	Cpt1c	-	0.0188333	X	10.6976	10.9861	9.28441	15.9023	14.653	16.8127	11.5248	6.50739	5.47763	7.45728	8.06635	8.18735	7.84204	4756	5242	4591	5230	5334	4753	4638	3849	5095	4920	4983	5573	5232	0	0	0	0	0	0	0	0	0	0	0	0	0	8157	6341	5654	7741	9604	5459
ENSMUSG00000007805	Twist2	+	0.031	O	9.07869	3.79252	2.63232	1.15437	2.30909	0.592444	1.04294	1.35243	0.462722	1.24497	3.51858	4.56843	1.52443	9466	6921	6504	6383	3560	2851	1720	2959	3106	3265	3728	3964	3570	0	0	1118	1032	6202	20027	14739	18990	13989	12084	9309	14734	10671	9443	0	0	0	0	0
ENSMUSG00000007812	Zfp655	+	0.024	O	24.2366	16.8103	20.6255	19.8542	24.7642	23.5197	21.0799	21.4195	17.1122	17.601	20.9362	20.6229	30.2645	3851	3608	3553	3289	3135	3599	3142	3069	3378	4005	3210	3769	3844	0	0	0	0	0	0	0	0	0	0	0	0	0	22182	11851	17450	16864	16802	10277
ENSMUSG00000007815	Rhoa	+	0.0291667	O	32.793	26.3708	33.6038	15.3402	23.9522	12.4552	17.3249	20.3826	16.6089	24.4285	35.9619	22.8157	24.6908	9539	5717	5701	6121	6026	5837	6499	5005	5562	5880	8097	8159	8217	0	0	0	0	0	0	0	0	0	0	0	0	0	18153	11898	14960	13984	16959	8919
ENSMUSG00000007817	Zmiz1	+	0.017	X	4.68187	2.44052	2.34715	3.85961	2.89561	5.90097	3.84182	4.26497	7.95403	4.27199	1.75909	3.88914	3.11721	0	0	0	0	0	0	0	0	0	0	0	0	994	0	0	0	0	0	0	0	0	0	0	0	0	0	25106	7594	10295	4287	3946	2750
ENSMUSG00000007827	Ankrd26	-	0.0171667	O	3.28975	7.11841	5.11093	4.22352	6.6709	7.92963	9.95254	8.25053	8.30553	5.67134	6.50531	5.34183	6.3151	2939	3045	2910	2788	2734	3824	3219	3617	2996	2353	2319	2594	2251	0	0	0	0	0	0	0	0	0	0	0	1420	0	20054	7713	9724	8908	20053	9943
ENSMUSG00000007833	Aldh16a1	-	0.0283333	O	21.4488	22.9216	14.9125	10.3915	21.8626	19.3131	14.8823	24.2246	20.904	22.3346	30.8047	23.9399	23.952	3132	2570	2296	2439	2365	2920	2443	2709	3049	3108	3429	3595	3681	0	0	0	0	0	0	0	0	0	0	0	0	0	3989	836	2153	0	906	0
ENSMUSG00000007836	Hnrnpa0	-	0.0508333	O	32.4991	57.191	28.8992	19.3675	36.799	33.929	43.8013	71.6807	49.3252	46.8837	40.601	37.3072	39.0531	5656	5305	5053	5388	4941	5223	5418	5621	5166	5369	5578	5918	5433	0	0	0	0	0	0	0	0	0	0	0	0	0	0	0	0	0	0	0
ENSMUSG00000007837	Prrg2	-	0.0146667	O	6.75543	1.6996	3.27617	5.16068	4.8545	2.07442	1.34895	1.81321	2.5482	4.30332	4.66228	3.88989	1.53195	4268	3877	4498	4415	4311	3867	3560	3330	3192	3775	4164	5644	6725	0	0	0	0	0	0	0	0	0	0	0	0	0	1041	0	0	0	0	0
ENSMUSG00000007850	Hnrnph1	+	0.0341667	O	246.653	248.555	216.641	119.208	254.837	238.825	280.189	268.832	297.551	385.521	440.566	333.542	344.195	6962	6349	6319	6373	6054	6024	6168	6103	6406	6883	6931	6888	6610	0	798	0	0	0	0	0	0	0	695	0	1892	1017	9211	4305	7449	5889	8243	7254
ENSMUSG00000007867	1700019E19Rik	+	0.0256667	O	12.3821	10.6231	8.03214	6.66478	12.8976	6.39176	7.47059	12.9411	9.70871	12.7993	9.94253	9.92068	4.81681	11468	6537	6103	6502	5890	4761	4244	4312	6024	7013	5196	6537	6763	0	0	0	0	1048	3131	819	0	0	816	4262	4918	4674	20327	2645	2752	2765	4685	851
ENSMUSG00000007872	Id3	+	0.0313333	O	43.3618	22.0331	6.68553	9.76731	8.06314	7.44494	4.54502	12.779	47.449	38.9092	30.4312	26.979	9.08813	8896	8911	7204	8442	6394	6683	6812	7944	9552	8514	8653	8974	7762	640	0	0	0	4652	3459	940	920	903	0	7037	4392	8255	0	0	0	0	0	0
ENSMUSG00000007877	Tcap	+	0.0233333	O	0.148626	0.140382	0.0576998	0.107557	0.36239	0.122172	0.079154	0.149989	0.234849	0.1583	0.0761225	0.0680781	0.0956842	0	0	0	0	0	0	0	0	0	0	1264	1340	1273	3801	3378	1969	949	5348	5451	2808	5687	3863	3765	5705	5840	5975	0	0	0	0	0	0
ENSMUSG00000007880	Arid1a	-	0.0075	X	5.96809	9.23378	7.60451	11.1743	10.3931	16.1557	12.3385	9.50787	13.0623	11.7104	12.2885	13.2154	30.8288	0	0	0	0	0	0	0	0	0	0	0	0	1396	0	0	0	0	0	0	0	0	0	0	0	0	0	8999	6430	3812	5812	8535	4568
ENSMUSG00000007888	Crlf1	+	0.0545	O	13.757	6.91764	6.09554	1.51865	2.59253	1.28234	5.16029	2.32172	1.84527	11.0466	13.6569	9.72848	6.24606	9358	5619	4472	5293	5445	5422	4889	4703	10122	9992	10203	10297	10091	11267	14220	7447	12716	16273	17775	16567	18506	17709	14989	19959	20029	19606	1114	0	0	876	2099	0
ENSMUSG00000007891	Ctsd	-	0.0103333	X	324.319	183.762	373.912	207.103	218.726	133.668	113.808	81.6013	53.5975	123.881	176.45	151.456	87.1671	4117	3573	3911	3595	3234	3270	3136	3262	3136	3440	3389	3580	3439	0	0	0	0	0	0	0	0	0	0	0	0	0	10162	8668	8256	9055	10545	8757
ENSMUSG00000007892	Rplp1	-	0.026	O	151.26	212.129	230.862	153.232	246.808	72.6986	127.777	175.359	116.862	128.336	241.39	137.458	160.081	2773	2638	2719	2650	2648	2943	2788	2952	2780	2725	3508	3668	2961	0	0	0	0	0	0	0	0	0	0	0	0	0	0	0	0	0	0	0
ENSMUSG00000007907	4931407G18Rik	+	0.0045	X	0.0707305	0.300809	0.0704597	0.230354	0.133089	0.33661	0.339693	0.153294	0.142968	0.0385663	0.324554	0.124833	0.175735	0	0	0	0	0	0	0	0	0	0	0	0	0	0	0	0	0	0	0	0	0	0	0	0	0	0	0	0	0	0	0	0
ENSMUSG00000007908	Hmgcll1	+	0.014	O	0.506912	2.29525	3.53997	2.75123	2.52264	1.2819	1.00162	0.467256	1.00883	1.31168	1.56988	1.42825	1.52935	1525	1684	1708	1830	1786	1592	1215	843	1452	1579	1807	2046	1687	0	0	0	0	0	0	0	0	0	0	0	0	0	0	0	0	0	0	0
ENSMUSG00000007944	Ttc9b	+	0.0283333	O	0.0515874	0.219253	0.0600954	0.391989	0	0.254413	0.0824045	0	0.104862	0.0659661	0.237911	0.106345	0.232466	2777	2199	2383	2734	2856	2742	2659	2797	3266	3131	4158	4916	3934	4299	3839	2808	3642	3830	3884	1215	3720	4206	2160	4253	6508	6565	4991	0	1189	0	0	0
ENSMUSG00000007946	Phox2a	+	0.0215	O	0.0795384	0.184558	0.352617	0.682944	1.39708	0.642541	0.278061	0.54904	0.408308	0.358047	0.43045	0.424125	0.363389	3987	4050	4613	4863	5212	4818	4120	3840	7092	6491	7492	7548	7069	8542	6757	3993	3711	3280	5957	6262	5500	5146	4289	5224	6045	5454	12099	9070	7214	8224	9511	4922
ENSMUSG00000007950	Abhd8	-	0.0291667	O	11.762	10.3344	6.53601	5.84286	8.14036	7.32036	9.23377	10.7605	10.253	6.13688	6.40213	6.23088	4.63792	7123	7230	6529	7468	7059	7211	6940	6844	6559	7563	9379	8665	8681	0	0	0	0	0	0	0	0	0	0	2348	1596	3141	1276	1023	0	1451	2734	727
ENSMUSG00000007987	Rabl5	+	0.0166667	X	6.49789	5.61137	5.09673	3.87802	5.98368	3.25561	3.9698	4.38792	5.29759	5.1313	5.09422	3.62898	3.76637	2352	2266	1904	1801	1622	1988	2007	1764	2023	1947	1948	2236	2218	0	0	0	0	0	0	0	0	0	0	0	0	0	5269	0	989	1211	0	0
ENSMUSG00000007989	Fzd3	-	0.0358333	O	6.79872	8.55187	16.5088	6.66205	10.9526	14.245	16.7167	13.0385	14.3248	9.56916	8.07218	7.84978	6.43195	4813	5395	5051	5858	5502	5447	5355	5810	6032	5578	5066	5609	4470	2622	2712	0	0	0	2780	0	0	4073	3462	7748	6344	7025	3742	0	1086	0	928	0
ENSMUSG00000008028	1700008O03Rik	-	0.0131667	X	0.196892	0.304784	0.286647	0.744677	0.644017	0.763648	0.386942	0.350263	0.448966	0.457122	0.710359	0.608455	0.707282	2363	2892	2848	3362	3178	3461	3276	3187	3393	3654	4046	3934	3743	4129	0	0	0	0	0	0	0	0	0	0	0	0	0	0	0	723	0	0
ENSMUSG00000008035	Mid1ip1	+	0.0223333	O	21.3524	13.3348	20.2649	14.0333	21.6919	17.6452	20.3023	28.9228	21.6543	16.3617	28.6098	24.5808	20.1562	7223	6346	6415	6313	6036	6321	5512	6190	6635	6507	6453	6672	6077	0	0	0	0	0	0	0	0	0	0	0	0	0	0	0	0	0	0	0
ENSMUSG00000008036	Ap2s1	+	0.014	X	36.2379	31.1404	30.3102	17.602	35.869	17.5973	20.8614	31.5438	20.7101	22.5574	36.7998	26.7017	22.693	0	0	0	0	0	0	0	0	0	0	0	0	0	0	0	0	0	0	0	0	0	0	0	0	0	0	4319	1489	2240	2580	2796	767
ENSMUSG00000008090	Fgfrl1	+	0.0361667	O	10.6067	6.01896	3.88195	3.11028	2.14304	1.48687	1.4867	1.70836	5.26463	4.74812	4.80474	3.98649	3.39118	4163	3961	3861	3432	3613	3735	3118	3417	4311	4227	4681	5088	4750	0	1083	1031	1001	3994	4119	3947	2426	1096	1010	3993	4608	3942	3592	1623	1195	0	0	0
ENSMUSG00000008129	4930432K21Rik	+	0.0213333	O	0.777935	0.232103	0.162533	0.385123	0.464617	0.528335	0.491801	0.285871	0.999778	0.590858	1.25306	1.22941	3.7583	2266	1672	1492	1724	1557	1906	1848	1842	2207	1835	2656	2560	3562	0	0	0	0	0	0	0	0	0	0	0	0	0	0	738	0	858	1185	1016
ENSMUSG00000008136	Fhl2	-	0.0201667	O	44.465	1.6361	12.8739	5.62215	5.99599	1.95798	2.07876	3.50226	4.43043	10.7881	8.51401	14.3654	4.47908	8842	1876	2511	1960	1883	1828	1979	1874	2073	2848	4357	5313	3969	0	0	0	0	2357	4985	3626	3564	2621	931	1758	5901	3281	33505	0	0	0	0	0
ENSMUSG00000008140	2310044H10Rik	-	0.0255	O	12.2412	15.2504	12.4326	13.2299	17.7182	21.4375	16.7811	12.6627	14.034	13.2044	21.6627	16.4505	14.0373	2974	2809	2812	2942	2844	3027	2805	3325	3404	2926	3764	3566	3953	0	0	0	0	0	0	0	0	0	0	0	0	0	2864	2140	2810	1095	2126	1406
ENSMUSG00000008153	Clstn3	-	0.0126667	X	0.492259	1.40407	0.808679	2.0578	1.25958	1.20024	0.50309	0.863925	4.23856	3.54202	8.39703	7.65398	10.6925	0	0	0	0	0	0	0	0	0	0	3020	2924	3190	0	0	0	0	0	0	0	0	0	0	0	0	0	0	0	0	0	0	0
ENSMUSG00000008167	Fbxw9	+	0.0205	O	23.2452	27.7404	23.6826	22.8816	32.6473	20.6126	15.8527	19.4366	9.95119	17.6358	20.1488	16.9576	20.6833	4003	3012	3409	3547	3348	3485	2924	3024	2793	3386	3108	3468	3547	0	0	0	0	0	0	0	0	0	0	0	0	0	3358	1214	3217	2101	2385	1136
ENSMUSG00000008193	Spib	-	0.0225	X	0.122105	0.372554	0.286454	0.155617	0.29995	0.0762987	0.255346	0.0645396	0.138975	0.212038	0.169943	0.152919	0.318167	0	0	0	0	0	0	0	0	0	0	1511	1749	2578	0	0	0	0	0	0	0	0	0	0	0	0	0	0	0	0	0	0	0
ENSMUSG00000008200	Fnbp4	+	0.0248333	O	21.642	37.9365	28.1787	42.9139	45.3022	62.0446	52.8973	47.4901	49.8697	46.7341	42.6321	44.9096	54.3631	5064	5410	6603	6803	7163	7492	7068	5091	4032	5158	6783	6550	6769	0	0	0	0	0	0	0	0	0	0	0	0	0	31159	25799	24059	24632	30749	25704
ENSMUSG00000008206	Lass4	+	0.0145	O	17.3321	13.2568	5.8676	9.241	10.2084	13.7145	14.8655	7.08091	16.6343	18.2124	20.5111	17.2313	9.03459	2794	2317	1926	2045	1750	2414	2413	2070	2675	2732	3859	2915	2388	0	0	0	0	0	0	0	0	0	0	0	0	0	0	0	0	0	0	899
ENSMUSG00000008226	Scrn3	+	0.00983333	X	12.2406	20.9364	17.7952	11.1142	17.6029	9.6249	9.74243	8.27865	6.58287	5.01196	6.7414	4.68526	5.73984	3819	3688	3288	3654	3486	3478	3247	3039	3581	3751	3475	3559	3779	0	0	0	0	0	0	0	0	0	0	0	0	0	1649	2846	0	2167	3121	0
ENSMUSG00000008301	Phax	+	0.0213333	O	41.0246	67.3097	57.6982	30.9783	54.8342	29.1697	39.5083	58.5445	47.7591	51.3596	78.1684	41.0353	50.4247	2891	2836	2228	2742	2236	2365	2204	2374	2751	2576	3216	3196	3375	0	0	0	0	0	0	0	0	0	0	0	0	0	13584	10674	7578	8064	9058	6186
ENSMUSG00000008305	Tle1	-	0.006	X	18.455	12.6301	9.80087	8.13327	13.1842	12.6746	12.836	15.0844	20.9997	18.1711	17.4854	15.0395	14.4655	0	0	0	0	0	0	0	0	0	0	0	0	0	0	0	0	0	0	0	0	0	0	0	0	0	0	3132	2536	1185	1059	1498	0
ENSMUSG00000008307	1700109H08Rik	+	0.00866667	X	0.76379	0.662593	1.29452	1.70606	0.820113	1.81728	1.03306	1.66654	2.0882	1.17818	0.630269	0.905572	1.12907	0	0	0	0	0	0	0	0	0	0	0	0	1748	0	0	0	0	0	0	0	0	0	0	0	0	0	29596	19987	23927	23927	28606	20589
ENSMUSG00000008318	Relt	-	0.0266667	O	1.9794	2.5271	1.90851	0.99024	3.0473	4.6022	3.2141	5.54888	5.49916	9.52108	6.58729	9.82609	2.62937	2533	2195	2306	2176	2190	2208	2299	2556	2458	4837	5039	4819	3232	0	0	0	0	0	0	0	0	0	0	0	0	0	10465	951	1182	2226	2845	704
ENSMUSG00000008333	Snrpb2	+	0.0136667	O	24.0651	38.1875	37.2405	16.3223	41.0024	21.2857	32.857	45.3727	28.8482	32.6229	46.774	26.2918	37.8661	2528	2230	2413	2306	2413	2526	2564	2525	2451	2529	2636	2854	2664	0	0	0	0	0	0	0	0	0	0	0	0	0	7358	4187	6021	2016	2063	3555
ENSMUSG00000008348	Ubc	-	0.031	O	16.7767	11.2202	9.97253	11.0192	16.0541	12.4098	15.2975	16.0282	19.735	21.6353	10.4125	18.6787	17.0153	10914	8294	8801	9007	8097	8175	8178	8112	8498	9416	8866	9653	8861	0	0	0	0	0	0	0	0	0	0	0	0	0	4856	4626	3869	3780	3758	3509
ENSMUSG00000008373	Prpf31	+	0.00883333	X	21.266	46.2866	42.8693	20.8243	47.4413	29.0605	43.0399	65.5695	39.7201	50.5374	64.5452	45.3662	69.171	5461	3502	3283	3654	3466	3572	3407	3309	3336	3765	3791	3995	3962	0	0	0	0	0	0	0	0	0	0	0	0	0	11409	8676	9388	7782	9847	10349
ENSMUSG00000008384	Sertad1	+	0.0245	O	11.936	7.27417	6.3359	5.55905	5.93482	4.11867	2.73634	3.51362	5.8732	7.01311	8.36835	6.48639	4.76556	8839	8324	7631	8788	7202	7565	7440	6631	9235	8536	10954	10866	8074	0	0	0	0	0	0	0	0	0	0	0	0	0	1266	1272	0	0	0	841
ENSMUSG00000008393	Carhsp1	-	0.0246667	O	20.6687	48.0228	36.8038	28.4167	49.5683	34.6122	46.8441	38.495	25.5515	31.4997	26.6549	26.0887	21.3786	7055	8509	7772	9113	6315	7672	6224	6457	5854	5646	7093	8347	8104	905	0	0	0	0	0	0	0	1156	1619	2005	1644	1607	23472	14817	17149	13058	21060	13258
ENSMUSG00000008398	Elk3	-	0.023	O	9.95595	9.74313	10.2201	8.60267	9.39699	6.23727	4.4991	5.49288	8.20507	8.47086	4.35053	6.31088	3.98906	7385	4535	3455	4540	3446	3497	2470	2510	4825	3354	3705	2912	2495	0	0	0	0	0	0	0	0	0	0	769	0	0	12482	4456	908	803	5248	1544
ENSMUSG00000008429	Herpud2	-	0.0235	O	4.93134	3.26986	3.60425	3.38953	2.74228	3.28089	2.54126	2.4817	2.09031	2.06057	2.90438	2.67925	2.47106	7321	6277	5354	5146	5264	6074	5192	6050	6406	6485	5027	6626	4780	0	0	0	0	0	0	0	0	0	0	0	0	0	16924	4509	9553	2649	4427	1541
ENSMUSG00000008435	Rdh13	-	0.0126667	X	7.31861	12.9299	9.98433	6.04999	8.27759	8.42004	10.249	17.0175	8.26317	8.29182	8.84794	9.14958	8.26135	2116	1995	1914	1790	1832	1942	1966	2037	1817	2067	2542	2252	2658	2784	922	0	0	0	0	0	1109	1048	0	0	0	0	19660	10181	14055	6846	8161	8053
ENSMUSG00000008438	Adam21	-	0.007	X	0.165692	0.0640905	0.209722	0.26165	0.132306	0.241732	0.144911	0.152616	0.192057	0.248234	0.114782	0.175607	0.0970698	0	0	0	0	0	0	0	0	0	0	0	0	0	0	0	0	0	0	0	0	0	0	0	0	0	0	0	0	0	0	0	0
ENSMUSG00000008450	Nutf2	+	0.0275	O	2.35583	3.50108	3.24858	1.35255	3.24933	3.74615	3.81068	3.80653	2.3152	2.76167	5.94856	2.93724	5.21028	13217	10517	10054	13304	10020	10123	8417	8295	8803	8059	16072	16426	20687	0	0	0	0	0	0	0	0	0	0	0	0	0	13835	12989	9721	10070	13482	8409
ENSMUSG00000008461	Fut1	+	0.0163333	X	0.136524	0.0726072	0.306974	0.166745	0.149891	0.315984	0.0820718	0.121007	1.28332	1.27699	2.10768	2.02488	1.0777	2916	0	1114	1400	1355	1724	916	1095	2375	2553	2908	3491	1633	3646	4261	2305	1791	6591	7176	5914	7130	6387	1715	2544	2231	3004	0	0	0	0	0	0
ENSMUSG00000008475	Arpc5	+	0.0333333	O	45.6245	58.2549	81.9241	31.7946	66.6351	37.8357	46.4104	54.0031	37.6173	62.817	57.2949	46.266	31.8424	5230	3840	3705	3674	3717	3642	3545	3551	3465	3982	3369	4152	3413	2376	2543	1286	1184	1161	3023	2887	2742	2945	2617	2575	3231	2624	8153	7611	5396	5841	8507	5181
ENSMUSG00000008482	Rnf151	-	0.0273333	O	0.270716	0.164433	0.247434	0.293879	0.565899	0.715546	0.680446	0.234463	0.235032	0.0986025	0.77051	0.504563	0.473206	6761	6867	6963	6812	6808	6803	6848	6919	6669	6751	7286	7253	7907	0	0	0	0	0	0	0	0	0	0	0	0	0	1545	1775	0	1234	1553	1325
ENSMUSG00000008489	Elavl2	-	0.048	O	1.26393	14.8525	37.743	29.5751	60.2352	33.1602	38.9792	52.6763	19.9581	14.3946	25.6976	25.475	20.7632	5423	5892	7410	8232	7515	8092	8024	7614	6939	6852	8037	8703	7531	6844	3364	0	0	0	0	0	0	0	2105	1309	1570	1738	0	0	0	1124	0	0
ENSMUSG00000008496	Pou2f2	-	0.0178333	X	0.196679	0.124952	0.0890504	0.187961	0.205519	0.124661	0.661283	0.0450237	0.135576	0.12805	0.197625	0.199424	0.282136	0	0	0	0	0	0	0	0	0	0	1748	1549	1686	8902	3025	1475	953	1377	1586	937	4491	2964	2667	2450	1250	2801	0	0	0	0	0	0
ENSMUSG00000008540	Mgst1	+	0.0118333	X	42.8067	170.128	123.007	75.6668	61.0067	50.6234	39.3232	28.6919	40.4053	13.8818	15.9527	8.36126	6.64568	2107	4571	2538	3241	2513	2624	2520	2513	3489	2224	1643	2123	1528	0	0	0	0	0	0	0	0	0	0	0	0	0	0	0	0	0	0	0
ENSMUSG00000008575	Nfib	-	0.0131667	X	39.6998	12.0794	9.40466	8.17412	5.98317	6.41776	4.50952	5.26574	15.3741	4.89177	2.19227	2.05622	3.70693	9170	8743	8456	8901	6888	6447	6066	6844	10526	7316	7117	6517	8075	0	0	0	0	0	0	0	0	3274	5126	4014	5323	1461	2636	1297	0	0	1017	0
ENSMUSG00000008590	Htr3b	-	0.00883333	X	0.10985	0.12982	0.053125	0.0198764	0.0804014	0.112994	0.0293459	0.111257	0.0860769	0.046454	0.0558479	0.0502311	0.0353921	0	0	0	0	0	0	0	0	0	0	0	0	0	6817	5507	4807	2019	3261	3567	1977	3113	0	1723	2932	4730	5739	0	0	0	0	0	0
ENSMUSG00000008601	Rab25	-	0.0191667	O	0.136844	0.304645	6.49793	11.4596	11.7516	5.42254	1.13638	1.24027	2.72232	1.49235	5.47826	1.98707	1.42852	4632	5199	5814	7079	9132	7767	4466	4335	6061	6173	10406	9588	9199	0	0	0	0	0	0	0	0	0	0	0	0	0	0	0	0	0	0	0
ENSMUSG00000008604	Ubqln4	+	0.0308333	O	6.22958	16.1048	9.48396	11.6875	16.9069	18.0216	17.5971	16.5322	11.4621	12.7215	21.4965	20.9957	37.3136	4632	5199	5814	7079	9132	7767	4466	4335	6061	6173	10406	9588	9199	0	0	0	0	0	0	0	0	0	0	0	0	0	15486	14445	12141	14843	15309	14015
ENSMUSG00000008658	Rbfox1	+	0.0065	X	0.468603	0.213404	0.163524	0.198786	0.217801	0.395607	0.458895	0.302176	0.245764	0.324015	0.313665	0.184195	0.0692598	0	0	0	0	0	0	0	0	0	0	0	0	0	0	0	0	0	0	0	0	0	0	0	0	0	0	0	0	0	0	0	0
ENSMUSG00000008668	Rps18	-	0.0271667	O	16.6873	41.7427	27.8991	32.4779	52.3953	64.2929	52.5233	42.8062	55.3403	65.5462	87.9452	62.0989	66.8134	7682	7190	7382	7123	7280	7307	7274	7215	7250	7495	7419	7670	9579	0	0	0	0	0	0	0	0	0	0	0	0	0	1161	883	0	0	1300	645
ENSMUSG00000008682	Rpl10	+	0.0183333	O	24.8961	47.3175	33.3914	35.9053	47.5705	45.0875	46.3885	59.2606	45.7061	53.4589	64.8345	42.377	41.803	4878	4734	4815	4318	4686	4627	4906	4622	4175	4490	4466	4712	4929	0	0	0	0	0	0	0	0	0	0	0	0	0	0	0	0	0	0	0
ENSMUSG00000008683	Rps15a	-	0.017	O	403.417	400.305	530.751	185.108	302.126	106.701	166.112	287.642	457.889	297.857	550.842	309.891	197.366	9606	8098	8172	8647	9764	8816	8601	9210	7796	8295	14219	15450	7921	0	0	0	0	0	0	0	0	0	0	0	0	0	11210	10056	5862	7790	9314	7379
ENSMUSG00000008686	Zfp955a	-	0.00516667	X	3.06104	3.93112	3.18962	1.7286	3.6162	2.57457	2.54982	2.61091	3.56726	2.9145	3.56679	3.02377	3.32486	5249	2817	2569	2052	2256	2488	2385	2411	2624	3325	3406	3422	3491	0	0	2147	0	976	1576	0	2655	3406	1806	1526	1266	2389	6772	6824	8863	10255	9464	7480
ENSMUSG00000008690	Ncaph2	+	0.0158333	X	47.2577	96.2442	60.696	44.7487	91.1136	72.963	74.7885	91.8155	81.9417	70.8711	79.9933	63.5344	83.8249	3069	3144	3623	3414	3459	3359	3156	3025	2871	2571	4420	4497	4563	0	0	0	0	0	0	0	0	0	0	0	0	0	13954	13325	8075	12408	12990	11259
ENSMUSG00000008730	Hipk1	-	0.0243333	O	14.5437	14.8942	14.3257	15.9868	16.2627	14.4177	14.0572	14.5014	14.7083	13.9721	11.5728	12.6623	14.5805	3484	3155	4162	4523	4392	5065	4071	3126	5517	5241	5602	5686	5568	3662	2164	0	0	0	0	1150	0	2060	1384	2149	3157	1327	22393	10733	12764	16344	10724	6819
ENSMUSG00000008734	Gprc5b	-	0.0231667	X	3.25262	2.12009	1.0776	2.1323	2.20221	4.21123	3.84257	5.64819	4.37846	4.72744	3.65288	4.33505	8.11706	3221	3193	3127	3132	3136	3896	3306	4301	4318	4378	5113	4740	5036	17613	6215	7114	1802	2819	9500	3907	8985	2627	9332	4369	9430	2037	0	0	0	0	0	0
ENSMUSG00000008763	Man1a2	-	0.0381667	O	65.0944	36.6179	44.4113	28.5311	52.9219	44.5722	42.9569	40.7086	35.2534	50.6992	46.5285	35.6484	27.6279	8492	6224	6162	6254	6145	6199	6005	6106	5881	5937	5622	7419	5615	0	0	0	0	0	0	0	0	0	0	0	1794	0	6105	0	2838	2982	3212	0
ENSMUSG00000008789	Ceacam5	+	0.0035	X	0.0672763	0.103886	0.0312182	0.0794506	0.107133	0.0498334	0.172622	0.0247469	0.0180512	0.0310654	0.0409986	0.0461329	0.0157529	0	0	0	0	0	0	0	0	0	0	0	0	0	0	0	0	0	0	0	0	0	0	0	0	0	0	0	0	0	0	0	0
ENSMUSG00000008813	Tppp2	+	0.0158333	O	0.174148	0.0924798	0.0380954	0.141771	0.191018	0	0	0.0657839	0.0888201	0	0.10072	0.134724	0	2537	2308	2163	2378	2489	2424	2231	2217	3238	3070	3160	3947	4007	0	0	1655	0	2067	3663	2048	5301	1454	1294	1038	2087	0	0	0	0	0	0	0
ENSMUSG00000008822	Acyp1	-	0.0211667	O	6.52528	13.3005	8.57594	10.0428	11.5313	7.46282	6.85641	6.9908	5.63312	3.69767	6.54055	6.26223	3.96076	3263	2739	2563	2555	2245	2370	2241	2405	2283	2364	2897	3318	3545	0	0	0	0	0	0	0	0	0	0	0	983	1618	1816	0	0	1975	3569	1292
ENSMUSG00000008843	Cldn13	-	0.013	X	0.0290035	0	0.0253176	0.188906	0	0	0	0.0439345	0.0588292	0.0277621	0.0667509	0.149407	0	0	0	0	0	0	0	0	0	0	0	0	1032	1002	0	1013	0	859	0	2084	1266	2079	1040	783	0	846	0	0	0	0	0	0	0
ENSMUSG00000008845	Cd163	+	0.00866667	X	0.0918208	0.0558204	0.0559634	0.117489	0.100824	0.0364401	0.110478	0.0398945	0.0329643	0.0373676	0.134774	0.0404683	0.063408	0	0	0	0	0	0	0	0	0	0	0	0	0	0	0	0	0	0	0	0	0	0	0	0	0	0	0	0	0	0	0	0
ENSMUSG00000008855	Hdac5	-	0.0185	O	18.2736	14.8155	8.42263	17.3444	17.7272	11.4033	7.0503	10.7934	17.6964	17.6315	13.9875	18.7598	12.1889	6666	6629	4467	7685	7880	6454	5841	2838	5918	6354	6096	8620	6531	0	0	0	0	0	0	1591	0	0	0	0	1097	0	14695	4176	3360	8688	8703	1087
ENSMUSG00000008859	Rala	-	0.0273333	O	17.8528	16.7738	18.3724	8.28749	15.5632	10.6971	14.6017	17.3167	14.3178	16.4623	18.6551	11.3471	11.881	4057	3477	3350	3512	3543	3274	3387	3258	3476	3409	3753	3481	4000	0	0	0	0	0	0	0	0	0	0	0	0	0	13340	774	5872	6079	948	907
ENSMUSG00000008874	Clec3a	+	0.0123333	X	0.0848631	0	0.0496099	0.184197	0	0.208984	0.270154	0	0.0580095	0.0546914	0	0.0584158	0.0545744	0	0	0	0	0	0	0	0	0	0	0	0	0	0	0	0	0	0	0	0	0	0	0	0	0	0	0	0	0	0	0	0
ENSMUSG00000008892	Vdac3	-	0.0283333	O	6.64106	5.59504	4.3915	1.73616	4.35713	2.89654	4.30181	5.71057	4.36034	4.983	9.48076	5.51288	5.11749	6728	3983	3737	3229	3496	3440	3362	3763	5336	3599	4336	5329	4630	938	0	0	0	0	0	0	0	0	0	1315	0	0	12625	9523	8534	6903	5760	5505
ENSMUSG00000008932	Slc1a7	+	0.0103333	X	0.156508	0.301782	0.0846128	0.0791696	0.172698	0.0900234	0	0.0443267	0.0954332	0.0462166	0.18043	0.16748	0.0457331	0	0	0	0	0	0	0	0	0	0	0	0	0	0	0	0	0	0	0	0	0	0	0	0	0	0	0	0	0	0	0	0
ENSMUSG00000008958	Vps72	+	0.0155	X	12.1264	11.2272	10.0708	8.11078	11.4691	7.52628	8.18762	11.3956	13.9749	13.8939	13.554	12.4996	12.6297	2915	2703	2803	2705	2602	2524	2586	2492	2915	3477	3420	3434	3430	0	0	0	0	0	0	0	0	0	0	0	0	0	7365	5824	5724	3884	5309	1025
ENSMUSG00000008976	Gabpa	+	0.0343333	O	34.0118	30.4249	46.6098	22.4861	36.5965	27.0776	32.1849	52.3897	37.898	42.1775	60.2476	49.4343	90.1859	5113	4846	3852	5079	4841	5797	4589	4585	4225	4431	6537	6464	7645	0	0	0	0	0	0	0	0	0	0	0	0	0	20706	7627	13753	15591	18788	11764
ENSMUSG00000008999	Bmp7	-	0.0345	O	0.156171	0.269365	0.567977	0.694367	0.729809	0.351688	0.15313	0.534425	1.57662	2.13055	2.62554	2.18839	0.619607	3977	2626	1896	3765	3164	3105	2648	2416	7112	7694	7863	8589	6449	17384	11802	14179	8089	18237	19104	15913	20498	13383	13039	12611	13062	11993	0	0	0	0	0	0
ENSMUSG00000009013	Dynll1	-	0.0296667	O	57.1738	54.7755	44.9522	40.1959	78.0646	42.1383	53.5112	63.7511	66.9234	88.239	153.952	81.2913	81.5549	5191	4360	3947	4053	3808	4213	3788	3718	4408	4276	5132	5412	5249	0	0	0	0	0	0	0	0	0	0	0	0	0	4799	3036	2128	1080	4928	2715
ENSMUSG00000009030	Pdcl	-	0.0156667	O	26.5477	42.3844	47.9866	18.4268	45.335	22.9833	26.2858	31.091	32.1927	37.8196	41.3391	32.1991	34.337	5473	3235	2942	3372	3165	3103	3036	3115	3333	3157	4452	4883	3316	0	0	0	0	0	0	0	0	0	0	0	0	0	9126	6552	7000	7889	7840	7916
ENSMUSG00000009035	Tmem184b	-	0.0246667	O	5.72009	3.92458	3.54869	6.36053	5.05871	5.46877	4.58331	2.11954	2.33501	3.22607	2.988	4.08411	3.53294	4815	3783	3868	3539	2770	2699	2539	3387	2798	3530	4356	4402	5462	0	0	0	0	0	4778	2903	0	4197	0	3620	3610	0	15543	3791	2109	1938	4961	0
ENSMUSG00000009047	Gm5965	+	0.0055	X	0.0284581	0	0	0	0	0	0.271765	0	0.0583669	0	0	0	0.0549023	0	0	0	0	0	1658	0	0	0	0	0	0	0	0	0	0	0	0	0	0	0	0	0	0	0	0	0	0	0	0	0	0
ENSMUSG00000009070	Rtdr1	-	0.019	O	0.217338	0.429932	0.171592	0.193539	0.0379729	0.280355	0.652975	0.149169	0.0733532	0.0570132	0.292254	0.149874	0.135358	2313	2028	1561	1793	1609	1684	1743	1564	2015	1975	1791	2066	1925	0	0	0	0	0	0	0	0	0	0	0	0	0	0	0	0	0	0	0
ENSMUSG00000009073	Nf2	-	0.0246667	O	15.4595	19.6222	24.4527	32.1156	41.9281	39.3843	32.4692	24.8729	17.7928	21.7513	23.2803	23.0723	31.1995	4153	3868	3683	3965	4240	3517	3801	3876	3742	3691	5056	5027	4725	0	0	0	0	0	0	0	0	0	0	0	0	0	23026	9487	18971	24350	24961	15614
ENSMUSG00000009075	Cabp7	-	0.042	O	0.133942	0.0474896	0.0971474	0.163591	0.0735281	0.103337	0.0536814	0.0678412	0.449621	2.91952	2.62924	2.62385	1.85571	2105	0	1452	1398	2308	2273	2145	2367	3004	3562	3490	4073	3048	12730	9693	10770	8786	9092	10975	10522	12298	10264	11401	11427	10158	8266	0	0	0	0	0	0
ENSMUSG00000009076	Zmat5	+	0.0216667	X	3.45054	4.33232	3.07611	4.19863	3.05986	2.78861	3.94852	2.91797	3.39079	3.04736	3.9204	4.21268	3.73418	3309	3437	3172	3188	3194	3194	3481	3324	3484	3646	4864	5153	5017	0	0	0	0	0	0	0	0	0	0	0	0	0	4362	0	0	0	0	0
ENSMUSG00000009079	Ewsr1	-	0.00916667	X	81.7673	113.155	101.23	94.4257	141.983	130.945	124.604	142.144	123.875	119.439	125.668	125.829	131.066	0	0	0	0	0	0	0	0	0	0	0	0	0	0	0	0	0	0	0	0	0	0	0	0	0	0	26603	21364	21336	18517	21927	21998
ENSMUSG00000009090	Ap1b1	+	0.0131667	X	18.9537	25.5551	15.3503	13.2001	21.347	17.99	20.2828	21.9715	19.5088	23.2051	25.0479	22.6786	27.81	0	0	0	0	0	0	0	0	0	0	0	0	0	0	0	0	0	0	0	0	0	0	0	0	0	0	25648	6232	11659	5741	10950	1951
ENSMUSG00000009092	Derl3	+	0.024	O	0.102329	0.290095	0.138806	0.185143	0.0998313	0.168319	0.109168	0.0689671	0.368079	1.12933	2.14096	2.3416	2.08707	1249	1567	991	1573	1152	1664	1161	944	2599	2450	3102	3245	3264	0	0	0	0	0	0	0	0	0	0	0	0	0	4576	2458	3330	2637	3439	2487
ENSMUSG00000009093	Gstt4	-	0.00883333	X	0.113481	0	0.029122	0.054283	0.142304	0.061658	0.159788	0	0	0.124293	0.153693	0.0687196	0.0321934	0	0	0	0	0	0	0	0	0	0	0	0	0	1252	0	0	0	0	0	0	1672	0	0	0	1019	0	0	0	0	0	0	0
ENSMUSG00000009097	Tbx1	-	0.0601667	O	0.217265	0.147859	0.106003	0.113215	0.190795	0.032172	0.041755	0.211056	0.140373	0.0331365	0.15935	0.107341	0.0671841	6182	6161	5607	6020	5690	5708	5390	4929	6646	6502	6870	6846	6490	22780	18573	19910	17769	23013	24647	23747	24804	26192	24696	23177	21389	21637	0	0	0	0	0	0
ENSMUSG00000009108	Gnat2	+	0.0116667	X	0.889975	0.924267	0.512333	0.353269	1.53928	1.28202	0.800374	0.589932	0.648922	0.733565	1.50611	1.5395	3.83276	8974	7709	6818	6881	6361	7160	6182	6041	7347	7899	7174	7442	6185	0	0	0	0	0	0	0	0	0	0	0	0	0	0	0	0	0	0	0
ENSMUSG00000009112	Bcl2l13	+	0.0183333	O	3.49984	11.4292	11.6197	8.29496	10.1457	8.3305	9.00811	8.77858	9.25985	6.79427	7.9511	6.69257	7.82455	2724	2773	2712	2774	2520	2821	2722	2745	2769	2813	2729	2852	2677	1139	0	0	0	0	0	0	0	0	0	0	0	0	17758	16142	16230	10064	17920	9982
ENSMUSG00000009114	2610028H24Rik	+	0.0108333	X	0.061862	0.0876957	0.0796373	0.0335784	0.123983	0.114488	0.0990273	0.0625631	0.0833747	0.107725	0	0.056446	0.0199237	3282	3887	3061	5475	5160	5549	5650	4833	4485	4646	5645	5558	5965	932	0	0	0	0	0	0	0	0	0	0	0	0	942	0	0	962	1522	968
ENSMUSG00000009115	1700027D21Rik	+	0.0115	X	0.045626	0.145514	0.079574	0.0742958	0.256024	0.0422153	0	0	0.0692394	0.0279645	0.104776	0.0704751	0	0	0	0	0	0	0	0	0	0	0	0	0	0	0	0	0	0	0	0	0	0	0	0	0	0	0	0	0	0	0	0	0
ENSMUSG00000009145	Dqx1	+	0.0336667	O	0.388942	0.571353	0.612362	2.75976	1.30147	1.15753	1.15831	0.506732	0.880629	0.774583	0.656089	0.77156	0.581876	5880	4871	4684	6048	6081	5773	4734	4933	5605	5846	5907	6018	5700	0	0	0	0	0	0	0	0	0	0	0	0	0	3942	2929	998	976	2243	1169
ENSMUSG00000009185	Ccl8	+	0.0055	X	0.673217	0	0.473094	0.219135	0.14754	0	0.160445	0	0.138649	0.0653312	0.785382	0.55654	0	0	0	0	0	0	0	0	0	0	0	0	0	0	0	0	0	0	0	0	0	0	0	0	0	0	0	0	0	0	0	0	0
ENSMUSG00000009207	Lnp	-	0.0176667	O	18.188	15.7864	18.2139	16.0771	20.4828	24.4988	28.8903	21.1799	19.1325	17.0477	18.5747	16.0802	18.5246	2991	3046	2494	3291	2641	3194	3126	2896	2716	2955	2798	2913	2612	5889	0	0	0	871	1508	0	0	0	0	0	0	0	4576	0	3609	1659	1823	2099
ENSMUSG00000009210	2310007L24Rik	+	0.0125	X	0.0624268	0.0884114	0.0728427	0.135524	0	0.102788	0.0996077	0	0.0281604	0.106318	0.192429	0.171853	0	0	0	0	0	0	0	0	0	0	0	0	1120	0	7131	3020	2442	1935	5256	12395	6917	12169	3706	4630	778	4139	0	0	0	0	0	0	0
ENSMUSG00000009214	Tmem8c	-	0.0095	X	0.149386	0.107568	0.0619396	0.0823904	0.222117	0.21401	0.285461	0.115042	0.10248	0.0241839	0.290741	0.0260568	0.0488779	0	0	0	0	0	0	0	0	0	0	0	0	0	25643	16214	15126	8284	20778	36649	17418	49506	34596	13257	0	962	1203	0	0	0	0	0	0
ENSMUSG00000009216	Fam163b	-	0.0205	O	0.0740542	0.0840247	0.0429597	0.128636	0.0650462	0.127986	0.189987	0.0150066	0.149077	0.0938713	0.0677126	0.0812549	0.0954462	1031	0	0	0	0	0	0	780	1508	1756	2027	2180	1629	28267	17550	10454	3819	7283	11358	2914	28072	17445	16141	6807	9930	6017	0	0	0	0	0	0
ENSMUSG00000009246	Trpm5	-	0.00866667	X	0.88005	0.699978	0.398442	0.343761	0.166946	0.428514	0.448304	0.269026	0.215234	0.198685	0.331498	0.351255	0.145518	0	0	0	0	0	0	0	0	0	0	0	0	0	14510	11036	10707	10838	14868	18759	11741	24422	25597	26805	26397	26202	21679	0	804	0	0	0	0
ENSMUSG00000009248	Ascl2	-	0.0236667	O	0.120997	0.437453	0.456303	0.365426	0.615816	1.34991	0.628835	0.0851301	0.339996	0.107005	0.814761	0.594025	1.30107	2855	2740	2832	2638	3010	3224	2790	2913	3318	3423	3593	3717	3486	23434	13682	12013	5581	12967	15456	12199	18518	19760	23970	20081	17817	8673	0	0	0	0	0	0
ENSMUSG00000009281	Rarres2	-	0.0108333	X	3.62318	0.0974097	0.762773	0.746707	0.804826	0.169531	0	0.0692697	0.0936519	0.132497	1.06189	0.283895	0.0885275	0	0	0	0	0	0	0	0	0	0	0	0	0	0	0	0	0	0	0	0	0	1157	0	0	0	0	0	0	0	0	0	0
ENSMUSG00000009291	Pttg1ip	+	0.0186667	O	60.7882	32.5432	26.7373	31.5631	30.9231	19.0477	21.0019	17.642	21.1536	26.3762	34.0364	29.2076	26.5292	4120	3672	3701	3932	3763	3947	2509	3113	4398	4388	4042	4766	3938	1623	1074	0	923	1826	2474	0	0	0	0	0	0	0	11604	6074	6018	5062	8060	1996
ENSMUSG00000009292	Trpm2	-	0.0176667	X	0.45786	0.453254	0.625998	0.296189	0.504368	0.877456	0.34607	0.162971	0.177331	0.333911	0.497148	0.462332	0.37376	1212	1049	1204	898	1060	1033	0	868	1002	1346	1637	1446	1424	6680	5137	6455	4051	4981	8076	6131	7925	7232	6740	5920	5490	5071	0	0	1051	864	0	0
ENSMUSG00000009293	Ube2g2	+	0.0111667	X	19.0167	20.7096	25.8016	15.4508	27.2182	19.4714	26.6076	38.0775	13.5283	19.1186	21.1593	20.3917	15.5771	0	0	0	0	0	0	0	0	0	0	0	0	0	0	0	0	0	0	0	0	0	0	0	0	0	0	13389	12483	10792	8178	11811	7675
ENSMUSG00000009350	Mpo	+	0.0103333	X	0.258695	0.0519726	0.29035	0.237175	0.269364	0.369585	0.271053	0.0930483	0.341198	0.167489	0.170459	0.244067	0.182595	0	0	0	0	0	0	0	0	0	0	0	0	0	2697	1055	2123	0	1171	2333	2014	3471	2722	1515	893	2853	0	0	0	0	0	0	0
ENSMUSG00000009356	Lpo	-	0.0121667	X	0.049944	0.704834	0.216599	0.0325332	0.0877373	0.291732	0.0240243	0.0911247	1.79752	0.142605	0.159841	0.143852	0.0955775	0	0	0	0	0	0	0	0	0	0	0	0	0	7937	2693	3707	0	1276	3367	1251	2006	1312	2412	2503	855	2284	0	0	0	0	0	0
ENSMUSG00000009376	Met	+	0.026	O	3.62086	12.2647	23.3886	11.4518	13.1456	9.49609	12.216	7.97339	8.90027	9.3699	5.60042	6.83575	5.82658	2961	2900	2906	3072	2734	2908	2803	2870	3010	3085	2623	2593	2085	0	0	0	0	0	0	0	0	0	1188	1642	4611	3786	2908	1191	5109	2284	2281	0
ENSMUSG00000009378	Slc16a12	-	0.021	O	1.11563	0.273893	0.273689	0.256218	0.42404	0.860892	1.23896	0.576331	0.819722	1.14791	0.244979	0.286837	0.0691381	1797	1546	1672	1646	1452	1999	1803	1497	1767	1609	1837	1880	1749	5580	2482	2309	0	2663	1136	0	1069	3321	1054	3625	4295	3708	0	0	0	0	0	0
ENSMUSG00000009394	Syn2	+	0.006	X	0.184653	0.151801	0.139025	0.0781368	0.155433	0.200544	0.0868062	0.10881	0.0783859	0.101229	0.16535	0.147747	0.059875	0	0	0	0	0	0	0	0	0	0	0	0	0	0	0	0	0	3368	1479	0	0	1376	0	0	0	0	0	0	0	0	0	0
ENSMUSG00000009406	Elk1	-	0.00983333	X	4.75487	3.52678	2.9288	3.45898	4.45261	4.78164	4.1521	3.56919	3.63024	4.24836	4.1912	5.0475	6.39405	3216	2481	2239	2420	2437	2512	2219	2215	2566	2350	2615	2844	2533	0	0	0	0	0	0	0	0	0	0	0	0	0	3828	0	0	0	0	0
ENSMUSG00000009418	Nav1	-	0.0238333	O	2.17706	2.10105	2.32178	3.88805	3.98336	3.60099	2.93926	1.45875	1.71606	1.37348	1.14865	2.51402	1.63338	4109	3203	1889	2969	2950	2006	2733	3510	4405	3832	3822	4074	3744	0	0	0	0	0	1831	1079	2074	956	2632	3153	5029	3393	16705	4166	4792	7673	17718	3879
ENSMUSG00000009470	Tnpo1	-	0.0281667	O	32.3281	56.1478	63.4606	31.2983	53.8897	45.3073	53.8894	64.639	46.4412	64.9016	68.8939	57.8848	46.9015	4115	3436	3608	3401	3237	3616	3323	3327	3211	3800	3428	4254	3212	0	0	0	0	0	0	0	0	0	0	0	0	0	55105	46368	38908	42895	54648	32717
ENSMUSG00000009471	Myod1	+	0.0228333	O	0.120454	0.102475	0.0559585	0.052307	0.0705222	0.178382	0.115774	0.0487663	0.0810253	0.0306048	0.110381	0.132234	0.0310417	0	0	0	1022	1871	0	0	1016	2787	3190	2818	3390	2914	18282	10790	15201	8428	10301	18147	14944	24889	13651	18342	7975	11334	4042	0	0	0	0	0	0
ENSMUSG00000009487	Otog	+	0.0175	X	0.0740087	0.193835	0.361227	0.662923	0.306339	0.200357	0.198747	0.103949	0.180008	0.14442	0.149277	0.155099	0.0605493	0	0	2498	2910	2930	2305	0	0	0	0	2174	2606	0	3293	0	0	0	0	0	0	0	0	0	0	0	0	0	0	0	0	0	0
ENSMUSG00000009535	Rnmt	+	0.0216667	O	20.2294	42.9168	60.8222	33.0985	57.6511	42.0498	49.0323	51.8437	33.9482	44.5738	69.6729	44.8744	78.1542	5651	4958	4821	4438	5343	5292	4520	4493	4046	4500	5643	5653	5202	0	0	0	0	0	0	0	0	0	0	0	0	0	9475	4879	5836	7486	8475	4767
ENSMUSG00000009545	Kcnq1	+	0.023	O	0.0733761	0.168134	0.0922572	0.304296	0.190492	0.0725008	0.0543007	0.120125	0.0485044	0.0429587	0.190542	0.0805123	0.102492	1173	0	1629	1471	1400	1591	1437	1339	1929	1800	2231	2185	2302	14510	11036	10707	10838	14868	18759	11741	24422	25597	26805	26397	26202	21679	16297	29171	38120	37267	32549	24369
ENSMUSG00000009549	Srp14	-	0.0235	O	65.5689	75.5531	102.646	43.1479	94.7781	40.4077	53.1632	60.9032	42.6665	56.3196	91.4731	50.222	49.5741	2279	2199	1968	2280	2167	2197	2167	2226	2245	2271	2426	2230	2244	945	0	0	0	0	0	0	0	0	0	0	0	0	6898	3421	1365	2471	2450	1700
ENSMUSG00000009551	6330409D20Rik	-	0.00883333	X	0.130106	0.52956	0.0963972	0.358805	0.193693	0.20378	0.198152	0	0.0900878	0.0526895	0.20431	0.113682	0.132993	0	0	0	0	0	0	0	0	0	0	0	0	0	4494	3337	4722	1548	7651	10521	6548	9959	6452	3176	1356	3748	4541	0	0	0	0	0	0
ENSMUSG00000009555	Cdk9	-	0.039	O	28.884	33.632	25.7237	20.6029	26.6216	28.705	32.9667	39.47	36.2701	49.3678	46.605	39.6011	40.2468	5624	3601	3378	3506	3488	3817	3564	3637	4741	4907	6765	7326	5892	0	0	0	0	0	0	0	0	0	0	0	0	0	11249	7556	7917	8043	8070	7372
ENSMUSG00000009563	Tor2a	+	0.0218333	O	9.72309	7.17808	7.61701	7.57073	13.6431	10.6781	8.46231	8.82474	11.557	19.9994	28.4624	14.091	8.80663	2668	1988	1696	2175	1671	1933	1914	1891	2874	2830	2988	3057	2509	0	0	0	0	0	0	0	0	0	0	0	0	0	3291	1335	2761	2285	3595	0
ENSMUSG00000009566	Fpgs	-	0.023	O	8.73927	21.7321	16.4051	15.0213	24.0659	25.3342	25.8602	33.2513	13.0185	15.8167	23.9059	25.333	34.814	4791	4441	4377	3431	4079	4714	3255	4670	3063	3471	5007	6081	6130	0	0	0	0	0	0	0	0	0	0	0	0	0	0	0	0	0	0	0
ENSMUSG00000009569	Mkl2	+	0.0105	X	7.64621	6.69515	6.5036	7.6192	7.06524	4.83753	5.5772	3.68973	5.29051	5.80064	4.11469	5.60641	6.05921	3244	0	0	0	0	0	0	0	1921	1436	0	0	0	0	0	0	0	0	0	0	0	0	0	0	0	0	25363	5861	6239	8522	8756	4154
ENSMUSG00000009575	Cbx5	-	0.00633333	X	49.6727	72.0619	60.9512	46.7926	75.4366	68.4522	78.9621	95.9186	92	86.2161	126.171	86.1178	112.32	6269	3232	3051	3219	3085	3245	2854	2958	3537	4114	4288	4883	4919	0	0	0	0	0	0	0	0	0	0	0	0	0	21129	18220	9653	14100	19252	14640
ENSMUSG00000009580	Odam	+	0.00366667	X	0.0553491	0.0470657	0.0950161	0.180258	0.0485902	0.267362	0.173041	0.0548274	0.0223883	0.0422727	0.0836203	0	0.0696639	0	0	0	0	0	0	0	0	0	0	0	0	0	0	0	0	0	0	0	0	0	0	0	0	0	0	0	0	0	0	0	0
ENSMUSG00000009585	Apobec3	+	0.0191667	X	12.9193	20.5174	15.3462	15.634	25.1082	14.6814	11.8203	6.96861	13.0829	18.5504	36.8343	29.4317	54.6462	2371	1946	1945	3009	2554	1949	1621	1685	2152	2021	3553	3550	3483	0	0	0	0	0	0	0	0	0	0	0	0	0	0	0	0	0	0	0
ENSMUSG00000009588	St6galnac1	-	0.0123333	X	0.0184597	0	0.0107143	0.0400809	0.0540433	0.113926	0.0295916	0	0.037197	0.0117098	0.0422332	0.0253231	0.0166228	0	0	0	0	0	0	0	0	0	0	0	0	0	0	0	0	0	1951	0	0	0	0	1914	0	1141	0	0	0	0	0	0	0
ENSMUSG00000009596	Taf7l	-	0.0216667	O	0.166457	0.163474	0.158942	0.129587	0.116799	0.08537	0.0738813	0.546893	0.233639	0.384952	0.854096	0.790981	1.24589	0	0	0	0	0	0	0	0	0	0	0	1757	2135	0	0	0	0	0	0	0	0	0	0	0	0	2529	0	0	0	0	0	0
ENSMUSG00000009614	Sardh	-	0.00883333	X	16.9141	7.12056	0.845878	1.66466	0.513624	0.804453	0.969788	0.657957	2.51527	3.33228	1.2963	1.49216	1.10114	3095	0	0	0	0	0	0	0	1000	843	0	0	0	5318	1415	1608	871	4730	6845	1747	10857	4879	1584	0	0	0	10509	0	0	0	0	0
ENSMUSG00000009621	Vav2	-	0.00916667	X	3.67422	7.79236	6.7977	12.2177	11.2381	11.0487	9.59683	11.4627	9.40542	8.19701	6.27611	8.01601	7.40955	0	0	0	0	0	0	0	0	0	0	0	0	0	0	0	0	0	0	0	0	0	0	0	0	0	0	0	0	0	1039	2498	0
ENSMUSG00000009628	Tex15	+	0.0208333	O	4.02376	16.9537	13.965	4.8211	9.33015	4.40863	4.75447	1.93796	1.55283	1.98082	4.82024	4.81716	5.69089	1751	1413	1180	1335	1595	1384	1507	1242	1473	1304	1625	2192	1624	0	0	0	0	0	0	0	0	0	0	1486	1371	2294	0	0	0	0	0	0
ENSMUSG00000009630	Ppp2cb	+	0.0266667	O	26.7275	35.1949	30.4932	19.2937	41.67	28.11	45.9176	60.9227	31.6189	49.5912	55.525	35.1629	35.0748	4336	4353	5040	5204	4758	5466	5517	4929	3664	4247	5149	5175	5121	0	0	0	0	0	0	0	0	0	0	0	0	0	6084	3539	4373	6645	7034	3665
ENSMUSG00000009633	G0s2	-	0.0138333	X	1.73357	1.12103	0.39533	0.122724	0.330756	0.139369	0.270759	0.171005	0.230116	0.615153	0.696025	1.01022	0.218315	1592	1404	1621	1812	1293	1708	1787	1619	1603	1817	1761	2671	1985	0	0	0	0	0	0	0	1181	0	1216	0	2764	1136	0	0	0	0	0	0
ENSMUSG00000009640	Dmap1	-	0.0168333	O	10.3573	14.1534	8.91077	9.14484	17.0891	15.0277	12.6211	16.411	16.0146	17.3196	18.2392	16.8206	15.5396	2463	2313	2089	2243	2112	2231	2022	2131	2528	2484	2400	2480	2426	5340	2419	997	1028	0	2183	593	963	0	839	0	0	0	8708	5497	5903	3882	6487	1744
ENSMUSG00000009646	Pla2g12b	+	0.0106667	X	0.0424626	0.180523	0.03471	0.193086	0	0.0733878	0.0950295	0	0.56936	0.595974	0.130267	0.291647	0.267694	0	0	0	0	0	0	0	0	0	0	0	0	1358	0	0	0	0	0	1169	732	0	0	0	0	0	1041	0	0	0	0	0	0
ENSMUSG00000009647	Ccdc109a	-	0.0265	O	12.9906	13.4311	9.29957	10.7741	11.8515	15.414	14.5062	12.3761	5.05723	5.69062	5.35505	5.9889	6.83452	3731	3311	3312	3649	3639	4233	4110	3627	2966	3185	2668	3147	2960	0	0	0	0	0	0	0	0	0	0	1432	2466	1385	26617	9619	9211	15371	10984	11830
ENSMUSG00000009654	Oit3	-	0.0118333	X	0.463692	0.114703	0.140775	0.105365	0.0947166	0.0599023	0.103731	0.04916	0.171583	0.133319	0.0739751	0.394242	0.163049	0	0	0	0	0	0	0	0	0	0	0	0	0	0	0	0	0	0	0	0	0	0	0	0	0	0	0	0	0	0	0	0
ENSMUSG00000009670	Tex11	-	0.018	O	0.199488	0.120507	0.157617	0.147382	0.174103	0.132821	0.16332	0.068843	0.182536	0.178915	0.926167	1.13673	2.73702	0	0	0	0	0	0	0	0	0	0	0	1200	1732	0	0	0	0	0	0	0	0	0	0	0	0	0	0	0	1296	0	0	0
ENSMUSG00000009681	Bcr	+	0.045	O	5.30974	10.5925	9.09596	13.716	9.34696	6.47658	5.01049	3.63309	5.38541	6.85028	4.56283	7.36464	6.61156	5528	5617	6462	6751	6169	5040	4671	4236	5867	5658	6636	7033	4636	0	0	0	0	0	0	0	1216	884	798	1425	1029	2443	48671	23481	41526	37263	27912	9116
ENSMUSG00000009687	Fxyd5	-	0.0131667	X	9.45288	6.04701	32.2209	5.15714	6.08017	1.21016	1.42924	1.0856	1.05818	4.89291	9.06009	6.7626	3.30857	2749	2227	1667	1827	1432	1260	987	1460	1767	1839	2238	2520	2517	8147	6107	5646	4482	9014	15647	12855	14690	12583	14211	15702	15049	14544	2107	0	0	0	0	0
ENSMUSG00000009731	Kcnd1	+	0.0156667	X	0.588655	0.269728	0.222752	0.3373	0.203495	0.282668	0.23613	0.273577	0.35598	0.372506	0.447838	0.566073	0.758845	2351	1751	1268	1635	1675	1417	1215	1568	2454	2365	3133	3106	3478	0	0	0	0	0	0	0	0	0	0	0	0	0	0	0	0	0	0	0
ENSMUSG00000009733	Tfcp2	-	0.0218333	O	7.29653	6.78973	4.521	5.40622	6.46867	4.67384	4.29126	6.35002	5.031	5.07998	3.52761	3.72942	3.57908	3155	2836	2851	2716	2781	2954	2868	2891	2977	2742	2919	3092	3081	793	0	0	0	0	0	0	0	0	0	716	0	0	20651	14678	18283	18151	16608	14507
ENSMUSG00000009734	Pou6f2	-	0.00966667	X	0.259423	0.126046	0.229341	0.20371	0.10001	0.296367	0.491442	0.228334	0.119113	0.12727	0.375637	0.16881	0.230454	0	0	0	0	0	0	0	0	0	0	0	0	0	0	0	0	0	0	0	0	0	0	0	0	0	0	0	0	0	0	0	0
ENSMUSG00000009739	Pou6f1	-	0.0225	O	3.12789	3.75266	2.82606	8.11957	7.20473	8.46529	5.53818	5.14743	4.40482	3.74347	4.03507	3.14194	1.38223	2610	3017	2880	2910	2789	2935	2855	2785	2973	3160	3083	3418	2799	3894	0	0	0	0	0	0	0	0	0	4370	3318	2820	990	3032	3469	7678	5508	0
ENSMUSG00000009741	Ubp1	+	0.0381667	X	15.3123	14.7228	9.79126	12.3653	16.969	26.1755	22.2519	19.3946	20.3577	21.3141	21.841	21.9289	28.0669	4614	4152	4282	4928	4765	4503	4389	4227	4173	4467	4977	4895	4261	0	0	0	0	0	0	0	0	0	0	0	0	0	25524	20994	20673	19276	23132	13823
ENSMUSG00000009772	Nuak2	+	0.0188333	O	2.06705	7.26059	8.84499	13.9127	11.0082	13.3175	10.4637	9.75803	5.4647	4.27256	2.86531	4.96665	4.46917	5549	5018	4812	7510	5959	7591	8231	6644	7190	4493	6815	7240	4753	0	0	0	0	2810	5367	4308	0	3961	3672	5874	5758	3566	8769	6463	6675	7141	7654	5763
ENSMUSG00000009828	Ick	+	0.0321667	O	6.08991	5.4937	3.56088	3.13097	5.08044	5.29768	7.63799	6.58142	4.00011	4.87777	4.62605	3.86353	4.30645	7458	6201	5736	5929	5476	5775	5798	6259	6290	6098	5763	5815	5300	0	0	0	0	0	0	0	0	0	0	0	0	0	5885	1135	1580	1960	3527	1639
ENSMUSG00000009863	Sdhb	+	0.0245	O	33.9038	68.9273	44.9079	33.1277	61.6873	43.6025	51.4864	67.0378	46.391	42.4807	54.1379	36.7542	30.8072	4971	4315	3664	4548	4121	4112	4373	4083	4585	4768	5140	6593	5311	1044	1022	0	0	0	0	0	0	0	0	0	0	0	4794	2174	1827	2779	4254	858
ENSMUSG00000009876	Cox4i2	+	0.015	X	0.642336	1.03959	0.311509	0.507096	0.195201	0.244431	0	0.134431	0.590251	0.509047	0.41187	0.826175	0.428517	1102	0	0	0	0	0	0	0	1561	1437	1729	2079	1781	2757	0	0	0	2501	3954	2941	1574	0	0	2667	2184	3677	0	0	0	0	0	0
ENSMUSG00000009894	Snap47	-	0.0248333	O	29.4784	24.7979	22.6609	19.4118	27.5587	13.9222	20.1447	12.4075	19.7544	20.0804	20.6319	25.6066	28.6741	3507	3193	3196	3397	2980	3129	3143	2900	3225	3416	3541	4329	4715	0	0	0	0	0	0	0	0	0	0	0	0	0	23782	17232	22442	11153	15588	6310
ENSMUSG00000009900	Wnt3a	-	0.0281667	O	0.0901506	0.112814	0.147681	0.0518147	0.0931565	0.0785545	0.153037	0.0805859	0.117462	0.181543	0.194005	0.163658	0.184535	3104	814	1004	1108	1957	1678	1706	1123	3523	3390	3561	4218	3228	29996	23995	23226	21928	27123	31168	27723	31497	31011	31033	19866	29873	10986	0	0	0	0	0	0
ENSMUSG00000009905	Kdsr	-	0.0171667	O	9.27615	10.4044	13.4964	13.1536	14.601	12.5861	9.04376	10.4028	8.06551	10.6154	8.87493	11.4476	7.18838	4030	3502	3771	4161	4118	4464	4390	4282	3161	4134	3217	3804	3224	0	0	0	0	0	0	0	0	0	0	0	0	0	12732	2174	12075	6953	8918	3628
ENSMUSG00000009907	Vps4b	-	0.007	X	24.8949	33.6854	31.7251	22.4018	28.0061	23.78	21.9248	32.3809	28.376	37.0081	34.1347	34.1153	27.4575	4357	4008	4723	3903	3960	3962	3716	3841	3479	3797	3745	4147	4567	0	0	0	0	0	0	0	0	0	0	0	0	0	23610	16797	20658	20448	23797	19204
ENSMUSG00000009927	Rps25	+	0.0225	O	16.3586	27.6102	25.5299	18.5208	28.6733	11.6595	16.7997	18.727	27.032	26.9683	47.0109	16.8424	18.9809	5885	3642	3877	3707	3678	3864	3997	4105	3081	3873	4686	5029	6026	0	0	0	0	0	0	0	0	0	0	0	0	0	803	0	0	0	0	0
ENSMUSG00000009941	Nxf2	-	0.0206667	X	0.303516	0.324859	0.0656378	0.103623	0.248394	0.182934	0.0394846	0.0249473	0.141066	0.182426	0.116484	0.281529	0.167763	1507	0	0	629	0	0	0	0	1481	733	920	1135	1045	0	0	0	0	0	0	0	0	0	0	0	0	2719	0	0	0	0	0	0
ENSMUSG00000009995	Taz	+	0.0145	X	25.4102	39.6321	26.8368	43.3274	28.7274	24.9522	15.2973	14.784	23.1873	14.4764	17.429	14.5584	13.2869	3763	3850	3560	3815	3536	3321	3287	3342	3670	3562	3556	3551	3473	0	0	0	0	0	0	0	0	0	0	0	0	0	1126	0	0	0	0	0
ENSMUSG00000010021	Kif19a	+	0.0168333	O	0.214803	0.562713	0.368519	0.519285	0.795973	2.00244	1.8524	4.57637	0.384242	0.533966	0.558039	0.518897	0.525503	1785	1723	1596	1765	1573	2031	2266	2316	1920	1825	1718	2047	1830	7955	6968	9712	3659	8297	11746	6082	10336	9793	12174	9074	14388	8657	0	0	0	0	0	0
ENSMUSG00000010025	Aldh3a2	-	0.018	O	16.5783	16.7038	21.4651	11.3346	13.2995	6.61806	7.28582	7.89145	6.14236	9.41041	10.5121	9.50245	9.92402	3138	2869	2656	2939	2582	2846	2661	2490	2857	2704	2809	2844	2800	0	699	0	0	0	0	2483	1062	0	1399	0	1691	1633	19606	8627	14602	10974	10434	5757
ENSMUSG00000010044	Zmynd10	+	0.024	X	0.144634	0.0361883	0.163064	0.138544	0.149429	0.283473	0.0408805	0.025829	0.274805	0.0648721	0.0779901	0.157623	0.0493297	3898	2607	3236	3518	3224	3511	3323	3475	4161	3764	3994	4169	4257	0	0	0	0	0	0	0	0	0	0	0	0	0	0	0	0	0	0	0
ENSMUSG00000010045	Tmem115	+	0.0233333	O	13.8289	13.4841	11.2637	12.2021	12.3094	12.6285	12.7583	10.0201	8.73666	12.5474	18.8909	13.1156	11.0074	4677	4648	4212	4480	4342	4381	4507	4537	4588	4631	4592	4507	4595	672	0	0	0	0	0	0	0	0	0	0	0	0	2925	2691	2355	2111	2490	2571
ENSMUSG00000010047	Hyal2	+	0.025	O	14.6682	26.7359	22.6848	19.6002	29.41	20.3177	25.8079	21.1731	15.2023	24.7969	33.1856	23.8766	21.4644	5867	5872	5801	6801	5686	6481	5985	6482	6056	6652	7212	7321	7611	0	0	0	0	0	0	0	0	0	0	0	0	0	1402	1312	0	836	1855	0
ENSMUSG00000010048	Ifrd2	+	0.0238333	O	3.29772	28.4708	13.6419	13.23	25.3249	20.1877	27.5583	23.7288	11.5124	10.3791	16.4427	15.0631	17.0434	7743	6925	8255	8213	6923	7671	6410	6930	7087	6983	9958	11149	8994	0	0	0	0	0	0	0	0	0	0	0	0	0	4944	3553	2307	2959	4575	2357
ENSMUSG00000010051	Hyal1	+	0.014	X	6.65165	5.88505	10.1279	9.86918	7.06045	2.98609	2.25646	2.37039	3.96499	5.41218	5.66906	5.12307	5.2173	8450	7709	8771	9969	7784	8054	7260	7961	8231	8096	11146	12502	9906	0	0	0	0	0	0	0	0	0	0	0	0	0	0	0	0	0	0	0
ENSMUSG00000010054	Tusc2	+	0.0195	O	4.3282	2.99149	3.85775	2.96607	5.66165	4.10578	4.54864	5.29612	4.19754	7.84947	8.97162	7.8059	7.73742	2454	2320	2042	2256	2193	2495	2449	2427	2526	2459	2609	2595	3190	0	0	0	0	0	0	0	0	0	0	0	0	0	1091	0	813	0	1157	0
ENSMUSG00000010057	Nprl2	+	0.0236667	X	5.83872	8.33574	6.49104	6.04574	8.17298	5.64275	5.3787	4.68816	5.682	3.98875	5.18797	4.965	5.79167	7436	7255	6565	7029	6642	7054	6831	7097	7281	7252	7377	7309	7328	0	0	0	0	0	0	0	0	0	0	0	0	0	1364	1134	0	0	0	0
ENSMUSG00000010064	Slc38a3	-	0.0131667	X	0.130021	0.121061	0.112916	0.208454	0.183199	0.15449	0.301051	0.103761	1.14469	0.520138	1.74846	0.866658	0.357553	0	0	0	0	0	0	0	0	0	0	0	0	0	6687	6870	9015	6865	10298	11251	10624	8389	2436	2464	5384	5569	6361	0	0	0	0	0	0
ENSMUSG00000010066	Cacna2d2	+	0.0301667	O	0.108389	1.50166	0.575189	2.5756	1.43262	0.946206	0.168979	0.0890082	0.590872	0.811581	0.440165	0.851205	0.258766	1833	1023	1741	1592	1829	1810	1611	1635	2184	2175	2427	2427	2078	10385	7205	5480	3859	6795	9331	4796	9314	8748	9159	5626	6486	5088	0	0	0	0	0	0
ENSMUSG00000010067	Rassf1	+	0.034	O	19.0656	14.1297	16.9292	17.4576	19.0817	16.2575	14.9063	15.6633	13.8757	20.1374	19.5635	17.9765	8.26892	7634	6320	6347	7046	6349	6511	6196	6313	6486	7368	6434	6626	6377	0	0	0	0	0	0	0	0	0	0	3050	4086	4718	5883	4120	3825	3737	4527	3621
ENSMUSG00000010080	Epn3	-	0.017	O	0.384252	2.40788	5.33881	5.42003	2.44222	0.849468	0.220523	1.13043	0.523784	0.307504	0.187399	0.583047	0.260128	1598	3345	3722	3069	1106	901	816	1985	2845	2798	2980	3257	4014	8169	6699	2959	4163	11927	15463	11235	13816	8832	12209	1074	8363	2995	0	0	0	0	0	0
ENSMUSG00000010086	Rnf112	-	0.0116667	X	0.445167	0.357855	0.418192	0.54254	0.447573	0.912287	0.716634	0.223987	0.202869	0.0978139	0.0825505	0.378495	0.266494	0	0	0	1514	1151	1348	1311	990	1383	1474	1408	1760	1323	2720	2707	0	2249	3792	2784	0	2600	2724	3486	2028	3483	2944	0	0	0	0	0	0
ENSMUSG00000010095	Slc3a2	-	0.0206667	O	26.4846	18.3317	25.1947	18.5271	23.8576	19.3859	25.8623	18.9091	17.289	26.9102	44.1595	33.5768	40.3852	7175	5508	5585	7325	4997	5306	7236	5400	4909	7211	10396	10512	10766	0	0	0	0	0	0	0	0	0	0	0	0	0	6832	4001	3249	3708	4863	4558
ENSMUSG00000010097	Nxf1	+	0.022	O	21.8866	24.9371	24.034	14.0525	26.152	30.315	33.5711	30.8277	26.7394	26.1383	37.8388	28.4043	45.5042	4713	3696	3198	3513	3354	3334	3270	3522	3380	3738	4372	4206	4565	0	0	0	0	0	0	0	0	0	0	0	0	0	8990	8932	7344	7849	8631	7826
ENSMUSG00000010110	Stx5a	+	0.0206667	O	42.0956	20.7579	15.55	31.7071	21.5126	24.9594	16.9313	13.3097	24.9204	26.5083	26.1103	22.1583	22.7224	7266	6418	5864	5875	6111	5994	6589	6164	6135	5993	7074	7077	7227	0	0	0	0	0	0	0	0	0	0	0	0	0	12743	10762	10770	7020	11067	5772
ENSMUSG00000010122	Slc47a1	-	0.0158333	O	0.171116	0.72511	0.188842	0.32575	0.55693	0.340187	0.28281	0.0823519	0.170305	0.438592	0.989051	0.916712	3.97118	879	1050	1117	1135	986	1150	1074	950	1471	1415	1399	1431	2082	18626	14615	10296	5480	12911	16833	10873	12984	12292	11920	6408	10749	4730	0	0	0	0	0	0
ENSMUSG00000010136	1700027A23Rik	-	0.0115	X	0.051966	0.22086	0.997513	0.676906	4.17485	3.45423	5.06336	2.83109	0.66906	0.53165	0.954677	0.499928	0.401434	0	1340	1679	1928	1956	3140	3214	2513	1662	1658	1583	1627	1567	1758	0	0	0	0	0	0	0	0	0	0	0	0	0	0	0	0	0	0
ENSMUSG00000010142	Tnfrsf13b	+	0.0108333	X	0.4545	0.172189	0.262663	0.27885	0.327925	0.155474	0.0552462	0.129899	0.271466	0.413397	0.1051	0.628207	0.199985	0	0	0	0	0	0	0	0	0	0	0	0	0	2464	0	0	0	0	0	0	0	1534	0	1227	0	0	0	0	0	0	0	0
ENSMUSG00000010175	Prox1	-	0.045	O	0.119454	0.263525	0.600863	1.18499	3.24438	8.7818	8.14566	6.13704	1.56993	0.584986	0.479139	0.825636	0.252831	4205	3544	6121	7573	4819	6824	6807	7505	8752	8636	8284	8946	7247	21556	15557	8921	3507	5608	2978	730	698	5458	9832	15673	19846	14012	0	0	0	0	1851	4674
ENSMUSG00000010205	Raver1	-	0.02	O	7.09039	13.1186	6.77474	8.66502	16.1086	19.3554	19.7634	14.167	12.9384	9.60429	13.0348	13.8715	16.9007	3130	3025	2758	3161	3169	3114	2969	3172	3231	3144	3334	3899	3359	0	0	0	0	0	0	0	0	0	0	0	0	0	15018	15280	12292	12310	13189	10222
ENSMUSG00000010277	2610507B11Rik	+	0.0131667	X	45.5823	64.1265	72.8693	48.0068	72.1888	86.8795	99.8375	63.7813	62.9902	81.003	92.1558	84.5589	98.8137	0	0	0	0	0	0	0	0	0	0	0	0	0	0	0	0	0	0	0	0	0	0	0	0	0	0	29880	27342	23423	25068	28225	20712
ENSMUSG00000010290	AI597479	+	0.0166667	O	9.63877	14.0116	10.8658	7.65661	14.8961	10.1164	12.4843	10.6573	9.51854	8.75525	10.2039	13.1925	10.2896	6574	5660	5625	5759	5634	5862	5775	5663	6335	6115	6218	7288	5737	0	0	0	0	0	0	0	0	0	0	0	0	0	15700	12965	15257	14097	14731	13917
ENSMUSG00000010307	Tmem86a	+	0.0201667	O	7.19103	1.52318	1.52348	1.54597	0.950736	0.894093	0.680294	0.455109	1.09261	1.42854	1.37393	1.95423	1.03011	3379	2575	2448	2130	1961	2073	1718	1742	3102	3148	2067	3231	2080	1062	1512	2353	894	3593	7185	3758	5107	2053	1207	1873	3249	4263	1673	0	0	0	0	0
ENSMUSG00000010311	Optc	-	0.0113333	X	0.129165	0.308875	0.0769085	0.337855	0.135842	0.276084	0.0892472	0.0393984	0.411907	1.08993	0.686449	0.947775	0.0500101	2387	0	0	0	0	0	0	0	0	0	0	0	0	0	0	1588	0	4850	10422	7573	10272	6366	1121	4661	8186	6378	0	0	0	0	0	0
ENSMUSG00000010342	Tex14	+	0.0263333	O	0.635167	0.959171	0.976344	1.0943	0.980307	0.422899	0.284389	1.77133	1.50671	0.645214	3.79049	3.78255	7.28289	2433	1926	2022	2185	1952	2217	2082	2038	2486	2945	3291	3394	3538	0	0	0	0	0	0	0	0	0	0	0	0	0	0	0	0	0	0	0
ENSMUSG00000010358	Ifi35	+	0.0125	X	9.97117	11.6405	11.5601	11.8752	13.4288	6.24358	8.03971	12.1931	5.30473	13.9699	5.04083	6.38318	2.37844	6291	5728	5333	5632	6001	5946	5867	5739	5781	6154	7221	7668	6146	0	0	0	0	0	0	0	0	0	0	0	0	0	3821	1711	1255	0	772	2290
ENSMUSG00000010362	Rdm1	+	0.0221667	X	4.4587	19.5375	10.838	19.6631	18.0952	12.1624	10.8607	8.43029	13.6837	7.24928	18.5456	14.3396	19.4508	3946	2930	3174	3048	3078	3111	2952	3493	3061	3295	3837	4293	2989	0	0	0	0	0	0	0	0	0	0	0	0	0	0	0	0	0	0	0
ENSMUSG00000010376	Nedd8	-	0.0151667	O	41.9694	58.1529	103.284	26.5715	72.282	32.1083	51.9947	61.2576	47.3026	50.867	81.4662	36.4705	46.9338	4812	4281	4059	4027	4158	3955	3914	3837	3889	3642	4093	4092	4409	0	0	0	0	0	0	0	0	0	0	0	0	0	3172	2961	2347	3450	3961	2044
ENSMUSG00000010392	Gosr1	-	0.0165	X	15.4679	9.78855	12.7615	8.15923	9.91785	10.127	9.27708	10.6894	8.51931	13.601	12.4051	12.3517	8.24812	2282	2084	2168	2105	2756	3954	4216	4007	2146	2363	2229	2250	2062	7416	2926	0	0	0	0	0	0	949	0	0	1522	0	23977	7860	10242	11105	14846	7327
ENSMUSG00000010406	Mrpl52	+	0.0185	O	11.3953	22.0039	14.1148	11.3069	20.6126	8.91782	13.1647	16.0872	7.71988	11.9575	19.4429	11.929	13.7286	3207	3343	3451	3405	3753	3886	4121	4172	3072	3022	3835	3287	4208	0	0	0	0	0	0	0	0	0	0	0	0	0	1338	0	0	0	2191	1247
ENSMUSG00000010435	Spaca7	+	0.0101667	X	0.190073	0.717819	0.110854	0.206316	0.185329	0.23425	0	0.38302	0.0430633	0	0.0976711	0.217821	0.0815455	0	0	0	0	0	0	0	0	0	0	0	0	0	17187	8979	9321	9659	11862	8056	4103	11490	7930	7520	1413	2570	0	0	0	0	0	0	0
ENSMUSG00000010453	4632411B12Rik	-	0.0253333	O	7.0569	6.93033	4.54649	5.88236	6.97364	10.1351	9.33125	9.86839	6.23968	6.9623	6.16316	9.31655	7.41402	3216	2776	2887	2846	2996	3148	3017	2841	2976	2824	3227	3272	3202	3442	1338	0	0	5283	10163	8559	9639	7492	8109	4168	8265	3918	31259	24378	21052	19849	25396	22916
ENSMUSG00000010461	Eya4	-	0.0275	O	7.3207	2.99778	2.9866	1.93701	1.2594	0.635937	0.630327	0.333733	0.968109	0.618634	0.323365	0.254843	0.301167	4486	4036	3805	3683	3369	3094	3040	2658	3687	3456	3605	3600	3077	0	0	0	0	0	1720	1506	1629	3219	3572	4086	4131	5785	18981	0	976	0	0	0
ENSMUSG00000010476	Ebf3	-	0.016	X	1.89659	1.05112	0.512724	0.368006	0.214447	0.322141	0.206205	0.0269478	0.0712412	0.0907679	0.182131	0.080171	0.0903837	0	0	0	0	0	0	0	0	0	0	0	0	1121	0	0	0	0	4355	10875	7948	11044	3108	4199	0	1061	3851	803	0	0	0	0	0
ENSMUSG00000010492	Gm16119	+	0.0161667	O	0.328314	0.36339	0.352322	0.12716	0.826462	0.479217	0.851503	0.571648	0.343565	0.233207	0.892497	0.724921	1.24288	3700	2405	2402	2501	2396	2408	2173	2389	2463	2577	2780	2733	2700	0	0	0	0	0	0	0	0	0	0	1426	0	0	7931	5779	6243	6828	6124	6767
ENSMUSG00000010505	Myt1	+	0.00283333	X	0.230325	0.3456	0.284581	0.292106	0.376045	0.690543	0.713836	1.33495	0.522206	0.171184	0.465553	0.352431	0.24378	0	0	0	0	0	0	0	0	0	0	0	0	0	0	0	0	0	0	3553	0	3757	1306	1425	1434	895	0	0	0	0	0	0	0
ENSMUSG00000010517	Faf1	+	0.00466667	X	16.7803	21.3731	28.5917	16.5419	26.0489	18.8848	23.3798	19.993	18.1979	20.0292	28.6205	20.9702	38.8755	0	0	0	0	0	0	0	0	0	0	0	0	0	0	0	0	0	0	0	0	0	0	0	0	0	0	18508	2989	2723	6845	0	3221
ENSMUSG00000010529	Gm266	-	0.0323333	O	0.391085	0.321844	0.352178	0.410853	0.276905	0.420161	0.363248	0.382454	0.383261	0.410021	0.579915	0.363818	0.243737	2240	2305	2155	2597	2108	2819	2230	1999	2401	2447	2619	2739	2437	17086	12927	8628	5242	9550	10701	9799	14627	16025	11627	13300	16105	8247	0	0	0	0	0	0
ENSMUSG00000010538	1700021C14Rik	-	0.0198333	O	0.708111	0.890078	1.04675	1.80476	0.80945	1.53545	1.25873	1.06213	4.45006	1.93651	2.41614	3.74315	3.14055	4976	5029	4874	5547	4690	5142	5311	4963	4632	4956	5525	5920	6119	0	0	0	0	0	0	0	0	0	0	0	0	0	0	0	0	0	0	0
ENSMUSG00000010554	Mettl16	+	0.00766667	X	11.2216	26.107	24.724	11.6631	23.4769	16.6136	24.086	27.108	16.6662	24.3722	34.2	24.2699	41.856	0	0	0	0	0	0	0	0	0	0	0	0	0	0	0	0	0	0	0	0	0	0	0	0	0	0	29828	20552	23072	19855	28307	17848
ENSMUSG00000010592	Dazl	-	0.0311667	O	0.0695295	0.0845254	0.0541812	0.0970521	0.091143	0.128749	0.0499109	0.0788469	0.199966	0.160537	1.06718	1.15457	2.64074	1914	966	1316	1442	1250	1637	1062	1029	1154	970	1818	2101	2025	0	0	0	0	0	0	0	0	0	0	1019	0	0	0	0	0	0	0	0
ENSMUSG00000010601	Apol7a	-	0.0101667	X	0.239523	1.02285	3.59438	2.0983	1.16491	0.196324	0.0532214	0.237639	0.0268227	0.189583	0.0609077	0.0455152	0.064466	1554	1376	1631	1449	0	0	0	0	0	0	0	0	0	0	0	0	0	3184	6458	3869	7599	5241	787	0	1831	0	0	0	0	0	0	0
ENSMUSG00000010607	Pigyl	+	0.0278333	O	9.73262	8.79302	6.34363	4.49419	10.2681	3.89621	7.30566	9.85562	7.9613	6.99287	13.6724	7.59646	5.72494	3078	2812	2634	2984	2748	2993	2847	2585	3220	3250	3676	3911	4104	2818	0	0	0	0	968	0	0	0	0	0	848	0	1140	0	0	0	1542	0
ENSMUSG00000010608	Rbm25	+	0.0246667	O	15.2852	25.4496	28.3643	26.2636	31.4038	32.8677	33.9667	38.0716	22.8358	27.931	33.6728	28.2338	42.5358	4725	3968	3652	3945	4029	4081	4090	3917	3878	4702	5537	6640	7828	0	0	0	0	0	0	0	0	0	0	0	0	0	43790	41327	32430	38553	46087	36990
ENSMUSG00000010609	Psen2	-	0.0138333	X	6.54804	5.31812	3.96437	4.33525	5.39919	6.72684	5.88971	3.44427	5.93966	9.9564	7.85988	10.9737	5.03279	0	0	0	0	0	0	0	0	0	0	0	0	0	0	0	0	0	0	0	0	0	0	0	0	0	0	1401	0	0	0	0	0
ENSMUSG00000010651	Acaa1b	-	0.0166667	X	0.466093	0.29565	0.111058	0.0577054	0.36703	0.213657	0.13808	0.0268922	0.270022	0.297699	0.500044	0.515677	0.868516	0	0	0	0	0	0	0	0	0	0	0	0	0	8988	4156	5369	3064	4373	6117	3626	11737	6452	7162	1557	2759	2391	0	0	0	0	0	0
ENSMUSG00000010660	Plcd1	-	0.0271667	O	7.85095	5.69466	5.26614	2.43182	1.87027	0.6759	0.4788	1.15977	3.56452	3.99787	4.47747	5.74674	10.644	3509	2951	2564	2507	1906	2209	1869	2044	2517	3778	4104	4768	3037	0	764	0	764	8051	9541	8207	9407	5517	0	3231	1023	1502	9836	0	0	0	0	0
ENSMUSG00000010663	Fads1	+	0.03	O	49.3102	31.7283	16.6123	16.4667	23.2953	25.5593	28.3544	21.033	35.8153	26.4653	18.2088	19.9346	14.0096	3626	3187	3214	3254	3349	3376	3234	3234	3340	3290	3260	3521	3334	0	0	0	0	0	0	0	0	0	0	0	0	1301	12582	6588	2506	6053	7574	7055
ENSMUSG00000010721	Lmbr1	-	0.0216667	O	3.84431	8.68298	10.153	4.8518	5.55118	6.43062	3.52152	12.3461	4.05687	1.7037	1.8876	3.95553	1.89949	3906	3760	3300	4795	4145	4434	4067	2935	3367	2915	3405	4069	3906	0	0	0	0	0	0	0	0	0	0	0	0	0	14716	7562	18785	9320	12899	5776
ENSMUSG00000010751	Tnfrsf22	-	0.0161667	X	0.483425	1.99761	2.0322	1.09471	1.18632	1.50449	2.1236	0.556552	0.482797	0.740991	1.30993	1.10179	2.23406	2120	1985	1827	1877	1899	2067	1936	1955	2033	2088	1877	2112	2145	1237	0	0	0	0	0	0	0	0	1031	1175	0	1037	3086	4215	3971	2302	1689	906
ENSMUSG00000010755	Cars	-	0.016	X	44.9079	41.4838	56.4577	30.7818	42.4424	34.5345	35.6072	28.836	34.7168	48.5868	64.127	65.4629	76.9183	5250	2943	3702	2980	3033	2841	2884	3012	3362	3339	3524	5226	4667	0	0	0	0	0	0	0	0	0	0	0	0	0	2570	35745	33269	27110	35037	21140
ENSMUSG00000010760	Phlda2	-	0.0313333	O	0.127476	1.35397	4.31226	1.38369	4.38134	1.25681	2.54215	2.82554	8.53524	11.7297	23.7804	16.8294	22.4362	2167	2355	2314	2327	2330	2299	2239	2073	2623	4177	4673	5929	6018	19089	14068	9645	4166	15393	26305	17120	27795	26029	26442	26294	23882	18954	0	0	0	0	0	0
ENSMUSG00000010796	Asz1	-	0.00466667	X	0.26889	0.998708	0.168609	0.344748	0.0275847	0.413767	0.120813	0.0572545	0.0575933	0.011955	0.118359	0.245379	0.19787	0	0	0	0	0	0	0	0	0	0	0	0	0	0	0	0	0	0	0	0	0	0	0	0	0	0	0	0	0	0	0	0
ENSMUSG00000010797	Wnt2	-	0.0225	O	1.69891	8.13678	2.10785	1.31337	1.0172	0.825917	0.412377	0.234376	0.450211	1.45508	1.41577	1.7662	0.381457	3024	3120	2807	2831	2721	2712	1643	1479	2910	2880	2983	3061	2985	978	686	0	1197	1593	2879	3059	2451	3625	2846	4322	3926	4702	0	0	0	0	0	0
ENSMUSG00000010803	Gabra1	-	0.0135	X	0.536223	3.038	4.71923	1.62132	3.98426	2.44695	3.37933	0.538938	0.111456	0.176066	0.203028	0.390728	0.412451	2368	2406	2496	2830	2593	2550	2520	2124	2272	2312	2127	2425	1888	3817	2499	0	0	0	0	0	0	2438	4678	4437	5136	5161	0	0	0	0	0	0
ENSMUSG00000010825	Grid2ip	+	0.0163333	O	0.0907407	0.282955	0.0913799	0.143685	0.230375	0.155711	0.181533	0.0673048	0.175163	0.063917	0.137609	0.169784	0.170033	739	655	731	1564	0	843	0	1150	912	846	1424	2343	2010	23196	13807	7630	3129	2383	6286	923	5173	6038	7889	4823	4233	6038	0	0	0	0	0	0
ENSMUSG00000010830	Kdelr3	+	0.0321667	O	46.8652	9.32804	10.8768	6.37695	7.23428	4.2375	5.29192	3.27835	3.20239	8.92713	9.67622	8.3067	4.29021	7033	4425	4752	3805	3735	3816	3608	3508	4797	3936	5648	8076	6621	25820	22683	17277	13909	22020	26852	21209	29087	28412	20996	23433	22225	16816	22654	14891	11949	9810	15117	9332
ENSMUSG00000010841	1700006E09Rik	+	0.0271667	O	0.154311	0	0.047967	0	0.239973	0.258468	0.222969	0.0825115	0.0952214	0	0.127094	0.157825	0	4099	2680	2559	2464	2573	2274	2437	2577	2969	3754	2994	4469	3093	4993	1480	874	782	0	952	3244	3210	2309	3514	2490	5859	1624	0	0	0	0	0	0
ENSMUSG00000010911	Apip	+	0.0113333	X	16.6249	20.4645	11.189	4.80386	12.0425	5.71709	8.58731	12.1866	10.3598	9.80826	15.3017	8.91326	7.33584	0	0	0	0	0	0	0	0	0	0	0	0	0	0	0	0	0	0	0	0	0	0	0	0	0	0	3517	1568	1991	0	0	1144
ENSMUSG00000010914	Pdhx	-	0.0195	O	9.09559	11.765	9.20981	7.81413	19.9488	14.2296	13.0324	19.0538	12.8307	13.8182	22.6986	14.5024	15.0629	3981	3791	3522	3745	3628	3614	3336	3451	3734	3934	3709	3765	3468	0	0	0	0	0	0	0	0	0	0	0	0	0	6702	0	0	796	1163	0
ENSMUSG00000010936	Vac14	+	0.0221667	O	5.22453	6.85551	4.68991	4.57473	9.95344	11.2222	14.542	12.2525	6.80763	8.86481	11.6633	11.4404	19.3156	3738	3231	3000	3081	3031	3456	3432	3378	2882	3113	3492	3392	3927	6839	1111	0	0	0	0	0	1120	3758	3860	3625	5684	1239	42301	12073	18235	15325	29239	17701
ENSMUSG00000011008	Mcoln2	+	0.021	O	1.5867	0.784164	1.18548	0.717075	0.733592	0.536012	0.477199	0.323442	0.370572	0.174665	0.199862	0.447308	0.218895	1764	1743	1591	1846	1544	1791	1674	1240	1186	1458	1739	1962	1646	2561	0	0	0	0	807	638	3752	1716	1475	3612	2632	3489	0	0	0	0	0	0
ENSMUSG00000011034	Slc5a1	+	0.0185	O	0.0789048	0.141395	0.419074	0.264198	0.328366	0.246063	0.23982	0.11366	0.158744	0.181515	0.664167	0.418664	0.602211	0	0	708	743	1690	1003	1083	1008	2380	1065	3047	3156	3419	17148	9780	5198	1810	2838	963	0	0	1012	0	3454	3231	3325	0	0	0	0	0	0
ENSMUSG00000011052	1700049J03Rik	-	0.0213333	O	0.0431938	0	0	0.281037	0	0	0.410409	0	0	0.253216	0.202944	0.089388	0.0832039	3706	3346	3156	3339	3088	3446	2929	2871	2882	3657	4359	4907	4818	0	0	0	0	0	0	0	0	0	0	0	0	0	0	0	0	0	0	0
ENSMUSG00000011096	Akt1s1	+	0.031	O	30.1104	22.7427	14.0435	17.6985	20.457	22.8877	23.9509	27.4345	19.3467	20.1029	22.7773	19.4412	22.366	11271	10118	9106	10028	9493	9771	9209	9436	10504	11346	11836	11782	11690	0	0	0	0	0	0	0	0	0	0	0	0	0	1798	0	0	0	0	764
ENSMUSG00000011114	Tbrg1	-	0.0158333	O	74.7386	77.3745	79.0166	47.593	76.8398	44.3531	58.6066	79.8941	76.1541	111.37	95.178	86.6697	58.2025	4126	3206	3079	3196	2657	2796	3065	2799	3287	3221	3343	3390	3326	0	0	0	0	0	0	0	0	0	0	0	0	0	8435	5497	4119	6103	6418	4494
ENSMUSG00000011118	Panx3	-	0.00766667	X	0.258189	0.0496404	0.0812463	0.17815	0.153717	0.101482	0.0561094	0.0829566	0.058761	0	0.0266881	0.0600307	0.0563883	0	831	0	0	0	0	0	0	0	0	0	1208	0	0	0	0	0	0	0	0	0	0	0	0	0	0	0	0	0	0	0	0
ENSMUSG00000011148	Adssl1	+	0.0233333	O	1.18324	1.3823	2.25027	2.55099	1.42694	0.308489	0.120122	0.733662	1.0428	3.13671	1.26018	2.17836	0.450936	2040	1752	1866	1821	1687	1795	1657	1555	2202	2128	1728	2712	2252	0	0	0	0	2247	3016	2156	2940	1871	0	2072	2035	4671	0	0	0	0	0	0
ENSMUSG00000011154	1700026D08Rik	-	0.00883333	X	0.118062	0.195247	0.303852	0.602751	0.128475	0.216777	0.229645	0.144881	0.301079	0.601705	0.251449	0.26002	0.372548	0	0	0	0	0	0	0	0	0	0	0	0	0	0	0	0	0	0	0	0	0	0	0	0	0	0	0	0	0	0	0	0
ENSMUSG00000011158	Brf1	-	0.0333333	O	6.78183	6.44488	3.57085	4.05065	5.64865	6.82994	6.79989	9.04591	6.63022	5.67088	4.50865	4.64744	4.47991	3712	3535	3347	3737	3192	3539	3550	3878	3991	3728	3786	3977	3625	0	0	0	0	0	0	1106	0	0	0	1919	1315	0	27005	24007	22397	17426	24157	19587
ENSMUSG00000011171	Vipr2	+	0.0168333	O	0.279888	0.170719	0.142251	0.256849	0.180446	0.552162	0.398003	0.125047	0.232839	0.310375	0.0196555	0.0884825	0.147962	1790	1571	1752	1828	1636	1792	1669	1603	1776	1834	1869	2117	1658	9957	6946	5973	5371	6332	6307	4996	9304	7567	7121	6404	8092	4804	0	0	0	0	0	0
ENSMUSG00000011179	Odc1	+	0.0298333	O	13.2329	27.1316	29.6629	8.43571	41.7576	22.9169	42.3109	63.3176	49.3104	61.7793	109.473	53.9031	85.4012	4587	3808	3311	3684	3821	3821	3736	3839	3827	4557	5521	5623	5719	0	0	0	0	0	0	0	0	0	0	1365	1599	0	4497	2142	1829	3520	3253	3138
ENSMUSG00000011254	Thg1l	-	0.0126667	O	18.4496	29.6655	31.8142	11.368	29.4935	19.7162	25.3551	36.248	23.8806	36.1803	55.4226	30.9547	33.6797	2148	1833	1909	1923	1852	1925	1874	1919	1860	1829	2032	2046	2013	0	0	0	0	0	0	0	0	0	0	0	0	0	3828	1234	2969	907	2362	2129
ENSMUSG00000011256	Adam19	+	0.02	O	19.8093	3.11662	2.92648	3.39551	8.30644	8.7099	9.27157	5.5826	7.38425	17.7854	21.7371	25.6419	23.5142	5570	2226	2210	2188	2414	2569	2518	2585	3886	4029	7189	6257	4577	0	0	0	0	0	0	0	0	0	0	0	0	0	62402	2069	0	0	0	4133
ENSMUSG00000011257	Pabpc4	+	0.0191667	X	4.63958	11.9729	6.99766	5.74732	8.44474	9.96813	8.35264	8.02718	5.2511	5.9011	8.88275	8.2297	7.49011	0	0	0	0	0	0	0	0	0	0	0	0	0	0	0	0	0	0	0	0	0	0	0	0	0	0	21097	17110	15788	15816	18283	16063
ENSMUSG00000011263	Exoc3l2	+	0.0196667	X	0.10065	0.0570916	0.046738	0.131123	0.14733	0.198766	0.0645193	0.122302	0.730441	1.32855	1.10576	1.02184	0.389116	862	0	991	1111	1153	1235	0	955	1508	1440	1762	1741	1531	14720	6834	8450	5621	6884	9659	8803	8671	5578	5962	4632	6352	6238	0	0	0	0	0	0
ENSMUSG00000011267	Zfp296	+	0.0288333	O	0.181619	1.75937	1.00261	2.33326	2.79089	2.12883	1.21146	1.43892	0.836178	1.5982	6.20396	5.0485	11.5572	6190	5924	5897	6170	6106	6133	5663	5461	6161	7017	10762	10129	9123	1749	0	0	0	0	0	0	0	0	0	0	0	0	20501	15024	14060	11563	17569	12869
ENSMUSG00000011305	Plin5	-	0.0271667	O	0.0522976	0.0635626	0.0520522	0.0243324	0.164034	0.0553233	0.143641	0.0907584	0.346609	0.555015	0.9581	0.937982	0.924206	1838	1057	1110	1265	1250	1159	994	1119	3089	3063	3593	3703	4278	12198	8226	7738	7391	10391	12314	10543	11449	11607	9477	8365	7506	6928	892	0	0	0	0	0
ENSMUSG00000011306	Sugp1	+	0.0245	O	10.854	14.263	10.008	10.2577	17.0726	11.9368	13.3141	14.2694	13.6506	17.8743	21.0241	15.7683	17.523	4401	4426	4295	4415	4057	4020	4298	4010	4208	3843	4500	4449	4320	0	0	0	0	0	0	0	0	0	0	0	0	0	21221	13876	16518	11131	13296	11113
ENSMUSG00000011349	Dmrtc2	+	0.0216667	O	0.0277945	0.630485	0.565143	0.890129	1.13902	1.54335	0.712116	0.421796	0.0374292	0.0706819	0.127462	0.0762969	0.125335	0	0	0	0	0	0	0	0	0	0	1357	1712	1596	16775	14410	1821	893	1988	2251	832	2305	3470	2197	11663	12594	12171	0	0	0	0	0	0
ENSMUSG00000011350	Gm5893	+	0.00866667	X	0.157939	0.373073	0.0827148	0.0779497	0.21003	0.193974	0	0.0240293	0.144733	0.0461394	0.0725111	0.281407	0.0305906	0	0	0	0	0	0	0	0	0	0	0	0	0	7608	3082	6425	3239	2039	5842	3022	5792	2026	0	0	0	0	0	0	0	0	0	0
ENSMUSG00000011382	Dhdh	-	0.0126667	X	0.377529	0.553942	0.395035	0.576451	0.209644	0.21283	0.167023	0.290247	3.55016	2.4963	3.62901	3.05633	4.65948	0	0	0	0	0	0	0	0	0	0	0	0	0	0	0	0	0	0	0	0	0	0	0	0	0	0	0	0	0	0	0	0
ENSMUSG00000011427	Zfp790	+	0.014	X	6.28972	5.58563	5.93395	4.42062	5.3933	3.92141	4.64365	4.04896	3.64804	3.8301	2.87272	2.7402	3.61856	3533	2974	3022	2891	2922	3046	2807	3206	2822	3157	3103	3214	2773	0	0	0	0	0	0	0	0	0	0	0	0	0	8159	4380	5973	6634	5153	4434
ENSMUSG00000011463	Cpb1	-	0.00883333	X	0.379548	0.0229319	0.194471	0.361666	0.360178	0.0598795	0.46349	0.118619	0.156838	0.137732	0.262302	0.33675	0.110683	0	0	0	0	0	0	0	0	0	0	0	0	0	0	0	0	0	0	0	0	0	0	0	0	0	0	0	0	0	0	0	0
ENSMUSG00000011486	Slc25a41	-	0.00883333	X	0.0873756	0	0.114245	0.213212	0.114956	0.138574	0.239614	0.0756853	0.0530582	0.100166	0.060209	0.385674	0.438807	0	0	0	0	0	0	0	0	0	0	0	0	0	6547	3293	825	656	0	4179	1366	3655	1498	627	1789	2396	1756	0	0	0	0	0	0
ENSMUSG00000011589	Fsd1	+	0.01	X	7.37331	3.01631	5.86539	5.34255	6.97777	10.8174	7.51263	7.26259	7.88249	8.89266	8.772	9.23354	8.83426	1514	1425	1324	1630	1468	1613	1483	1472	1727	1715	1909	1958	1786	3509	0	1365	0	0	1427	0	0	0	1658	2211	2099	0	0	0	0	0	0	0
ENSMUSG00000011632	2310033E01Rik	-	0.0218333	O	0.149169	0.63375	1.26777	0.485749	0.935001	0.393933	0	0.579678	0	0.122985	0.295699	0.0879175	0.16456	2889	2998	2997	3298	3115	3169	2935	2892	3091	3096	3292	3083	3156	0	0	0	0	0	0	0	0	0	0	0	0	0	0	0	0	0	0	0
ENSMUSG00000011658	Fuz	+	0.0246667	O	2.98519	8.35958	5.06272	8.38876	9.88056	8.44946	8.8969	5.5574	6.70235	3.71672	5.37659	4.64184	6.68711	6551	7120	6748	7242	7022	6661	6491	6356	6640	6280	8115	8395	7973	0	0	0	0	0	0	0	0	0	0	0	0	0	0	0	0	0	0	0
ENSMUSG00000011751	Spnb4	-	0.0303333	O	0.511493	0.67254	0.422564	0.716577	0.72635	0.457477	0.264055	0.533015	1.21001	1.13156	2.21836	2.02658	3.06717	3787	3615	3399	3386	3237	3393	3119	3347	4119	4280	4361	4950	3681	3391	3350	1935	2190	1403	3230	4338	2883	2236	0	2052	1785	0	0	0	0	0	0	0
ENSMUSG00000011752	Pgam1	+	0.0246667	O	0.545138	0.899844	1.44585	0.688975	1.71489	1.23504	1.7204	1.25993	1.66669	1.80642	2.64706	1.993	2.30383	4624	4774	4657	5067	4632	5028	4958	4817	5514	5301	5370	6105	6206	0	0	0	0	0	0	0	0	0	0	0	1710	0	13565	11271	10374	10513	13952	7583
ENSMUSG00000011831	Evi5	-	0.0355	O	23.4452	25.2286	29.2471	19.7603	20.5489	12.4366	15.4012	15.8971	17.2084	17.6487	13.8133	17.5698	24.5714	2713	4244	4613	4591	4088	3741	3587	3535	4057	3894	3956	4699	4539	2508	0	0	0	0	0	0	0	0	0	0	0	0	2883	1989	3001	5102	2191	0
ENSMUSG00000011832	Evi5l	+	0.0218333	O	13.1927	7.21967	3.97342	5.90552	5.02233	4.19438	2.89516	3.92387	7.96179	6.10658	3.98977	5.65947	3.27662	0	0	0	0	0	0	0	0	1867	1451	2637	2735	2457	1487	0	1317	0	1066	2771	3001	2716	3787	0	12769	10517	11650	0	0	0	0	0	0
ENSMUSG00000011837	Snapc2	+	0.0315	O	6.25684	5.71575	5.83096	3.72852	6.51258	4.97469	5.97668	5.4374	5.19098	6.09787	7.07971	5.55491	4.88647	3076	2557	2368	2446	2431	2309	2327	2424	4881	4154	6056	6105	5377	0	0	0	0	0	0	0	0	0	0	0	689	859	2552	2486	1147	2432	2524	1942
ENSMUSG00000011877	Git1	+	0.0143333	X	18.349	29.2316	19.7102	14.3752	23.2714	27.5874	29.0571	25.0657	25.7587	25.254	22.8763	33.0216	34.927	7741	9859	7841	7382	7448	7803	7836	7527	9028	9425	12475	13027	12230	0	0	0	0	0	0	0	0	0	0	0	0	0	8424	5187	4941	3769	5683	3984
ENSMUSG00000011884	Gltp	-	0.026	O	7.56626	33.9341	41.5446	31.5638	28.8079	20.5686	20.7584	15.9281	7.79548	7.31607	8.97758	9.72553	8.02041	2682	5119	5098	5077	5080	5073	4677	3051	2852	2963	4020	4856	3542	2242	0	0	0	0	0	0	0	919	0	1395	0	0	5444	4740	4898	6889	8613	5158
ENSMUSG00000011958	Bnip2	+	0.024	O	89.0884	60.0163	80.9098	38.8228	58.5443	38.9275	46.8611	48.8292	44.2159	58.2093	49.9086	40.7285	29.2039	5542	3317	2659	2894	3662	4227	3058	2737	2724	3020	2987	3223	3399	0	0	0	0	0	0	0	0	0	0	0	0	0	16416	11506	10466	12295	14851	9382
ENSMUSG00000011960	Ccnt1	-	0.0155	X	13.8521	21.2598	22.3654	20.2355	25.4238	24.6316	25.5246	25.16	23.6666	26.2681	20.8149	28.6883	31.1965	0	0	0	0	0	0	0	0	0	0	0	0	0	0	0	0	0	0	0	0	0	0	0	0	0	0	23796	15440	12042	13906	19099	13789
ENSMUSG00000012017	Scarf2	+	0.0243333	O	11.3307	2.4205	0.782644	1.46495	0.561643	1.33105	1.27293	0.670317	0.674373	1.10635	1.0681	1.53305	0.750256	4801	2506	2752	2726	2472	2824	2820	2666	3646	2958	2971	4193	2959	10104	10777	21584	23880	34039	38431	31043	41321	41897	40707	41289	41882	38340	1306	1183	0	0	0	0
ENSMUSG00000012042	4930579F01Rik	-	0.0106667	X	0.0784562	0.111236	0.01519	0	0.153106	0.0322718	0.125653	0.0529262	0.0176011	0.0166198	0.0799222	0.0179455	0.0673912	0	0	0	0	0	0	0	0	0	0	0	0	0	0	0	0	0	0	0	0	0	0	0	0	0	0	0	0	0	0	0	0
ENSMUSG00000012076	Brms1l	+	0.0193333	O	13.1148	7.56949	6.239	5.55232	6.40636	5.88933	6.19904	7.84028	6.15921	6.48651	7.34306	5.96779	8.05102	3348	2710	2470	2575	2500	2676	2947	2603	2615	2843	2885	2923	2954	0	0	0	0	0	0	0	0	0	0	0	0	0	23369	10669	13063	13026	10317	12404
ENSMUSG00000012114	Med15	-	0.0146667	O	5.66852	7.02073	8.36836	6.32314	7.58819	7.43756	6.70787	6.99189	4.47075	5.80193	4.2099	5.8027	7.61019	3891	4424	4028	4392	4337	4447	3891	3803	3851	4172	3263	4706	4536	0	0	0	0	0	0	0	0	0	0	0	0	0	53246	33983	31740	25205	25441	9434
ENSMUSG00000012117	Dhdds	-	0.0196667	O	10.2689	12.7089	9.12396	8.17928	10.1543	7.19922	7.90165	10.0273	8.7247	8.03386	8.74627	7.6093	7.06277	2337	2375	2111	2448	3323	2473	3591	3327	2462	2804	2695	2883	2610	0	0	0	0	0	0	0	0	0	0	0	0	0	11532	2139	4560	4300	1321	1577
ENSMUSG00000012123	Aim1l	+	0.019	O	0.317441	0.429745	3.39405	3.56434	3.60321	2.07279	0.828609	2.27331	2.45976	2.71987	3.92277	3.19068	5.72788	1620	1704	2083	2331	1999	1981	1928	1851	2550	2712	2724	2854	2466	4152	1091	0	0	0	2855	1716	3320	0	0	927	0	0	0	0	0	0	0	0
ENSMUSG00000012126	Ubxn11	+	0.0141667	X	1.98171	1.6309	0.438816	4.27613	0.964232	1.69678	1.31172	0.735	1.7315	0.681905	1.01668	1.14979	3.09759	0	0	0	0	0	0	0	0	0	0	6078	5241	5799	0	0	0	0	0	0	0	0	0	0	0	0	0	1403	704	0	0	0	0
ENSMUSG00000012187	Mogat1	+	0.0153333	X	0.112878	0.478852	0.607388	0.300609	0.203305	0.171096	0	0.321146	0.453114	0.166587	0.588145	0.189265	0.0387538	1847	1538	1483	1782	1807	1754	1623	1500	1804	1675	1013	2305	0	0	0	0	0	0	0	0	0	0	0	0	0	0	0	0	0	0	0	0
ENSMUSG00000012211	Tex22	+	0.0173333	X	0.65715	0.409503	0.534569	1.28385	0.717589	1.69742	0.326773	0.495127	0.248516	0.390949	0.501597	0.476573	0.717943	1989	2035	2057	2276	1987	2086	1939	1733	2395	1935	2625	2807	2692	0	0	0	0	0	0	0	0	0	0	0	0	0	0	0	0	0	0	0
ENSMUSG00000012282	Wnt8a	+	0.0153333	X	0.0513248	0.181924	0.193763	0.278594	1.42729	0.570025	0.369919	0.649226	2.79763	22.4707	22.0743	9.98429	4.34807	0	0	0	1833	3533	2974	982	1232	2294	3700	4890	6086	3904	7313	7915	2891	0	0	0	0	0	0	844	10834	9334	15640	0	0	0	0	0	0
ENSMUSG00000012296	Tjap1	-	0.0191667	X	6.45593	5.85929	3.38813	4.67983	5.03575	5.74118	5.51363	6.19395	6.84414	7.63515	7.57272	8.10703	6.9818	6937	4533	3029	2965	3014	2995	2754	3171	3168	3830	4156	4795	3586	0	0	0	0	0	0	0	0	0	0	0	0	0	13700	10974	6895	9379	11527	8752
ENSMUSG00000012350	Ehf	-	0.00533333	X	0.274054	1.54404	5.66386	11.9203	13.2246	3.9028	0.768155	1.00438	0.451285	0.627597	1.31982	0.781017	0.277995	0	0	0	0	0	0	0	0	0	0	0	0	0	0	0	0	0	0	0	0	0	0	0	0	0	0	0	0	0	0	0	0
ENSMUSG00000012396	Nanog	+	0.0156667	X	0.414987	4.04242	2.98473	9.59788	42.6108	33.8337	39.3334	32.9079	15.0359	20.8371	73.3162	44.9481	93.8771	2165	4974	6056	7683	8037	9636	7837	7630	9490	9376	16188	14693	14783	1230	0	0	0	0	0	0	0	0	0	0	0	0	0	0	0	2608	1466	816
ENSMUSG00000012405	Rpl15	-	0.0213333	O	21.032	37.1541	31.7399	15.313	30.062	21.354	26.569	24.6509	21.7276	22.4383	42.1754	19.5007	32.3526	5733	5486	5170	5338	5213	5140	4883	4929	4347	4814	5961	5590	5260	0	0	0	0	0	0	0	0	0	0	0	0	0	4941	2740	3366	2551	2201	987
ENSMUSG00000012422	Tmem167	+	0.0151667	O	15.8999	10.5368	14.1573	9.22112	10.4913	9.18794	11.1872	11.4158	11.1004	12.4963	14.2218	9.98355	11.2629	4549	3541	3498	3435	3359	3541	3575	4138	3523	4069	4075	4152	3988	0	0	0	0	0	0	0	0	0	0	0	0	0	11965	5202	7631	7442	5385	2685
ENSMUSG00000012428	Steap4	+	0.012	X	0.794111	0.276639	0.492954	0.453755	1.30531	1.03195	0.580861	0.352934	0.214968	0.882814	0.530671	0.582768	0.21548	1184	1328	1036	1194	1332	1189	1317	674	1308	1272	1575	1696	1453	0	0	0	0	0	1021	962	1187	0	0	0	0	0	0	0	0	0	0	0
ENSMUSG00000012429	2810021B07Rik	+	0.0256667	O	3.22618	5.5414	7.00738	4.74001	5.99897	6.01405	5.80188	6.16765	6.51979	5.45488	8.17999	5.77629	5.56998	7361	5067	4411	4136	3616	3771	3545	4588	4850	5404	8003	8074	8208	0	0	0	0	0	0	0	0	0	0	0	0	0	0	0	0	0	0	0
ENSMUSG00000012443	Kif11	+	0.0213333	O	12.4367	31.6855	22.5443	10.0864	28.3355	26.5979	29.4148	31.7251	38.657	28.9773	46.0259	33.5332	60.0169	4346	4646	4364	6197	5442	4757	4565	4413	6262	4723	7076	6996	7322	0	0	0	0	0	0	0	0	0	0	0	0	0	15960	25977	8017	23707	24541	23793
ENSMUSG00000012483	Rpa3	-	0.0208333	O	9.46332	35.5023	33.697	11.7299	34.721	16.9326	27.5164	21.8668	28.0911	17.4917	36.3306	17.3251	15.6878	3355	3201	2889	3253	3286	3201	3277	3162	3366	3208	3208	3289	2797	0	0	0	0	0	0	0	0	0	0	0	0	0	0	0	0	0	0	0
ENSMUSG00000012519	Mlkl	-	0.0135	O	2.82016	1.06567	2.20133	0.684919	0.494722	0.345196	0.4332	0.0684272	0.34659	1.282	2.20462	1.75976	0.725863	2947	1614	1710	1745	1591	1833	1636	1412	1637	1982	1904	1950	2012	7804	2241	3363	2810	9478	14803	11097	14431	9895	7367	8722	4817	8090	0	0	0	0	0	0
ENSMUSG00000012520	Phox2b	-	0.0276667	X	0.195913	0.302066	0.325701	1.13657	0.57421	0.329599	0.218007	0.161917	0.0848906	0.0864551	0.22818	0.299185	0.106879	1027	1969	5795	7071	5304	4051	1920	1646	4618	4937	4896	6146	5344	41570	35567	12887	8650	8694	13880	8025	6810	10804	14772	19567	18964	16058	0	0	0	0	0	0
ENSMUSG00000012535	Tnpo3	-	0.0065	X	47.7869	69.9114	70.3672	34.9671	65.6293	49.1733	58.6951	71.1688	68.0824	63.8792	80.1339	58.9373	90.3243	0	0	0	0	0	0	0	0	0	0	0	0	0	0	0	0	0	0	0	0	0	0	0	0	0	0	43880	28524	36680	31594	34760	24563
ENSMUSG00000012609	Ttll5	+	0.00966667	X	10.5256	6.90682	5.47622	5.42875	8.43854	8.11721	7.23964	9.80569	8.48659	10.8147	10.1287	8.53483	7.92194	1297	0	0	0	0	0	0	0	0	0	0	0	0	0	0	0	0	0	0	0	0	0	0	0	0	0	33428	5857	1142	1140	791	0
ENSMUSG00000012640	Zfp715	-	0.0195	O	17.2802	15.2712	17.0535	9.80477	16.35	10.9788	11.3413	8.55353	9.6102	10.5961	13.6516	11.4757	17.6248	3367	2816	2930	3243	2599	2859	2904	2741	2740	3484	3407	3486	2985	0	0	0	0	0	0	0	0	0	0	0	0	0	14768	6795	8466	6873	7314	4868
ENSMUSG00000012705	Retn	+	0.0103333	X	0.141197	0	0.116807	0.0895918	0.0603795	0.321322	0.329934	0.208418	0.111536	0.131594	0.0834042	0.444411	0.280802	0	0	0	0	0	0	0	0	0	0	0	1076	0	9027	1821	1024	742	1398	6037	3638	8139	5590	2912	835	0	0	0	0	0	0	0	0
ENSMUSG00000012777	Acpt	-	0.0113333	X	0.0207263	0.0881444	0.0452361	0.12664	0.126067	0	0.0881519	0.0556947	0.062854	0.0349953	0	0.0377772	0.0600771	0	0	0	0	0	0	0	0	0	0	0	0	0	8842	7590	3953	934	1714	1175	0	1045	3790	3151	1322	7635	0	6009	4539	3964	4311	5744	5082
ENSMUSG00000012819	Cdh23	-	0.0365	O	0.664282	0.624635	0.436827	0.523048	0.383194	0.411796	0.458062	0.198122	0.274627	0.523496	0.350466	0.963049	0.59082	2745	1994	1901	1950	1920	1897	2063	2122	2635	2623	4011	4359	4439	8983	7270	9648	6706	10225	10852	8699	15173	12406	12590	7743	8111	7272	0	0	0	0	0	0
ENSMUSG00000012848	Rps5	+	0.0175	O	715.599	1321.86	959.831	695.412	1217.71	589.735	863.593	1086.72	822.076	752.592	1557.03	847.984	740.187	5296	5433	5384	5571	5329	5289	4669	5511	6541	7248	9254	9468	9252	0	0	0	0	0	0	0	0	0	0	0	0	0	4132	4240	3478	4065	4221	4099
ENSMUSG00000012889	Podnl1	+	0.0118333	X	1.41402	0.336885	0.273101	0.173234	0.349515	0.197215	0.10214	0.131237	0.20887	0.412494	0.692654	0.740786	0.592867	3129	0	0	0	0	0	0	0	0	0	1324	1554	1797	0	0	0	0	0	1503	0	0	0	0	0	0	0	12452	5374	7747	8638	10771	7469
ENSMUSG00000013033	Lphn1	+	0.0178333	X	18.113	14.0087	5.93825	18.6757	13.0349	21.9426	13.3984	11.0566	17.566	18.4918	24.2317	24.3628	32.5229	0	0	0	0	0	0	0	0	0	0	0	0	1289	0	0	0	0	0	0	0	0	0	0	0	0	0	11010	8124	6789	2608	6137	4454
ENSMUSG00000013076	Amotl1	-	0.0223333	O	34.5691	21.4524	15.7008	22.0705	16.7502	10.3779	9.0913	15.6899	22.8415	24.7008	12.3721	20.0202	11.5488	5244	4123	3791	3531	3417	3221	2939	3406	4113	4460	3453	4196	3024	0	0	0	0	0	1086	0	0	0	0	0	0	1003	10168	1838	1155	1949	1076	1210
ENSMUSG00000013083	2200002J24Rik	+	0.02	X	0.116536	0.246546	0	0.18935	0.509422	0.214224	0	0	0.122379	0	0.276768	0.120831	0.224114	0	0	0	0	0	0	0	0	0	0	0	0	0	2292	0	0	0	1038	1531	0	2035	0	849	0	0	1042	0	0	0	0	0	0
ENSMUSG00000013089	Etv5	-	0.0141667	X	2.48225	2.77968	2.95224	6.78012	11.5484	7.5378	3.65123	4.55692	19.0918	18.1926	42.4471	33.112	42.9429	0	720	0	1156	1866	2728	1924	1680	5956	4485	22628	25485	23772	0	0	0	0	0	0	0	0	0	0	0	0	0	12352	1242	9896	16026	24528	8006
ENSMUSG00000013091	Tmem190	+	0.0118333	X	0.114291	0.363912	0.0501146	0.186051	0	0.105541	0	0	0.0586076	0	0	0.0590072	0	3269	1796	1823	1654	1760	1883	1722	1693	2214	3686	3471	3303	3605	0	0	1138	0	3054	7834	5468	5155	4455	2438	6018	5835	5209	0	0	1413	0	1570	0
ENSMUSG00000013150	Gfod2	-	0.0168333	O	3.64565	3.61892	2.69828	3.31883	3.09591	1.94176	3.64858	3.78466	3.43062	4.29225	4.39695	4.34586	3.95422	2885	2552	2570	2694	2399	2564	2449	2577	2891	2786	3026	3031	2975	0	0	0	0	0	0	0	0	0	945	0	0	0	2832	922	1120	697	0	0
ENSMUSG00000013155	E130303B06Rik	-	0.0215	O	1.63006	1.98764	2.32075	1.9517	3.10443	2.79445	3.5093	3.63436	3.71221	2.74851	4.90133	3.87584	3.91369	2278	2759	1731	2148	2080	2424	2461	2638	2576	2754	4852	4548	4557	0	0	0	0	0	0	0	0	0	0	0	0	0	1547	1587	1608	1044	870	0
ENSMUSG00000013158	4933405L10Rik	+	0.0251667	O	0.0959138	0.174761	0.0717451	0.35698	0	0.253494	0.26293	0	0.111099	0.104864	0.189101	0.282298	0.0794101	5212	5513	4643	5156	5039	5550	5445	5791	5704	5772	9818	9862	10269	0	0	0	0	0	0	0	0	0	0	0	0	0	0	0	0	0	0	0
ENSMUSG00000013160	Atp6v0d1	-	0.0256667	O	40.1671	20.7196	20.1678	14.3804	23.9759	14.9071	19.6968	17.23	21.0326	23.8143	32.5614	24.9256	30.2396	4885	2928	3100	2781	3163	3200	3167	2825	3339	3498	3644	4287	4316	0	0	0	0	0	0	0	0	0	0	0	0	0	25099	706	1890	2893	2254	2024
ENSMUSG00000013236	Ptprs	-	0.0243333	O	100.677	74.1661	44.7735	75.1307	57.7143	87.718	79.9879	59.8695	70.98	75.4211	62.1374	74.1812	45.3567	3753	5188	4219	3543	2777	3446	3069	3133	3588	3573	3586	3732	3295	0	0	0	0	0	0	0	0	0	0	0	0	0	38552	20026	27812	18758	22211	20288
ENSMUSG00000013275	Slc41a1	+	0.0216667	O	10.3385	11.6449	6.59228	12.9739	13.4815	8.55788	6.56603	3.92341	5.38365	4.74675	5.83152	8.33986	7.39267	3513	3161	3213	3462	3219	3211	3049	3185	3186	3111	3417	3756	3484	0	0	0	0	0	0	0	0	0	0	0	1468	0	10146	3369	4163	5635	8625	4034
ENSMUSG00000013338	Fer1l4	-	0.0126667	X	0.160407	0.339575	0.290615	0.588688	0.296694	0.225005	0.0903617	0.179051	0.0520259	0.100776	0.188843	0.676249	0.147868	0	0	0	0	0	0	0	0	0	0	0	0	0	2619	0	1164	0	0	0	0	0	816	674	0	0	0	0	0	0	0	0	0
ENSMUSG00000013353	4931406B18Rik	-	0.0121667	X	0.162991	0.143274	0.218353	0.201565	0.193539	0.207333	0.0878362	0.0555046	0.108407	0.0695569	0.038489	0.158186	0.0843469	0	0	0	0	0	0	0	0	0	0	0	0	0	0	0	0	0	0	0	0	0	0	0	0	0	0	0	0	0	0	0	0
ENSMUSG00000013367	Iglon5	-	0.0186667	X	0.638489	0.190634	0.0877444	0.164173	0.122983	0.186668	0.188552	0.0340411	0.15793	0.41552	0.281796	0.345715	0.281512	2486	810	812	632	903	730	566	1123	2863	2496	3932	4497	3354	7942	4852	2906	4142	4637	7776	5055	9992	8151	7770	5654	9980	6334	0	0	0	0	0	0
ENSMUSG00000013415	Igf2bp1	-	0.0436667	O	8.0565	13.6598	8.49381	10.9668	16.3204	24.1352	25.7407	27.1583	61.749	102.882	87.1317	96.6161	108.023	17033	16990	15326	15661	15399	17246	16346	16195	22006	21966	31440	33965	29127	7258	6900	738	1802	1248	7260	6181	0	0	0	0	0	0	24150	23060	18022	18103	25126	19182
ENSMUSG00000013418	B4galnt2	-	0.0233333	O	0.286439	0.110759	0.0907481	0.169615	0.304899	0.192801	0.125115	0.1054	0.350502	0.51299	0.0397886	0.330565	0.268409	2512	2163	2771	2853	2846	2641	2499	2704	3511	3206	3022	3434	2704	22720	18085	16547	13486	14088	18081	15576	18216	18102	9441	10726	13164	10894	0	0	0	0	0	0
ENSMUSG00000013419	Zfp651	+	0.0336667	O	7.76554	3.55134	2.74656	2.35694	2.45345	2.4629	3.02113	2.26358	2.18279	2.8475	2.41466	2.69253	1.58081	4878	5077	4852	4839	4098	4250	3943	3827	3763	4039	5471	5534	5366	0	0	0	0	0	0	0	0	0	0	987	0	4950	6421	4852	5898	3273	3553	0
ENSMUSG00000013465	Cobra1	-	0.0225	O	24.5824	33.094	14.2438	19.2671	17.5336	24.3628	28.0102	31.5246	29.8503	24.9387	22.5514	26.1232	23.1387	3999	2490	2562	2537	2529	2673	2504	2442	2797	2555	4177	4370	4621	1917	954	0	0	0	0	0	0	1978	0	1309	1214	0	9000	8580	9055	7449	8996	8665
ENSMUSG00000013483	Card14	+	0.0143333	X	0.116712	0.421611	4.09359	4.40183	2.165	0.790243	0.256717	0.221726	0.087032	0.141072	0.0942922	0.0933572	0.112866	0	0	2894	3172	1843	2230	1151	0	1069	1971	1112	1506	1203	13443	8047	2855	719	6385	8154	6300	9638	11191	3532	1442	2754	0	0	0	0	0	0	0
ENSMUSG00000013495	Tmem175	+	0.0206667	O	7.67918	5.94162	5.78649	4.59933	6.08224	6.6911	4.61092	2.47405	2.81886	2.42801	2.79353	2.62844	2.31449	4495	3417	4080	3773	4104	3331	3542	3706	3130	3467	3654	3987	3055	0	0	0	0	0	0	0	0	0	0	0	0	0	14948	5927	7885	7844	11278	6361
ENSMUSG00000013523	Bcas1	-	0.0153333	X	0.3764	0.531762	0.460341	0.271197	0.694194	0.225918	0.243197	0.29794	0.778938	0.640863	0.606266	0.869679	0.711009	0	891	0	844	845	0	0	793	2494	2523	3189	3630	2701	1462	0	0	0	0	1253	0	0	0	0	0	0	1203	0	0	0	0	0	0
ENSMUSG00000013539	D16H22S680E	-	0.0263333	O	6.1659	7.04104	6.69462	6.78413	9.12241	6.94484	7.55998	5.10648	5.04212	4.89019	6.23679	3.71732	5.09088	4875	4667	4716	4916	4659	5191	4411	4680	4872	5364	5199	5396	4985	4206	4765	1578	1949	2479	3760	2058	3435	2512	1061	3151	2206	2092	15208	0	826	1681	1306	1119
ENSMUSG00000013562	4833413E03Rik	+	0.0143333	X	0.157044	0.291384	0.0740481	0.253863	0.162832	0.168786	0.20347	0.0428432	0.0286722	0.0895954	0.195204	0.0765266	0.24403	0	940	918	919	1183	2547	931	1462	1199	1410	2312	3170	2914	0	0	0	0	0	0	0	0	0	0	0	0	0	0	0	0	0	0	0
ENSMUSG00000013584	Aldh1a2	+	0.0333333	O	2.37491	0.803848	0.374389	0.106103	0.37196	0.217135	0.125306	0	0.420243	0.458895	1.25249	0.911742	0.881636	2076	2167	2511	2602	2138	2397	2283	2011	2730	2391	3193	3400	2514	18372	15466	9135	5263	6672	10693	5505	13041	10978	12935	11500	10188	9897	0	0	0	0	0	0
ENSMUSG00000013593	Ndufs2	-	0.0151667	X	76.5534	126.601	105.122	71.768	122.834	73.4691	86.4898	108.666	100.575	90.5983	123.883	109.583	88.8574	0	0	0	0	0	0	0	0	0	0	799	1815	1617	0	0	0	0	0	0	0	0	0	0	0	0	0	3601	900	0	0	1415	812
ENSMUSG00000013611	Snx31	-	0.0148333	X	0.109929	0.0267353	0.22107	0.143306	0.11935	0.100642	0.0261414	0.0381859	0.394408	0.725187	0.287578	0.610502	0.851928	0	0	0	0	0	0	0	0	0	0	0	0	0	815	1048	1501	0	2119	4132	5586	3980	0	0	1104	0	0	0	0	0	0	0	0
ENSMUSG00000013622	0610007C21Rik	+	0.0243333	O	41.3192	29.3761	23.715	20.0768	22.7578	16.6751	16.2432	14.9001	15.5332	14.9703	23.6759	14.337	9.46747	3693	3308	3285	3556	3481	4079	3447	4047	3600	3269	3599	3900	3524	0	0	0	0	0	0	0	0	0	0	0	0	0	0	890	0	0	1851	0
ENSMUSG00000013629	Cad	+	0.0155	X	22.747	97.5757	64.2239	44.4029	93.661	134.981	146.572	125.572	50.4794	53.2012	78.0468	84.1674	124.625	0	0	0	0	0	0	0	0	0	0	0	0	2743	0	0	0	0	0	0	0	0	0	0	0	0	0	20341	20160	16460	17636	19952	19543
ENSMUSG00000013643	2210415F13Rik	+	0.00683333	X	0.115428	0	0.153255	0.163468	0.124008	0.185747	0.135512	0.114129	0.028643	0	0.115361	0.129243	0	0	0	0	0	0	0	0	0	0	0	0	0	0	0	0	0	0	0	0	0	0	0	795	0	0	0	0	0	0	0	0	0
ENSMUSG00000013646	Sh3bp5l	+	0.0216667	O	9.28911	9.47308	6.12052	7.2015	9.16502	12.5458	10.4656	10.3962	9.12188	10.8687	10.5797	12.3518	12.4165	5393	4516	4050	3520	3292	3487	3532	3458	3615	4771	4808	5063	4263	0	0	0	0	0	0	0	0	0	0	0	0	0	5819	0	1803	836	2148	3195
ENSMUSG00000013653	1810065E05Rik	+	0.0103333	X	0.0847442	0.144073	0.0296138	0	0.223153	0.0626915	0.162454	0	0.0688902	0.0325036	0.078151	0.0349378	0	0	0	0	0	0	0	0	0	0	0	0	0	0	0	0	0	0	0	1466	0	3937	0	879	0	0	0	0	0	0	0	0	0
ENSMUSG00000013662	Atad1	-	0.0175	O	35.2225	54.0531	67.9235	33.383	55.7588	44.5394	52.2494	38.926	30.5614	34.8649	51.5773	32.0342	32.5063	3738	3746	3790	3245	3289	3510	3325	3409	3266	3615	4935	4870	4848	0	0	0	0	0	0	0	0	0	0	0	0	0	31973	16290	18358	21819	22381	15903
ENSMUSG00000013663	Pten	+	0.0445	O	42.5027	41.3204	39.591	29.479	31.8004	34.219	36.1191	32.1423	37.0321	41.381	47.648	43.6503	58.3296	9904	8997	9615	10172	10017	9980	8452	7154	9284	9236	13262	12619	13259	0	0	0	0	0	0	0	0	0	0	0	0	0	18390	8166	10268	15278	21009	3872
ENSMUSG00000013668	4933402N03Rik	-	0.00583333	X	0.0652788	0.069418	0.085486	0.0265754	0.107406	0.0905246	0.0784246	0.0740939	0	0.139957	0.0747812	0.0167962	0.284725	0	0	0	0	0	0	0	0	0	0	0	0	0	892	0	838	0	0	0	0	6676	981	2466	0	0	0	0	0	0	0	0	0
ENSMUSG00000013698	Pea15a	-	0.0111667	X	23.9279	3.37983	4.83392	4.0046	5.14195	2.45498	3.33965	8.00314	20.9153	27.4825	13.3147	16.7844	7.13972	6143	1781	1717	1776	1958	1582	1726	3317	6709	5634	6192	7634	6561	0	0	0	0	0	0	0	0	0	0	0	0	0	7222	4372	3218	3032	5401	5379
ENSMUSG00000013701	Timm23	-	0.0263333	O	5.78998	10.4979	10.4822	5.50563	10.5447	8.58086	10.7344	13.6184	7.37306	12.7356	14.5359	8.87251	21.0781	5152	4740	5064	5261	4355	4962	4836	4814	4156	4989	5012	5441	5550	0	0	0	0	0	0	0	0	0	0	0	0	0	18717	16179	13697	15099	19775	14791
ENSMUSG00000013707	Tnfaip8l2	-	0.0125	X	0.727613	0.0583666	0.119808	0.0894181	0.0602625	0	0.131719	0.0416032	0.0834878	0.0788021	0.0631572	0.0565692	0.185649	0	0	0	0	0	0	0	0	0	0	0	0	0	0	0	0	0	0	0	0	0	0	0	869	1566	926	1811	0	1346	0	1394	0
ENSMUSG00000013736	Trnt1	+	0.0198333	O	31.4339	55.6448	69.9751	30.5417	65.7926	45.044	61.4456	87.932	43.2144	48.9437	68.5215	45.7527	56.8757	3662	2961	3101	2837	2677	2839	2999	3636	2936	2828	3170	3565	2925	0	0	0	0	0	0	0	0	0	0	0	0	0	13285	9639	10312	13663	11267	6883
ENSMUSG00000013766	Ly6g6e	+	0.0121667	X	0.0942721	0.531836	1.17992	1.74565	2.44218	1.19153	0.757262	1.16701	1.21066	0.495032	3.02735	4.78662	2.65368	768	0	933	1162	1910	0	0	0	1115	1186	3263	4550	4168	10338	4360	0	0	0	0	0	0	0	0	0	0	0	0	0	0	0	0	0
ENSMUSG00000013787	Ehmt2	+	0.0468333	O	94.3025	119.004	72.2925	65.9588	86.0275	84.886	79.52	70.1867	77.3326	60.8398	73.0697	87.2313	116.734	7898	7433	6529	7940	7433	7530	7496	7676	6498	7138	8019	8601	7658	0	0	0	0	0	0	0	0	0	0	0	0	0	13223	10685	10025	10199	12768	8386
ENSMUSG00000013822	Elof1	-	0.0238333	O	22.2039	26.6087	21.3846	9.5729	28.7477	16.3486	28.3828	36.8786	25.0085	29.137	44.1905	31.1294	26.8017	3016	2679	2765	2582	2986	2954	2717	2819	2885	2959	2906	3185	3143	0	0	0	0	0	0	0	0	0	0	0	0	0	6716	2302	2943	2175	3555	983
ENSMUSG00000013833	Med16	-	0.0198333	O	6.41308	6.57907	4.29575	4.3297	5.61841	5.43434	4.56536	6.66694	5.01922	4.23446	4.23922	4.94979	7.32103	0	0	0	0	0	0	0	0	0	0	910	1188	2156	0	0	0	0	0	0	0	0	0	0	0	0	0	2167	0	0	0	0	0
ENSMUSG00000013846	St3gal1	-	0.0125	X	4.21422	1.70071	1.34314	1.49881	1.08746	0.93705	0.906778	0.671279	1.20594	1.5275	1.19151	1.85401	0.666071	0	0	0	0	0	0	0	0	0	0	0	0	0	0	0	0	0	0	0	0	0	0	0	0	0	0	9380	0	0	0	0	0
ENSMUSG00000013858	ORF61	-	0.0435	O	11.585	10.7025	9.74429	14.0652	15.7339	16.8892	14.5219	11.4953	10.2825	11.5177	14.5414	13.4578	13.1138	12473	8504	8438	8217	8205	7719	7543	7221	8782	9186	9610	9813	9871	0	0	0	0	0	2138	1923	1529	0	0	0	0	0	5418	5758	3886	4649	4387	1230
ENSMUSG00000013878	Rnf170	+	0.0336667	O	3.6599	2.69848	2.3071	2.336	2.77883	2.94086	3.32542	1.93248	2.86427	2.25414	3.16146	2.68403	1.81994	5053	4065	3865	4057	3828	3943	3776	3812	4299	3969	3912	4066	3686	0	0	0	0	0	0	0	0	0	0	0	0	0	11696	1136	2388	1223	1413	1451
ENSMUSG00000013921	Clip3	+	0.0188333	X	11.7788	5.10272	2.08891	3.48441	3.90402	5.23552	4.38085	4.06002	8.66187	6.63388	3.44633	5.2222	7.77452	2651	2036	1500	1764	1672	1861	1920	1734	2311	2043	3068	2005	3012	0	0	0	0	0	0	0	0	0	0	0	0	0	6728	0	0	0	0	0
ENSMUSG00000013928	Thap8	+	0.0183333	O	0.116552	0.165184	0.158181	0.168698	0	0.143763	0.124281	0.15702	0.0787059	0.0742931	0.17863	0.133388	0.0500387	3516	2928	2809	2995	2707	2945	2802	3040	3017	3230	3554	3700	3818	0	0	0	0	0	0	0	0	0	0	0	0	0	0	0	0	0	0	0
ENSMUSG00000013936	Myl2	+	0.0146667	X	0.556719	0.643134	0.205307	0.36453	0.0973008	0.289653	0.356766	0.120678	0.622787	0.0806102	0.736308	0.288334	0.245301	0	0	0	0	0	0	0	0	0	0	0	0	0	8967	6414	6776	3095	6685	7260	3261	7187	4381	2188	0	2657	2133	0	0	0	0	0	0
ENSMUSG00000013973	Dedd	+	0.028	O	15.6278	13.3074	8.75916	12.1438	13.9274	11.285	12.065	15.8718	17.8704	17.4278	19.241	25.2819	19.117	7581	3933	3958	4122	4553	4112	3954	4478	4417	4382	5540	9757	8992	0	0	0	0	0	0	0	0	0	0	0	0	0	5251	3389	4755	4676	5680	3641
ENSMUSG00000013974	1810033B17Rik	+	0.01	X	0.0679837	0.231228	0.0237305	0.0885597	0.119369	0.0503099	0	0	0.0826776	0	0	0.196087	0.131335	0	0	0	0	0	0	0	0	0	0	0	0	0	9680	1821	1024	973	0	9093	3638	8826	6730	2675	2812	886	0	0	0	0	0	0	0
ENSMUSG00000013989	D430018E03Rik	-	0.0151667	X	0.151401	0.193279	0.151449	0.345181	0.31586	0.616854	0.43713	0.253216	0.312119	0.273258	0.172905	0.334779	0.556195	0	0	773	2753	2512	2602	2825	2754	1388	0	2250	2274	1548	0	0	0	0	0	0	0	0	0	0	0	0	0	7482	3306	3174	1551	4359	5003
ENSMUSG00000013997	Nit1	-	0.0196667	O	9.0305	11.4181	10.7465	9.17523	10.8568	7.45735	7.79081	7.37373	11.6743	11.6455	11.3919	13.8403	9.91633	5541	3495	6143	3504	3567	3658	4068	4043	3680	4958	7602	9361	9071	0	0	0	0	0	0	0	0	0	0	0	0	0	5251	3389	4755	4676	5680	3641
ENSMUSG00000014030	Pax5	-	0.0365	O	0.162465	0.381017	0.131759	0.586097	0.219269	0.536131	0.227436	0.15153	0.18449	0.132295	0.90765	0.376896	0.116262	1989	2811	3680	3955	2935	3132	940	897	4786	4712	4619	4929	4821	39749	38745	27635	22218	25758	27433	21687	24612	23121	24352	23749	23729	28926	0	0	0	0	989	0
ENSMUSG00000014039	Prdm15	-	0.0085	X	4.88022	8.2396	8.39802	12.5691	9.13395	9.57871	10.2902	8.08874	8.49116	7.59452	8.81121	8.57435	9.23144	0	0	0	0	0	0	0	0	0	0	0	0	0	0	0	0	0	0	0	0	0	0	0	0	0	0	8569	3315	4377	5303	7064	3115
ENSMUSG00000014074	Rnf168	+	0.0238333	O	10.5431	11.8518	7.75292	4.58622	9.95731	7.95843	11.2775	15.9064	14.6021	14.7744	17.4021	17.1581	17.948	3925	3090	2898	2965	3059	3244	3609	2794	3769	3153	3751	6517	4987	1157	0	0	0	0	0	0	0	0	643	0	0	0	16866	14720	13647	15872	16348	10014
ENSMUSG00000014075	Tctex1d2	+	0.0126667	O	6.90531	13.5121	12.8431	6.56102	15.038	7.83289	9.46537	7.34028	7.74895	4.36302	7.92323	4.48437	3.69784	2884	2647	2462	2523	2501	2586	2308	2531	2620	2587	2597	2788	2571	0	0	0	0	0	0	0	0	0	0	0	0	0	0	0	0	0	0	0
ENSMUSG00000014077	1500003O03Rik	+	0.0208333	O	18.8842	20.9653	23.2997	20.4305	25.5348	16.8549	15.3102	21.932	11.8506	15.0884	12.6309	12.0485	10.8396	3687	3252	3200	3183	2799	3311	2858	3025	2925	3174	3193	3671	3053	0	0	0	0	0	0	0	0	0	0	0	0	0	7241	0	2279	1027	0	0
ENSMUSG00000014104	Sval2	+	0.00483333	X	0.311535	0.364645	0.367823	0.289386	0.42472	0.105754	0.379919	0.0767881	0.117457	0.215196	0.133121	0.0719705	0.165702	0	0	0	0	0	0	0	0	0	0	0	0	0	0	0	0	0	0	0	0	0	0	0	0	0	0	0	0	0	0	0	0
ENSMUSG00000014158	Trpv4	-	0.0246667	O	0.405801	4.03975	1.74665	4.08376	1.54	1.17112	0.663922	0.327889	0.299369	0.173946	0.23717	0.453388	0.301075	1611	2418	2069	2196	1883	1940	1717	1708	1680	1409	1945	2046	1955	2469	0	0	0	2143	1849	1271	2054	4715	2196	3818	4953	5158	0	5522	5645	1679	0	0
ENSMUSG00000014164	Klhl3	-	0.0125	X	0.327998	0.353823	0.104507	0.12037	0.143702	0.253082	0.133346	0.0995592	0.510828	0.498524	0.375221	0.636747	0.577257	0	0	0	0	0	0	0	0	0	0	0	0	0	0	0	0	0	0	0	0	0	0	0	0	0	0	0	0	0	0	0	0
ENSMUSG00000014177	Fam18b	+	0.0193333	O	38.7575	36.9628	54.9931	45.1818	45.9931	26.0142	22.9414	16.7425	19.395	23.1591	28.5466	24.5083	17.3042	3222	2158	2566	2598	2478	2669	2408	2148	2406	2492	2491	2540	2134	0	0	0	0	0	0	0	0	0	0	0	0	0	13563	4948	5690	6080	7100	2012
ENSMUSG00000014195	Dnajc7	-	0.012	X	44.4913	73.862	64.4622	54.2317	65.511	57.3182	65.2724	72.2372	78.483	91.9374	91.0814	57.6753	107.466	3931	3594	3337	3377	3419	3551	3527	3337	3547	3723	7762	8097	8816	0	0	0	0	0	0	0	0	0	0	0	0	0	24962	24677	21755	17705	12882	16042
ENSMUSG00000014198	Zfp385c	-	0.0153333	X	0.199507	0.488017	0.0605776	0.227121	0.230697	0.0962333	0.210223	0.0338607	0.0827814	0.081089	0.186497	0.341735	0.140416	1212	1019	1054	1182	1135	1165	1193	871	1543	1574	1725	2099	1262	1843	1934	1238	1189	2809	3429	2088	2686	2636	1812	1571	3064	2591	0	0	0	0	0	0
ENSMUSG00000014226	Cacybp	-	0.0246667	O	23.8116	99.7941	109.586	32.1627	102.748	65.1946	103.351	153.636	60.5489	72.1167	139.012	87.2982	117.741	5255	5841	5891	7266	6068	7327	7860	7387	5704	5782	6463	9036	8890	0	0	0	0	0	0	0	0	0	0	0	0	0	10933	11169	8699	8455	11923	9818
ENSMUSG00000014232	Cluap1	+	0.0166667	O	8.39415	14.4675	11.1813	11.1622	12.165	12.0946	9.7404	13.647	9.63313	7.90507	7.68819	6.75641	7.4482	3425	3121	2921	2853	2561	2841	2756	2868	2787	3112	2933	2886	2830	0	0	0	0	0	0	0	0	0	0	0	0	0	4720	3140	5851	4648	6687	2906
ENSMUSG00000014243	Zswim7	-	0.0303333	O	3.92914	5.06381	6.41317	3.0908	6.19818	3.01933	4.54166	4.26876	3.87377	7.73276	11.2371	7.69626	10.2694	3761	2464	2279	2761	2473	2516	2604	2562	3111	3013	3193	3515	3165	0	0	0	0	0	0	0	0	0	0	0	0	0	5036	0	0	0	0	0
ENSMUSG00000014245	Pigl	+	0.0345	O	2.07324	5.65558	3.26124	4.39747	5.77573	4.27528	5.99139	5.00481	4.13919	4.25127	5.04982	5.11199	10.3254	6001	5956	5436	5301	4686	5610	5429	5547	4775	5260	5986	6085	8496	0	0	0	0	0	0	0	0	0	0	0	0	0	0	0	1525	2828	3660	1841
ENSMUSG00000014294	Ndufa2	-	0.0213333	O	54.475	80.5538	57.8502	40.2475	72.7374	27.2922	37.1	55.8785	49.0774	42.7506	81.4155	40.7892	25.7115	4084	3343	3216	3383	3156	3416	3269	3411	3279	3510	3409	3490	3994	0	0	0	0	0	0	0	0	0	0	0	0	0	1253	1369	806	1534	1006	1237
ENSMUSG00000014301	Pam16	-	0.0211667	O	0.755783	1.86799	1.51997	0.847119	2.2975	1.22552	1.47904	0.730222	1.0722	1.26946	1.25216	0.99624	1.21199	2962	2494	2461	2444	2576	2467	2396	2625	3041	2789	2798	2767	2822	0	0	0	0	0	0	0	0	0	0	0	0	0	11341	8951	8086	5333	8494	4418
ENSMUSG00000014303	Glis2	+	0.01	X	6.76914	4.31107	3.17068	4.51381	3.97321	3.92144	4.92493	4.01475	3.05012	3.26102	2.1799	2.87426	5.24584	15538	9455	6651	8935	6421	7970	6776	6198	7998	8724	13846	14421	17354	0	0	0	0	0	0	0	0	0	0	0	0	0	11341	7780	8086	4443	8494	4418
ENSMUSG00000014313	Cox6c	-	0.0215	O	66.2801	96.0881	107.671	40.3246	56.681	32.1546	31.7325	32.625	53.6078	52.8483	97.8455	42.1292	44.1867	2808	2880	2536	2786	2674	3006	2753	2622	2916	2510	4266	4557	2898	0	0	0	0	0	0	0	0	0	0	0	0	0	10968	6722	10389	4469	9901	5583
ENSMUSG00000014329	Bicc1	-	0.0113333	X	32.065	5.71051	2.39538	1.46803	1.36351	0.737289	0.578868	0.700512	0.941629	2.70701	2.04079	2.67487	0.979391	2938	0	0	0	0	0	0	0	0	0	0	0	0	0	0	0	0	0	922	1288	1706	0	0	0	0	0	32853	0	0	0	0	0
ENSMUSG00000014349	Ube2z	-	0.0268333	O	26.2353	18.4964	16.7621	10.5911	15.9143	12.4406	15.0204	20.869	22.9533	39.3357	34.6068	33.0548	34.4159	5232	3967	3356	3276	3184	3336	3126	3358	3527	4245	3843	4787	4295	0	0	0	0	0	0	0	0	0	0	0	0	0	14449	11096	9121	10836	14973	12810
ENSMUSG00000014351	Gip	+	0.00966667	X	0.0252172	0	0	0.0892496	0.120217	0.279563	0.482149	0.152222	0.168525	0.0529648	0.25469	0.396203	0.048665	1068	0	0	0	818	0	0	0	1527	1411	5382	6263	6423	0	0	0	0	0	1484	0	0	0	0	0	0	0	0	0	0	0	0	0
ENSMUSG00000014353	Tmem87b	+	0.0211667	O	19.7743	16.2856	23.0478	18.6169	21.9516	16.7751	15.3562	12.7649	17.0073	13.5151	13.0968	15.7074	11.3898	3560	3363	3354	3204	3531	3263	3227	3597	3569	3530	3664	4592	3558	0	0	0	0	0	0	0	0	0	0	0	0	0	20267	5243	8127	7146	8256	1107
ENSMUSG00000014355	Anapc1	-	0.0095	X	54.1727	66.6555	69.5074	47.5279	55.6687	65.501	69.1063	61.4985	56.5207	62.6916	52.7257	56.4896	57.0482	0	0	0	0	0	0	0	0	0	0	0	0	0	0	0	0	0	0	0	0	0	0	0	0	0	0	75244	57014	49648	54425	57338	43940
ENSMUSG00000014361	Mertk	+	0.0163333	X	3.52981	1.11225	0.45623	0.408438	0.257617	0.237602	0.194201	0.184083	1.143	1.42421	1.11334	1.49391	1.64825	3585	2885	2508	2645	2413	2525	2459	2359	3029	3009	3177	3108	3192	0	1464	2457	3516	4592	11011	11395	7611	4119	1926	1715	2432	2256	7363	0	0	0	0	0
ENSMUSG00000014372	Cyp2d10	-	0.008	X	0.0272946	0	0.0317112	0	0	0.134721	0	0	0.0183756	0.0520517	0	0.0187306	0	0	0	0	0	0	0	0	0	0	0	0	0	0	2340	0	0	0	0	1280	0	2211	0	0	0	0	0	0	0	0	0	0	0
ENSMUSG00000014402	Tsg101	-	0.0085	X	5.51647	5.87626	8.6751	7.62761	7.73325	5.48851	7.63394	6.33668	8.301	9.88867	9.55924	7.8984	7.29951	0	0	0	0	0	0	0	0	0	0	0	0	0	0	0	0	0	0	0	0	0	0	0	0	0	0	28653	20339	13470	16301	22571	13169
ENSMUSG00000014418	Hps5	-	0.0111667	X	11.5352	11.2575	9.3269	10.7842	11.0098	9.6702	9.80472	8.47015	9.23763	9.62835	6.76614	8.6663	6.25905	0	0	0	0	0	0	0	0	0	0	0	0	0	0	0	0	0	0	0	0	0	0	0	0	0	0	25838	11970	14339	11155	13789	10548
ENSMUSG00000014426	Map3k4	-	0.0245	O	6.11558	8.23296	5.00419	5.68622	7.80136	7.70431	7.64769	8.18011	16.306	12.741	13.9972	15.0606	13.7647	4021	2927	2866	3117	2739	3103	2836	3273	3475	3640	3756	3305	2960	0	0	0	0	0	0	0	0	0	0	0	0	0	29231	10541	15886	10963	9644	9914
ENSMUSG00000014453	Blk	-	0.00883333	X	0.095024	0.0758025	0.0413571	0.135401	0.104326	0.0659778	0.085679	0.0541388	0.0239302	0	0.108685	0.0366612	0.0688855	0	0	0	0	0	0	0	0	0	0	0	0	0	1202	0	5621	0	8043	11633	7135	20325	12001	8449	1063	1194	0	0	0	0	0	0	0
ENSMUSG00000014496	Ankrd28	-	0.0358333	O	17.5021	19.6752	24.3027	19.5194	20.8697	12.7716	15.495	21.3365	20.2628	24.9498	18.6005	16.1112	19.8034	3515	4874	5528	5739	4546	5619	4049	4457	4476	4284	4031	4112	4000	0	0	0	0	0	0	0	0	0	0	0	0	0	57839	18415	24975	25683	15679	8766
ENSMUSG00000014498	Ankrd52	+	0.0165	X	10.7801	12.8006	10.686	10.0641	10.6398	13.4544	12.0123	8.85979	10.396	8.0237	6.20142	7.13441	7.24929	0	0	0	0	0	0	0	0	0	0	0	0	849	0	0	0	0	0	0	0	0	0	0	0	0	0	16869	10670	9952	10231	16226	12838
ENSMUSG00000014503	Pkd2l2	+	0.0176667	O	0.112729	0.720585	0.561588	0.891939	0.582396	0.418849	0.0861116	0.063214	0.230659	0.0227158	0.0819281	0.116584	0.0461559	2287	3143	2371	3349	3250	3467	1943	1896	3046	3341	2965	3633	3265	3512	882	0	0	0	0	0	0	1218	0	3362	3506	3922	0	0	0	0	0	0
ENSMUSG00000014504	Srp19	+	0.0246667	O	12.3255	20.2971	19.1658	9.26245	26.9321	13.1889	22.6083	31.5346	15.8666	21.8712	32.737	15.1664	20.9442	4608	3453	3088	4154	3900	3174	3186	3237	3577	4281	4522	4323	4337	0	0	0	0	0	0	0	0	0	0	0	0	0	5119	3402	4955	4840	5509	2006
ENSMUSG00000014529	4930511M11Rik	+	0.00433333	X	0.0948278	0	0.077628	0.229709	0.230042	0.0659634	0.181184	0.0575341	0.0316081	0.0298298	0	0.13597	0	0	0	0	0	0	0	0	0	0	0	0	0	0	4069	0	0	0	0	0	0	0	0	0	0	0	0	0	0	0	0	0	0
ENSMUSG00000014542	Clec4f	-	0.00816667	X	0.163151	0.151861	0.0724969	0.155004	0.359094	0	0.2599	0.0723061	0.0359559	0.0565977	0.0544344	0.0489639	0.057501	0	0	0	0	0	0	0	0	0	0	0	0	0	21792	9433	4768	2814	8817	10637	5949	9879	7611	2827	0	3989	1030	0	0	0	0	0	0
ENSMUSG00000014543	Klra17	-	0.006	X	0.086476	0.092197	0.182025	1.05258	0.190444	0.159352	0.0993178	0	0	0.0417595	0.0604869	0.0798059	0.0746079	0	0	0	0	0	0	0	0	0	0	0	0	0	0	0	0	0	0	0	0	0	0	0	0	0	0	0	0	0	0	0	0
ENSMUSG00000014547	Wdfy2	+	0.0233333	O	8.18864	4.17193	3.7117	4.21476	4.24176	2.59367	3.08361	3.22488	5.36902	6.69943	7.63204	7.74753	7.73218	3546	3210	2903	2875	2818	2934	2788	2914	3182	3599	3284	3341	3086	0	0	0	0	0	0	0	0	0	0	0	0	0	18610	0	0	0	0	0
ENSMUSG00000014550	Zfyve20	-	0.00766667	X	20.1163	13.0973	14.6147	11.1999	14.6859	11.4671	10.2839	14.4353	17.0654	18.0853	16.3184	13.4433	17.0519	0	0	0	0	0	0	0	0	0	0	0	0	0	0	0	0	0	0	0	0	0	0	0	0	0	0	16379	4589	6296	6601	9652	1417
ENSMUSG00000014551	Mrps25	-	0.0161667	O	15.4035	40.1785	38.0171	21.6987	42.1623	26.2726	31.2023	29.6805	21.0021	18.3498	42.6472	20.681	18.4512	2761	3143	2840	3013	2870	3386	3236	2836	3007	2674	3843	2680	2690	0	0	0	0	0	0	0	0	0	0	0	0	0	30586	19601	23290	21891	24085	18119
ENSMUSG00000014554	Dguok	-	0.0095	X	9.34293	5.5514	5.36246	7.0201	4.58391	5.79632	5.2428	4.12295	5.89727	7.33	6.99532	6.24199	7.16145	0	0	0	0	0	0	0	0	0	0	0	0	0	0	0	0	0	0	0	0	0	0	0	0	0	0	10092	2564	4271	2867	4465	2780
ENSMUSG00000014592	Camta1	-	0.0106667	X	2.90788	5.95557	2.95143	5.2529	5.94994	4.78734	5.84555	4.83303	9.68082	7.90151	9.31663	10.4181	7.28091	4267	3930	4145	3997	4180	4493	4148	4022	4272	4240	4429	4806	4047	0	0	0	0	0	0	0	0	0	0	0	0	0	3017	1023	1368	893	0	0
ENSMUSG00000014599	Csf1	-	0.00883333	X	28.1	3.16803	6.97196	10.4584	17.1861	8.08849	7.86784	4.1385	4.94043	11.252	28.5045	34.4297	20.4595	6008	3535	3356	2946	2767	3072	2758	2761	2879	3935	3149	3093	2475	0	0	0	0	0	0	0	0	0	0	2815	0	2386	15251	6118	2581	0	0	1689
ENSMUSG00000014601	Fam40a	-	0.022	O	8.04921	6.2168	7.2582	4.75857	8.69427	8.2002	7.46287	5.69943	7.67715	9.54011	9.0271	8.38599	9.14765	3046	2933	2842	2964	2829	3074	3058	2715	3103	2737	3173	3291	2857	7730	0	0	779	0	1037	1232	0	0	0	1769	2006	1291	18121	9673	15748	9048	15240	12780
ENSMUSG00000014602	Kif1a	-	0.0113333	X	4.58634	1.78722	3.04906	7.33569	14.2742	31.2481	27.176	27.5982	16.7194	19.0885	10.6144	25.3956	7.46565	0	0	0	0	0	0	0	0	0	0	0	0	0	1409	0	654	0	0	0	0	0	0	0	0	0	0	0	0	0	2193	16884	34262
ENSMUSG00000014603	Alx3	+	0.0218333	O	0.136245	0.339076	0.180527	0.259613	0.245012	0.0590172	1.38e-06	0.121019	1.08e-05	0.00010377	1.31e-06	0.000117738	0.077032	2326	1872	2646	2554	2727	2522	2602	2026	3005	4308	3685	4362	2869	26371	23894	22025	18503	20638	24288	20028	24819	25866	23184	24385	22040	23201	0	0	0	0	0	0
ENSMUSG00000014606	Slc25a11	-	0.0253333	O	37.5323	38.4662	33.0356	27.1367	39.7928	36.1769	36.985	50.35	41.7056	45.9241	42.7876	42.1866	42.1512	13603	12113	12338	11921	11135	11600	11551	10906	10470	13887	12109	14484	14467	0	0	0	0	0	0	0	0	0	0	0	0	0	3704	1375	2560	1840	2130	2145
ENSMUSG00000014609	Chrne	-	0.0125	X	0.184124	0.461868	0.388214	0.646681	0.869176	0.670207	0.313257	0.0996451	0.15003	0.090011	0	0.269609	0.0182378	0	0	0	0	0	0	0	0	738	973	832	2694	0	0	0	0	0	0	0	0	0	0	0	0	0	0	9485	6907	10245	9965	12812	7173
ENSMUSG00000014633	2310061C15Rik	-	0.0238333	O	6.74364	11.5911	10.3436	4.71269	7.66761	6.78551	8.17127	8.23125	6.61888	5.72715	14.973	7.16491	7.97353	3214	3111	2808	2952	2889	3622	3033	3035	3009	3028	3618	3262	3498	0	0	0	0	0	0	0	0	0	0	0	0	0	4348	2811	2741	1615	3375	3263
ENSMUSG00000014668	Chfr	+	0.0216667	O	7.40689	13.122	11.6636	11.8213	16.5623	11.8283	13.0156	12.3669	11.5326	12.2513	15.6125	12.0355	19.9838	2490	2477	2178	2286	2239	2344	2267	2064	2316	2226	2266	2489	2578	0	0	0	0	0	0	0	0	0	0	0	0	0	27452	8113	17139	10722	11488	5758
ENSMUSG00000014686	Ceacam16	-	0.0095	X	0.0641821	0.077995	0.0798959	0.119445	0	0.0678834	0.0440475	0	0.111116	0.0524587	0.126133	0.0377527	0.106318	0	0	0	0	0	0	0	0	0	0	0	0	0	1657	0	1345	0	923	1072	0	0	0	0	0	0	0	0	0	0	0	0	0
ENSMUSG00000014704	Hoxa2	-	0.0283333	O	1.51227	0.860605	0.753251	0.526027	0.593764	1.40697	1.48844	0.755991	1.74386	0.346605	0.305577	0.207943	0.152577	28411	23040	17612	19240	16511	18674	16479	19197	25047	22983	19478	21711	19633	18402	16227	931	0	1130	1006	0	0	30453	31196	32296	31789	31648	982	0	0	0	0	0
ENSMUSG00000014725	Adam28	-	0.00833333	X	0.0622911	0.162059	0.0828254	0.0943203	0.123589	0.12301	0.11928	0.071287	0	0.0275295	0.0453471	0.119561	0.0272026	0	0	0	0	0	0	0	0	0	0	0	0	0	0	0	0	0	0	0	0	0	0	0	0	0	0	0	0	0	0	0	0
ENSMUSG00000014747	Ankrd53	+	0.0226667	O	0.0343666	0.0477364	0.156321	0.146236	0.0754393	0.12464	0.26947	0.136099	0.0173431	0.0428803	0.0515509	0.0353677	0.0867632	2455	2405	2684	2776	2683	2884	2815	2187	2875	2913	2930	4125	3122	14250	11204	9240	7922	9379	10775	8428	10210	12054	11231	10911	14557	11862	6883	1214	1945	876	2749	3550
ENSMUSG00000014748	Tex261	-	0.017	O	12.6552	12.2205	13.8282	10.0222	14.9913	15.93	14.1402	9.93336	11.4735	9.97717	10.5335	9.14727	9.5574	3475	3164	2936	3171	3120	3413	3199	3482	3283	2965	3120	3605	3521	848	0	0	0	0	0	0	0	951	0	0	2143	0	6883	1214	1945	876	2749	3550
ENSMUSG00000014763	Fam120b	+	0.0116667	O	4.97061	6.85355	6.62606	6.62579	7.85337	6.16687	5.78835	3.89139	3.40158	3.50488	2.55595	2.92092	3.24701	3243	2971	2966	2891	2561	2738	2798	2632	2696	2774	2326	2824	2559	26534	26817	18475	7441	14349	18624	14504	24170	23093	21512	23772	24556	23711	28063	9808	16977	17036	15448	11090
ENSMUSG00000014767	Tbp	+	0.019	O	11.5041	10.9699	10.2759	8.35158	17.2396	17.9613	18.2965	21.9161	17.3375	20.2792	30.1717	20.9755	31.4926	6335	5784	5531	5606	5526	5633	5744	5407	5777	5958	5675	6151	6418	0	0	0	0	0	0	0	0	0	0	0	0	0	21499	17933	13585	17457	18375	10804
ENSMUSG00000014769	Psmb1	-	0.0291667	O	108.502	153.503	147.496	62.6022	132.266	57.1552	87.1555	99.2639	68.9407	88.8854	136.029	82.9763	102.746	6335	5784	5531	5606	5526	5633	5744	5407	5777	5958	5675	6151	6418	0	0	0	0	0	0	0	0	0	0	0	0	0	17539	13468	9683	12140	15827	12205
ENSMUSG00000014771	Pdcd2	-	0.0208333	O	24.07	52.4684	49.4007	20.9427	42.0442	23.749	40.0939	40.5177	22.5727	23.724	33.0308	26.6509	43.304	4367	3615	3226	3558	3358	3290	3215	3205	2853	3559	3270	3668	3514	0	0	0	0	0	0	0	0	0	0	0	0	0	21499	17933	13585	17457	18375	10804
ENSMUSG00000014773	Dll1	-	0.0315	O	0.608086	1.12679	0.961738	1.35721	1.14598	4.54766	2.50886	2.49738	2.48093	4.96306	1.16071	3.48839	13.086	5724	5099	5892	7283	5408	6248	7282	5578	7540	7969	7648	9828	10928	26534	26817	18475	7441	14349	18624	14504	24170	23093	21512	23772	24556	23711	0	0	0	0	0	0
ENSMUSG00000014776	Nol3	+	0.0163333	O	1.07034	0.889137	0.399182	0.796813	0.660333	1.08535	1.17678	1.30131	0.995381	0.848075	0.466092	0.566251	0.202	4626	4237	3605	4320	3838	3695	3694	3905	6051	6667	7419	7792	7118	9086	5813	3527	0	3367	2449	2360	1735	9138	12833	23980	22024	25543	3594	971	0	799	2305	0
ENSMUSG00000014778	Fhod1	-	0.02	X	2.87682	1.99204	1.67724	2.30553	1.7109	2.20524	2.22941	1.45304	3.15347	3.8926	4.90269	4.52511	3.88205	4050	3460	3302	3147	3205	3507	3941	3473	5053	4903	8089	6007	10005	0	0	0	0	0	0	0	0	0	0	0	0	0	10848	4655	5735	4810	4069	3149
ENSMUSG00000014782	Plekhg4	+	0.0201667	O	0.804965	0.551977	0.312335	0.37087	0.328406	0.768643	0.748755	0.278282	0.954344	0.476233	1.29158	1.01791	0.748325	1067	770	0	991	965	768	1087	814	1213	1040	1349	1656	1602	0	0	0	0	0	1056	0	0	0	0	1512	4267	7630	1928	0	0	0	0	0
ENSMUSG00000014786	Slc9a5	+	0.0283333	O	1.08459	1.9614	1.08229	1.76179	0.993996	2.88289	1.88638	1.0326	2.42921	1.63992	1.46135	1.99785	1.43018	7138	5130	4663	5110	4498	5054	5268	5046	6430	6921	6987	6801	5978	0	0	0	0	0	0	0	0	0	0	0	0	0	10860	1080	0	0	0	550
ENSMUSG00000014791	Elmo3	+	0.0135	X	1.02895	1.00867	1.61294	6.65334	4.60785	1.72491	1.3274	0.784185	1.9853	2.65646	2.23337	2.28304	1.76524	6325	3957	4682	6151	5334	4337	3754	4486	7125	8327	11534	11581	11115	0	0	0	0	0	0	0	0	0	0	0	0	0	15596	9204	4513	6235	6180	3078
ENSMUSG00000014813	Stc1	+	0.0118333	X	0.855256	0.249483	1.05579	0.460521	0.666465	1.00913	0.647268	0.398545	1.85837	2.7282	3.71698	3.1139	0.646804	3021	2086	2071	2381	2387	2534	2389	2019	3008	2555	2261	2767	1550	2044	1341	1383	1057	2651	5952	3525	5372	1914	0	1841	1391	1473	6878	0	0	0	0	0
ENSMUSG00000014837	4931428F04Rik	-	0.037	O	1.12099	1.47976	0.868406	1.41533	2.39881	2.98513	3.79924	2.59985	1.74485	1.32566	1.30852	1.26947	1.14526	7489	6428	6630	7431	7468	7846	8262	7734	8908	9485	11759	12159	13585	1260	1385	1145	696	1173	1249	1195	1138	0	0	0	1021	1004	3594	971	0	799	3738	0
ENSMUSG00000014846	Tppp3	-	0.022	O	7.53009	39.5916	38.4254	15.3977	51.2606	40.796	66.2446	78.3599	6.65148	7.79427	4.84132	4.31864	2.8615	2357	2845	2612	4777	4528	5177	5005	5354	5930	4940	6119	6255	4642	0	0	0	0	0	0	0	0	0	0	1432	1182	1901	2412	1191	1509	723	1070	0
ENSMUSG00000014850	Msh3	-	0.0243333	O	4.43064	8.85826	6.91122	5.10436	6.8129	7.95767	11.0376	8.79786	10.2777	9.53746	13.4597	10.4715	15.5421	3733	3577	2826	3186	2904	3375	3538	3511	3904	4192	3714	4415	3783	0	0	0	0	0	0	0	0	0	0	0	0	0	1933	1528	2427	1350	1036	0
ENSMUSG00000014852	Adamts13	+	0.0155	X	0.0880384	0.321728	0.205821	0.206836	0.239306	0.319086	0.126393	0.0852272	0.297802	0.18079	0.210378	0.25938	0.146099	0	0	0	0	0	0	0	0	0	0	0	0	0	3657	1392	811	0	0	1884	0	0	0	620	0	0	0	0	0	0	0	0	0
ENSMUSG00000014856	Tmem208	+	0.0171667	O	31.3483	26.689	38.0212	20.982	34.8017	25.6614	31.5167	26.0836	19.7298	20.8369	52.1461	26.7834	19.4033	4050	3460	3302	3147	3205	3507	3941	3473	3517	3481	6068	3485	7428	0	0	0	0	0	0	0	0	0	0	0	0	0	10848	4655	5735	4810	4069	3149
ENSMUSG00000014859	E2f4	+	0.029	O	5.50371	8.68062	6.61567	5.77284	10.5304	10.3128	13.4776	13.7632	10.5906	14.5265	31.2953	20.6701	32.7491	3878	3054	3114	3714	3723	3140	3754	3789	5303	5898	8400	8418	8585	0	0	0	0	0	0	0	0	0	0	0	0	0	4444	4401	4055	3992	6077	5264
[truncated: 35,884 more rows]
[truncated: 66 more columns]
